# Supplementary material for: Longitudinal tracking of acute kidney injury reveals injury propagation along the nephron
Source: Nat Commun. 2023 Jul 21;14:4407. doi: 10.1038/s41467-023-40037-y (PMC10362041; doi:10.1038/s41467-023-40037-y)
Supplement: Supplementary file 8 — Source Data [file 41467_2023_40037_MOESM8_ESM.zip]

Archive with 4 entries (4 files):
- SourceData_ReadMe.docx
- __MACOSX/._SourceData_ReadMe.docx
- SourceData.xlsx
- __MACOSX/._SourceData.xlsx
