# Supplementary material for: Longitudinal tracking of acute kidney injury reveals injury propagation along the nephron
Source: Nat Commun. 2023 Jul 21;14:4407. doi: 10.1038/s41467-023-40037-y (PMC10362041; doi:10.1038/s41467-023-40037-y)
Supplement: Supplementary file 8 — Source Data [file 41467_2023_40037_MOESM8_ESM.zip › SourceData.xlsx]

## Sheet: Fig.1B-C
		Control				Partly IRI
Albumin/creatinine ratio	baseline	2851.99	10523.2	4269.95		3364.62	3399.69	4526.9	6272.82
	2	1771.21	4273.36	3954.83		29286.6	7466.72	9887.35	50789.4
	4	2136.57	3504.94	4628.31		3225.1	4038.65	4221.01	7612.32
	7	1511.59	3375.51	4187.08		5198.06	4650.79	3812.02	4736.7
	14	3472.79	4727.24	7672.59			3282.14	4597.85	5506.22
	21	1996.79	5522.07	5840.56			3036.76	1960.88	5619.3
	28	2997.06	5499.06	4389.69		2816.59	3848.24	1746.23
		Control					Partly IRI
GFR	baseline	1744.25	1928.34	1771.73	2436.13		1198.1	1114.94	1581.9	2030.11	2018.9	1994.11	1786.89	1713.58
	2	1725.71	2149.53	1773.88	1991.39		1447.21	854.784	1419.11	2027.3	2007.8	1709.57	1719.62	1305.07
	4	2005.05	1590.51	1991.39	2436.13		1585.34	1171.22	1604.48	2396.2	2416	2380.59	2030.11	1419.11
	7	1606.24	2030.11	1606.24	2030.11		1293.52	1238.71	1340.99	1967.27	1461.68	1541.86	1554.98	1328.8
	14	1405.46	1729.8	1588.78	1405.46		1419.11	1170.28	1174.98	2002.3	1948.91	1624.09	1378.94	1578.49
	21	1554.98	2002.3	1305.07	1948.91		1699.63	1008.05	1850.23	2030.11	1699.63	1719.62	1293.52	1948.91
	28	1588.78	1761.06	1188.36	1719.62		1522.58	812.044	1022.15	1740.1	1975.24	1624.09	1588.78	1538.61
	49	1554.98	1948.91	1405.46							1740.1	1606.24	1198.1	1454.41

## Sheet: Fig.1F-G, Fig.2E-F, Fig.S1
Mouse ID	Follow-Up	Surgery	FOV	Area	Segment	Type (S1, S2, D)	PI+ nuclei (tubulus) - Day 0 (number)	PI_crossection	Total Nuclei	Area of Segment (µm^2) -Calc.Day0 Depth: 15 µm fr. Top	PI+/Total	PI_crossection / Area (n/100 um^2)
#005	3d	IRI	300	Mid	1	PT-S2	0	0	93	11484.8	0	0
#005	3d	IRI	300	Mid	2	PT-S2	0	0	87	12407.2	0	0
#005	3d	IRI	300	Mid	3	PT-S2	0	0	123	9818.11	0	0
#005	3d	IRI	300	Mid	4	PT-S1	0	0	64	5079.07	0	0
#005	3d	IRI	300	Mid	5	PT-S1	0	0	71	7318.74	0	0
#005	3d	IRI	300	Mid	6	PT-S1	0	0	36	3848.8	0	0
#005	3d	IRI	300	Mid	7	PT-S1	0	0	63	7123.28	0	0
#005	3d	IRI	300	Mid	8	PT-S1	5	4	98	8429.87	5.10204	0.0474503
#005	3d	IRI	300	Mid	9	PT-S2	0	0	46	6180.83	0	0
#005	3d	IRI	300	Mid	10	PT-S2	0	0	102	7443.24	0	0
#005	3d	IRI	300	Mid	11	sCDT	0	0	26	2554.26	0	0
#005	3d	IRI	300	Mid	12	PT-S1	0	0	98	8681.55	0	0
#005	3d	IRI	300	Mid	13	PT-S1	0	0	64	5386.98	0	0
#005	3d	IRI	300	Mid	14	PT-S1	0	0	28	3249.05	0	0
#005	3d	IRI	300	Mid	15	PT-S1	0	0	52	4211.59	0	0
#005	3d	IRI	300	Mid	16	PT-S1	0	0	38	4638.64	0	0
#005	3d	IRI	300	Mid	17	PT-S2	0	0	58	2668.05	0	0
#005	3d	IRI	300	Mid	18	sCDT	0	0	36	2172.73	0	0
#005	3d	IRI	600	Not-IR	1	PT-S1	-	-	58	4588.47	-	-
#005	3d	IRI	600	Not-IR	2	PT-S2	-	-	86	6325.2	-	-
#005	3d	IRI	600	Not-IR	3	PT-S2	-	-	79	4077.98	-	-
#005	3d	IRI	600	Not-IR	4	PT-S1	-	-	71	5263.17	-	-
#005	3d	IRI	600	Not-IR	5	PT-S2	-	-	118	5437.5	-	-
#005	3d	IRI	600	Not-IR	6	PT-S1	-	-	93	8180.94	-	-
#005	3d	IRI	600	Not-IR	7	PT-S2	-	-	52	3079.6	-	-
#005	3d	IRI	600	Not-IR	8	PT-S2	-	-	62	3453.25	-	-
#005	3d	IRI	600	Not-IR	9	PT-S2	-	-	47	3106.97	-	-
#005	3d	IRI	600	Not-IR	10	PT-S1	-	-	68	4774.69	-	-
#005	3d	IRI	600	Not-IR	11	PT-S1	-	-	57	3247.39	-	-
#005	3d	IRI	600	Not-IR	12	PT-S1	-	-	37	2055.05	-	-
#005	3d	IRI	600	Not-IR	13	sCDT	-	-	25	2591.13	-	-
#005	3d	IRI	600	Not-IR	14	PT-S1	-	-	85	5342.3	-	-
#008	3d	IRI	100	Mid	1	PT-S1	59	13	112	5140.7	52.6786	0.252884
#008	3d	IRI	100	Mid	2	PT-S2	42	7	169	11201.1	24.8521	0.0624938
#008	3d	IRI	100	Mid	3	sCDT	2	0	92	3850.17	2.17391	0
#008	3d	IRI	100	Mid	4	PT-S1	98	26	230	10604	42.6087	0.24519
#008	3d	IRI	100	Mid	5	PT-S2	35	14	135	6860.96	25.9259	0.204053
#008	3d	IRI	100	Mid	6	sCDT	2	0	131	7577.18	1.52672	0
#008	3d	IRI	100	Mid	7	PT-S2	0	0	98	8664.22	0	0
#008	3d	IRI	100	Mid	8	PT-S2	5	1	75	8017.62	6.66667	0.0124725
#008	3d	IRI	100	Mid	9	PT-S2	0	0	136	8549.09	0	0
#008	3d	IRI	100	Mid	10	PT-S2	6	4	102	4826.1	5.88235	0.0828827
#008	3d	IRI	100	Mid	11	PT-S2	8	4	85	6658.81	9.41176	0.0600708
#008	3d	IRI	100	Mid	12	PT-S2	4	2	93	4091.14	4.30108	0.0488861
#008	3d	IRI	100	Mid	13	PT-S1	6	3	82	4033.58	7.31707	0.0743757
#008	3d	IRI	100	Mid	14	PT-S2	0	0	72	4263.84	0	0
#008	3d	IRI	100	Mid	15	PT-S1	16	6	96	6648.1	16.6667	0.0902513
#008	3d	IRI	100	Mid	16	PT-S1	4	2	48	3590.46	8.33333	0.0557032
#008	3d	IRI	100	Mid	17	PT-S1	22	6	109	6083.16	20.1835	0.0986329
#008	3d	IRI	100	Mid	18	PT-S2	13	5	84	5708.32	15.4762	0.0875915
#008	3d	IRI	100	Mid	19	PT-S2	15	7	96	7301.4	15.625	0.095872
#008	3d	IRI	100	Mid	20	PT-S2	0	0	183	11218.5	0	0
#008	3d	IRI	100	Mid	21	PT-S1	9	2	104	6541.01	8.65385	0.0305763
#008	3d	IRI	100	Mid	22	PT-S1	13	4	60	4927.84	21.6667	0.0811714
#008	3d	IRI	100	Mid	23	PT-S1	14	6	77	4247.77	18.1818	0.141251
#008	3d	IRI	100	Mid	24	PT-S2	0	0	46	2739.03	0	0
#008	3d	IRI	100	Mid	25	PT-S2	0	0	39	3844.82	0	0
#008	3d	IRI	100	Mid	26	PT-S1	4	1	108	8716.43	3.7037	0.0114726
#008	3d	IRI	100	Mid	27	PT-S2	2	2	48	3784.57	4.16667	0.0528461
#008	3d	IRI	100	Mid	28	PT-S1	0	0	99	9634.8	0	0
#008	3d	IRI	100	Mid	29	PT-S2	7	3	136	8985.52	5.14706	0.0333871
#008	3d	IRI	100	Mid	30	PT-S2	15	7	104	5384.35	14.4231	0.130006
#008	3d	IRI	100	Mid	31	PT-S2	16	6	76	5854.24	21.0526	0.10249
#008	3d	IRI	100	Mid	32	PT-S1	26	5	53	3897.03	49.0566	0.128303
#008	3d	IRI	100	Mid	33	PT-S1	32	9	118	8376.4	27.1186	0.107445
#008	3d	IRI	100	Mid	34	PT-S1	0	0	56	3247.74	0	0
#008	3d	IRI	100	Mid	35	PT-S2	0	0	82	3167.42	0	0
#008	3d	IRI	200	IR	1	PT-S2	12	5	121	6444.62	9.91736	0.0775841
#008	3d	IRI	200	IR	2	PT-S1	61	10	124	5632.01	49.1935	0.177556
#008	3d	IRI	200	IR	3	sCDT	0	0	77	3765.83	0	0
#008	3d	IRI	200	IR	4	PT-S1	59	16	342	16913.4	17.2515	0.0945993
#008	3d	IRI	200	IR	5	PT-S2	16	3	237	17882.7	6.75105	0.016776
#008	3d	IRI	200	IR	6	sCDT	5	3	62	3137.97	8.06452	0.0956032
#008	3d	IRI	200	IR	7	PT-S2	24	8	85	6899.78	28.2353	0.115946
#008	3d	IRI	200	IR	8	PT-S1	79	21	225	13561.3	35.1111	0.154853
#008	3d	IRI	200	IR	9	PT-S1	63	12	153	8514.28	41.1765	0.14094
#008	3d	IRI	200	IR	10	PT-S2	33	10	146	7677.58	22.6027	0.130249
#008	3d	IRI	200	IR	11	PT-S2	12	10	106	5227.72	11.3208	0.191288
#008	3d	IRI	200	IR	12	PT-S2	17	9	339	18776.9	5.01475	0.0479311
#008	3d	IRI	200	IR	13	PT-S2	0	0	204	9621.41	0	0
#008	3d	IRI	200	IR	14	PT-S2	8	3	85	5326.78	9.41176	0.0563192
#008	3d	IRI	200	IR	15	PT-S2	14	10	131	7729.79	10.687	0.12937
#008	3d	IRI	200	IR	16	PT-S2	0	0	168	7863.66	0	0
#008	3d	IRI	200	IR	17	PT-S2	35	12	89	4411.1	39.3258	0.272041
#008	3d	IRI	200	IR	18	PT-S2	65	9	189	8585.24	34.3915	0.104831
#008	3d	IRI	200	IR	19	PT-S2	16	3	88	4926.51	18.1818	0.0608951
#008	3d	IRI	200	IR	20	PT-S2	18	5	95	7993.52	18.9474	0.0625507
#008	3d	IRI	200	IR	21	PT-S2	24	9	77	5188.9	31.1688	0.173447
#008	3d	IRI	200	IR	22	PT-S2	13	2	102	4753.81	12.7451	0.0420715
#008	3d	IRI	200	IR	23	PT-S1	114	36	307	12720.6	37.1336	0.283006
#008	3d	IRI	200	IR	24	PT-S2	35	5	107	7439.29	32.7103	0.0672107
#008	3d	IRI	200	IR	25	PT-S2	0	0	61	4775.23	0	0
#008	3d	IRI	300	Mid	1	PT-S2	0	0	70	6400.7	0	0
#008	3d	IRI	300	Mid	2	PT-S2	0	0	63	8759.89	0	0
#008	3d	IRI	300	Mid	3	PT-S2	0	0	34	5112.93	0	0
#008	3d	IRI	300	Mid	4	PT-S2	0	0	51	7358.73	0	0
#008	3d	IRI	300	Mid	5	PT-S2	0	0	71	6642.52	0	0
#008	3d	IRI	300	Mid	6	PT-S1	0	0	96	5915.91	0	0
#008	3d	IRI	300	Mid	7	PT-S1	0	0	136	6509.47	0	0
#008	3d	IRI	300	Mid	8	PT-S1	0	0	58	4020.69	0	0
#008	3d	IRI	300	Mid	9	PT-S1	15	12	64	5730.78	23.4375	0.209396
#008	3d	IRI	300	Mid	10	PT-S1	10	2	98	6907.48	10.2041	0.0289541
#008	3d	IRI	300	Mid	11	PT-S2	3	1	58	7236.08	5.17241	0.0138196
#008	3d	IRI	300	Mid	12	PT-S2	6	4	43	5617.39	13.9535	0.0712074
#008	3d	IRI	300	Mid	13	PT-S2	8	4	39	4182.67	20.5128	0.0956326
#008	3d	IRI	300	Mid	14	sCDT	0	0	48	3509.28	0	0
#008	3d	IRI	300	Mid	15	PT-S2	0	0	58	9183.37	0	0
#008	3d	IRI	300	Mid	16	PT-S2	2	2	59	3570.6	3.38983	0.056013
#008	3d	IRI	300	Mid	17	PT-S2	0	0	88	6275.74	0	0
#008	3d	IRI	300	Mid	18	PT-S2	1	0	89	4477.72	1.1236	0
#008	3d	IRI	300	Mid	19	PT-S1	0	0	60	6382.19	0	0
#008	3d	IRI	300	Mid	20	PT-S2	3	0	58	5100.2	5.17241	0
#008	3d	IRI	300	Mid	21	PT-S2	3	2	49	3089.28	6.12245	0.0647401
#008	3d	IRI	300	Mid	22	PT-S1	4	0	75	3673.58	5.33333	0
#008	3d	IRI	300	Mid	23	PT-S2	1	0	127	9698.25	0.787402	0
#008	3d	IRI	300	Mid	24	PT-S1	5	1	108	7550.79	4.62963	0.0132436
#008	3d	IRI	300	Mid	25	PT-S2	0	0	64	4425.65	0	0
#008	3d	IRI	300	Mid	26	PT-S2	0	0	93	3828.62	0	0
#008	3d	IRI	300	Mid	27	PT-S1	0	0	78	5800.2	0	0
#008	3d	IRI	300	Mid	28	PT-S2	6	3	63	4624.66	9.52381	0.0648696
#008	3d	IRI	300	Mid	29	PT-S1	1	1	72	4222.01	1.38889	0.0236854
#008	3d	IRI	300	Mid	30	PT-S1	3	2	136	9274.77	2.20588	0.0215639
#008	3d	IRI	400	IR	1	PT-S2	49	16	122	10648.1	40.1639	0.150262
#008	3d	IRI	400	IR	2	PT-S2	14	4	103	7777.01	13.5922	0.0514337
#008	3d	IRI	400	IR	3	PT-S2	26	10	61	5694.17	42.623	0.175618
#008	3d	IRI	400	IR	4	PT-S1	92	30	176	11665.1	52.2727	0.257178
#008	3d	IRI	400	IR	5	PT-S1	44	15	92	8938.81	47.8261	0.167808
#008	3d	IRI	400	IR	6	PT-S1	26	7	108	8592.67	24.0741	0.0814648
#008	3d	IRI	400	IR	7	PT-S2	58	19	172	14622.7	33.7209	0.129935
#008	3d	IRI	400	IR	8	PT-S1	36	9	44	3253.2	81.8182	0.276651
#008	3d	IRI	400	IR	9	PT-S2	20	5	85	4946.2	23.5294	0.101088
#008	3d	IRI	400	IR	10	PT-S1	206	50	278	17908.5	74.1007	0.279198
#008	3d	IRI	400	IR	11	UNC	86	17	97	5600.78	88.6598	0.303529
#008	3d	IRI	400	IR	12	PT-S1	60	16	72	4743.14	83.3333	0.337329
#008	3d	IRI	400	IR	13	PT-S1	98	17	299	23111.7	32.7759	0.0735558
#008	3d	IRI	400	IR	14	sCDT	0	0	55	3541.08	0	0
#008	3d	IRI	400	IR	15	PT-S1	69	17	97	7155.84	71.134	0.237568
#008	3d	IRI	400	IR	16	PT-S1	36	8	55	3661.89	65.4545	0.218467
#008	3d	IRI	400	IR	17	PT-S2	30	6	61	3421.13	49.1803	0.175381
#008	3d	IRI	400	IR	18	UNC	61	15	72	4883.66	84.7222	0.307147
#008	3d	IRI	400	IR	19	UNC	58	10	82	5150.97	70.7317	0.194138
#008	3d	IRI	420	IR	1	PT-S2	9	3	78	5304.22	11.5385	0.0565587
#008	3d	IRI	420	IR	2	PT-S2	2	0	91	5828.4	2.1978	0
#008	3d	IRI	420	IR	3	PT-S2	0	0	55	3825.7	0	0
#008	3d	IRI	420	IR	4	sCDT	4	2	83	9463.71	4.81928	0.0211334
#008	3d	IRI	420	IR	5	PT-S2	9	4	121	8731.29	7.43802	0.0458122
#008	3d	IRI	420	IR	6	PT-S2	6	4	216	16035.2	2.77778	0.0249451
#008	3d	IRI	420	IR	7	PT-S2	0	0	51	4664.62	0	0
#008	3d	IRI	420	IR	8	PT-S1	28	8	66	4669.98	42.4242	0.171307
#008	3d	IRI	420	IR	9	PT-S1	16	4	49	4088.68	32.6531	0.097831
#008	3d	IRI	420	IR	10	PT-S2	24	7	55	4971.04	43.6364	0.140816
#008	3d	IRI	420	IR	11	PT-S2	64	17	183	13265.6	34.9727	0.128151
#008	3d	IRI	420	IR	12	sCDT	2	1	37	3309.26	5.40541	0.0302182
#008	3d	IRI	420	IR	13	PT-S1	0	0	50	3553.2	0	0
#008	3d	IRI	420	IR	14	PT-S1	20	9	77	5829.59	25.974	0.154385
#008	3d	IRI	420	IR	15	PT-S1	45	11	87	5864.1	51.7241	0.187582
#008	3d	IRI	420	IR	16	PT-S2	8	2	82	4359.4	9.7561	0.0458779
#008	3d	IRI	420	IR	17	PT-S1	42	13	108	9107.32	38.8889	0.142742
#008	3d	IRI	410	IR	1	PT-S2	1	1	74	4599.18	1.35135	0.021743
#008	3d	IRI	410	IR	2	PT-S1	19	5	55	3740.72	34.5455	0.133664
#008	3d	IRI	410	IR	3	PT-S1	46	17	81	4172.8	56.7901	0.407401
#008	3d	IRI	410	IR	4	PT-S2	20	6	62	4194.55	32.2581	0.143043
#008	3d	IRI	410	IR	5	PT-S2	22	3	79	5894.4	27.8481	0.0508958
#008	3d	IRI	410	IR	6	PT-S2	40	5	69	5744.46	57.971	0.0870404
#008	3d	IRI	410	IR	7	PT-S2	10	4	85	5204.28	11.7647	0.0768598
#008	3d	IRI	410	IR	8	PT-S2	15	3	135	9162.89	11.1111	0.0327408
#008	3d	IRI	410	IR	9	PT-S1	4	1	100	6278.61	4	0.0159271
#008	3d	IRI	410	IR	10	PT-S1	5	0	59	5616.61	8.47458	0
#008	3d	IRI	410	IR	11	PT-S2	6	4	44	3838.12	13.6364	0.104218
#008	3d	IRI	410	IR	12	PT-S1	16	4	60	5466	26.6667	0.0731796
#008	3d	IRI	600	Not-IR	1	PT-S2	0	0	59	5812.74	0	0
#008	3d	IRI	600	Not-IR	2	PT-S2	0	0	86	6120.65	0	0
#008	3d	IRI	600	Not-IR	3	PT-S2	0	0	65	6306.73	0	0
#008	3d	IRI	600	Not-IR	4	PT-S2	0	0	104	8879.76	0	0
#008	3d	IRI	600	Not-IR	5	PT-S2	0	0	61	3536.91	0	0
#008	3d	IRI	600	Not-IR	6	PT-S2	0	0	35	3250.42	0	0
#008	3d	IRI	600	Not-IR	7	PT-S2	0	0	68	5061.72	0	0
#008	3d	IRI	600	Not-IR	8	PT-S2	0	0	58	4133.98	0	0
#008	3d	IRI	600	Not-IR	9	PT-S2	0	0	82	9202.39	0	0
#008	3d	IRI	600	Not-IR	10	PT-S2	0	0	101	6665.51	0	0
#008	3d	IRI	600	Not-IR	11	PT-S2	0	0	65	7217.06	0	0
#008	3d	IRI	600	Not-IR	12	PT-S2	0	0	49	7882.41	0	0
#008	3d	IRI	600	Not-IR	13	PT-S2	0	0	88	5306.7	0	0
#008	3d	IRI	600	Not-IR	14	PT-S2	0	0	84	6470.05	0	0
#008	3d	IRI	600	Not-IR	15	PT-S2	0	0	36	5032.26	0	0
#008	3d	IRI	600	Not-IR	16	PT-S2	0	0	79	5032.26	0	0
#008	3d	IRI	600	Not-IR	17	PT-S2	0	0	63	4915.8	0	0
#008	3d	IRI	600	Not-IR	18	PT-S2	0	0	42	3941.2	0	0
#008	3d	IRI	600	Not-IR	19	PT-S2	0	0	81	5934.56	0	0
#008	3d	IRI	600	Not-IR	20	sCDT	0	0	64	3036.23	0	0
#008	3d	IRI	600	Not-IR	21	sCDT	0	0	41	4214.3	0	0
#008	3d	IRI	600	Not-IR	22	sCDT	0	0	31	2897	0	0
#008	3d	IRI	600	Not-IR	23	sCDT	0	0	21	1959.89	0	0
#008	3d	IRI	600	Not-IR	24	sCDT	0	0	29	1534.18	0	0
#008	3d	IRI	600	Not-IR	25	PT-S1	0	0	142	15194.5	0	0
#008	3d	IRI	600	Not-IR	26	PT-S1	0	0	52	4931.86	0	0
#008	3d	IRI	600	Not-IR	27	PT-S1	0	0	95	7804.76	0	0
#008	3d	IRI	600	Not-IR	28	PT-S1	0	0	56	4520.87	0	0
#008	3d	IRI	600	Not-IR	29	PT-S1	0	0	76	6522.26	0	0
#008	3d	IRI	600	Not-IR	30	PT-S1	0	0	184	13023.1	0	0
#008	3d	IRI	600	Not-IR	31	PT-S1	0	0	54	5483.41	0	0
#008	3d	IRI	600	Not-IR	32	PT-S1	0	0	78	4400.39	0	0
#010	3d	IRI	100	Mid	1	PT-S1	0	0	114	8387.11	0	0
#010	3d	IRI	100	Mid	2	PT-S2	9	4	132	9413.91	6.81818	0.0424903
#010	3d	IRI	100	Mid	3	sCDT	2	1	74	4328.1	2.7027	0.0231049
#010	3d	IRI	100	Mid	4	PT-S1	6	2	152	10146.2	3.94737	0.0197118
#010	3d	IRI	100	Mid	5	PT-S2	7	5	117	9276.02	5.98291	0.0539024
#010	3d	IRI	100	Mid	6	sCDT	1	1	54	4231.71	1.85185	0.0236311
#010	3d	IRI	100	Mid	7	PT-S1	0	0	85	6538.33	0	0
#010	3d	IRI	100	Mid	8	PT-S1	0	0	91	6179.55	0	0
#010	3d	IRI	100	Mid	9	PT-S1	0	0	60	3803.32	0	0
#010	3d	IRI	100	Mid	10	PT-S1	0	0	137	14230.6	0	0
#010	3d	IRI	100	Mid	11	PT-S2	4	4	145	8206.38	2.75862	0.0487426
#010	3d	IRI	100	Mid	12	PT-S2	3	3	87	4551.66	3.44828	0.06591
#010	3d	IRI	100	Mid	13	PT-S2	0	0	79	5943.94	0	0
#010	3d	IRI	100	Mid	14	PT-S2	0	0	84	5038.96	0	0
#010	3d	IRI	100	Mid	15	PT-S1	0	0	91	5180.86	0	0
#010	3d	IRI	100	Mid	16	PT-S2	8	4	136	11371.1	5.88235	0.0351768
#010	3d	IRI	100	Mid	17	PT-S1	5	3	93	6334.84	5.37634	0.0473571
#010	3d	IRI	100	Mid	18	PT-S2	0	0	44	3468.63	0	0
#010	3d	IRI	100	Mid	19	PT-S1	3	2	149	9828.91	2.01342	0.0203481
#010	3d	IRI	100	Mid	20	PT-S2	0	0	105	7948.01	0	0
#010	3d	IRI	100	Mid	21	sCDT	0	0	52	3344.13	0	0
#010	3d	IRI	100	Mid	22	PT-S2	5	3	85	4298.64	5.88235	0.0697895
#010	3d	IRI	100	Mid	23	PT-S1	0	0	91	8156.85	0	0
#010	3d	IRI	220	Mid	1	PT-S1	0	0	55	3678.16	0	0
#010	3d	IRI	220	Mid	2	PT-S2	20	13	221	24808.1	9.04977	0.0524022
#010	3d	IRI	220	Mid	3	sCDT	0	0	118	5735.3	0	0
#010	3d	IRI	220	Mid	4	PT-S1	17	10	104	9665.36	16.3462	0.103462
#010	3d	IRI	220	Mid	5	PT-S2	16	8	80	6706.89	20	0.11928
#010	3d	IRI	220	Mid	6	PT-S2	19	8	168	12072.9	11.3095	0.066264
#010	3d	IRI	220	Mid	7	sCDT	0	0	34	2398.13	0	0
#010	3d	IRI	220	Mid	8	PT-S2	0	0	95	5788.42	0	0
#010	3d	IRI	220	Mid	9	PT-S1	4	4	108	7696.47	3.7037	0.0519719
#010	3d	IRI	220	Mid	10	PT-S2	0	0	81	6605.79	0	0
#010	3d	IRI	220	Mid	11	PT-S1	0	0	34	4870.81	0	0
#010	3d	IRI	220	Mid	12	PT-S2	7	3	122	9908.68	5.7377	0.0302765
#010	3d	IRI	220	Mid	13	PT-S1	4	3	37	2778.54	10.8108	0.10797
#010	3d	IRI	220	Mid	14	PT-S2	2	2	31	3025.3	6.45161	0.0661092
#010	3d	IRI	220	Mid	15	PT-S1	0	0	53	2771.69	0	0
#010	3d	IRI	220	Mid	16	PT-S1	0	0	59	3886.36	0	0
#010	3d	IRI	220	Mid	17	PT-S1	0	0	45	2524.08	0	0
#010	3d	IRI	220	Mid	18	PT-S2	0	0	82	5332.61	0	0
#010	3d	IRI	220	Mid	19	PT-S2	0	0	44	4070.57	0	0
#010	3d	IRI	220	Mid	20	sCDT	2	2	100	5255.5	2	0.0380554
#010	3d	IRI	200	IR	1	PT-S2	6	3	69	5441.24	8.69565	0.0551345
#010	3d	IRI	200	IR	2	PT-S1	13	6	86	5640.37	15.1163	0.106376
#010	3d	IRI	200	IR	3	PT-S1	20	8	73	4420.8	27.3973	0.180963
#010	3d	IRI	200	IR	4	UNC	12	8	62	4332.44	19.3548	0.184653
#010	3d	IRI	200	IR	5	PT-S1	5	1	126	9171.25	3.96825	0.0109036
#010	3d	IRI	200	IR	6	PT-S2	15	6	84	4571.4	17.8571	0.131251
#010	3d	IRI	200	IR	7	sCDT	3	2	72	3319.36	4.16667	0.0602525
#010	3d	IRI	200	IR	8	PT-S2	18	14	211	12860.8	8.53081	0.108858
#010	3d	IRI	200	IR	9	PT-S2	0	0	48	5667.82	0	0
#010	3d	IRI	200	IR	10	sCDT	2	1	57	2854.83	3.50877	0.0350284
#010	3d	IRI	200	IR	11	PT-S2	0	0	41	2274.82	0	0
#010	3d	IRI	400	IR	1	PT-S1	29	12	54	3793.27	53.7037	0.31635
#010	3d	IRI	400	IR	2	UNC	39	10	62	4608.22	62.9032	0.217004
#010	3d	IRI	400	IR	3	UNC	59	15	108	8671.58	54.6296	0.172979
#010	3d	IRI	400	IR	4	PT-S2	19	6	34	2145.3	55.8824	0.279681
#010	3d	IRI	400	IR	5	PT-S1	48	14	71	3901.71	67.6056	0.358817
#010	3d	IRI	400	IR	6	UNC	55	12	91	6771.26	60.4396	0.17722
#010	3d	IRI	400	IR	7	PT-S1	20	9	46	3505.78	43.4783	0.256719
#010	3d	IRI	400	IR	8	UNC	57	29	105	7474.76	54.2857	0.387972
#010	3d	IRI	400	IR	9	PT-S1	119	56	198	12891.6	60.101	0.434393
#010	3d	IRI	400	IR	10	UNC	41	16	72	3684.83	56.9444	0.434212
#010	3d	IRI	410	IR	1	PT-S1	3	0	58	6775.6	5.17241	0
#010	3d	IRI	410	IR	2	PT-S1	23	7	72	4680.09	31.9444	0.14957
#010	3d	IRI	410	IR	3	PT-S1	17	3	51	3624.01	33.3333	0.0827813
#010	3d	IRI	410	IR	4	PT-S1	33	7	79	6016.41	41.7722	0.116348
#010	3d	IRI	410	IR	5	PT-S1	44	8	58	4946.05	75.8621	0.161745
#010	3d	IRI	410	IR	6	PT-S2	88	18	192	15761.5	45.8333	0.114202
#010	3d	IRI	410	IR	7	PT-S2	35	6	42	3180.75	83.3333	0.188635
#010	3d	IRI	410	IR	8	PT-S2	5	1	44	3423.5	11.3636	0.0292099
#010	3d	IRI	410	IR	9	PT-S2	28	5	104	7092.73	26.9231	0.0704948
#010	3d	IRI	410	IR	10	PT-S2	14	1	61	5588.03	22.9508	0.0178954
#010	3d	IRI	410	IR	11	PT-S2	9	1	38	2406.68	23.6842	0.0415509
#010	3d	IRI	410	IR	12	sCDT	1	1	31	2127.04	3.22581	0.0470136
#010	3d	IRI	410	IR	13	sCDT	3	0	55	4441.51	5.45455	0
#010	3d	IRI	410	IR	14	sCDT	0	0	12	1072.74	0	0
#010	3d	IRI	410	IR	15	PT-S2	68	8	97	8227.35	70.1031	0.0972367
#010	3d	IRI	410	IR	16	PT-S2	58	13	144	12134	40.2778	0.107137
#010	3d	IRI	410	IR	17	PT-S1	16	3	33	2420.96	48.4848	0.123918
#010	3d	IRI	410	IR	18	PT-S1	24	8	38	3937.56	63.1579	0.203171
#010	3d	IRI	500	Mid	1	PT-S2	4	3	283	25659.3	1.41343	0.0116917
#010	3d	IRI	500	Mid	2	PT-S1	0	0	37	2702.88	0	0
#010	3d	IRI	500	Mid	3	PT-S1	0	0	77	6574.47	0	0
#010	3d	IRI	500	Mid	4	PT-S1	0	0	69	5622.64	0	0
#010	3d	IRI	500	Mid	5	PT-S1	0	0	38	4061.69	0	0
#010	3d	IRI	500	Mid	6	PT-S1	0	0	74	6476.75	0	0
#010	3d	IRI	500	Mid	7	PT-S1	0	0	56	3665.43	0	0
#010	3d	IRI	500	Mid	8	PT-S2	1	1	128	8409.86	0.78125	0.0118908
#010	3d	IRI	500	Mid	9	PT-S1	1	0	198	21720.8	0.505051	0
#010	3d	IRI	500	Mid	10	PT-S2	0	0	99	7093.9	0	0
#010	3d	IRI	500	Mid	11	PT-S2	0	0	63	4773.89	0	0
#010	3d	IRI	500	Mid	12	sCDT	0	0	45	2398.99	0	0
#010	3d	IRI	500	Mid	13	PT-S2	0	0	176	14175.7	0	0
#010	3d	IRI	500	Mid	14	PT-S1	0	0	70	4717.66	0	0
#010	3d	IRI	500	Mid	15	PT-S1	0	0	81	5249.14	0	0
#010	3d	IRI	500	Mid	16	PT-S1	0	0	106	6958.69	0	0
#010	3d	IRI	500	Mid	17	sCDT	0	0	28	2536.88	0	0
#010	3d	IRI	500	Mid	18	sCDT	0	0	34	1831.38	0	0
#010	3d	IRI	500	Mid	19	PT-S1	0	0	62	4250.45	0	0
#010	3d	IRI	500	Mid	20	PT-S2	0	0	86	5399.07	0	0
#010	3d	IRI	500	Mid	21	sCDT	0	0	25	1626.55	0	0
#010	3d	IRI	500	Mid	22	PT-S2	0	0	59	3858.2	0	0
#010	3d	IRI	500	Mid	23	PT-S2	0	0	64	4630.65	0	0
#010	3d	IRI	500	Mid	24	PT-S2	0	0	91	5121.96	0	0
#010	3d	IRI	500	Mid	25	PT-S1	0	0	50	3701.57	0	0
#010	3d	IRI	500	Mid	26	PT-S1	0	0	42	2772.5	0	0
#010	3d	IRI	500	Mid	27	PT-S1	0	0	29	1717.58	0	0
#010	3d	IRI	500	Mid	28	PT-S2	1	2	31	2855.5	3.22581	0.0700403
#010	3d	IRI	500	Mid	29	PT-S1	0	0	37	4265.18	0	0
#010	3d	IRI	300	Not-IR	1	PT-S2	1	0	68	3735.7	1.47059	0
#010	3d	IRI	300	Not-IR	2	PT-S2	0	0	91	5759.18	0	0
#010	3d	IRI	300	Not-IR	3	PT-S1	0	0	35	2664.39	0	0
#010	3d	IRI	300	Not-IR	4	PT-S2	0	0	74	5183.19	0	0
#010	3d	IRI	300	Not-IR	5	PT-S1	0	0	182	14189.1	0	0
#010	3d	IRI	300	Not-IR	6	PT-S1	0	0	44	2610.84	0	0
#010	3d	IRI	300	Not-IR	7	PT-S2	0	0	96	8215.4	0	0
#010	3d	IRI	300	Not-IR	8	PT-S2	2	0	59	3155.03	3.38983	0
#010	3d	IRI	300	Not-IR	9	PT-S2	0	0	72	4928.5	0	0
#010	3d	IRI	300	Not-IR	10	PT-S2	0	0	54	3436.16	0	0
#010	3d	IRI	300	Not-IR	11	PT-S1	0	0	33	2327.37	0	0
#010	3d	IRI	300	Not-IR	12	PT-S2	0	0	61	4032.9	0	0
#010	3d	IRI	300	Not-IR	13	sCDT	0	0	47	2986.02	0	0
#012	3d	IRI	100	Mid	1	PT-S2	0	0	91	7948.93	0	0
#012	3d	IRI	100	Mid	2	PT-S2	1	1	71	6110.3	1.40845	0.0163658
#012	3d	IRI	100	Mid	3	PT-S2	10	6	103	7555.25	9.70874	0.079415
#012	3d	IRI	100	Mid	4	PT-S1	1	1	95	7082.74	1.05263	0.0141188
#012	3d	IRI	100	Mid	5	PT-S1	0	0	74	6041.97	0	0
#012	3d	IRI	100	Mid	6	PT-S2	3	1	234	18608.5	1.28205	0.00537389
#012	3d	IRI	100	Mid	7	PT-S2	0	0	50	3400.11	0	0
#012	3d	IRI	100	Mid	8	sCDT	1	1	46	3910.53	2.17391	0.025572
#012	3d	IRI	100	Mid	9	PT-S2	0	0	92	8982.63	0	0
#012	3d	IRI	100	Mid	10	PT-S1	0	0	59	4309.57	0	0
#012	3d	IRI	100	Mid	11	PT-S1	0	0	41	2874.91	0	0
#012	3d	IRI	100	Mid	12	sCDT	0	0	57	3313.57	0	0
#012	3d	IRI	100	Mid	13	PT-S1	1	1	37	3085.67	2.7027	0.0324079
#012	3d	IRI	100	Mid	14	PT-S2	0	0	42	3292.8	0	0
#012	3d	IRI	200	IR	1	PT-S1	0	0	68	4619.34	0	0
#012	3d	IRI	200	IR	2	PT-S2	0	0	82	7818.78	0	0
#012	3d	IRI	200	IR	3	PT-S2	0	0	35	2752.2	0	0
#012	3d	IRI	200	IR	4	PT-S2	2	1	28	1680.36	7.14286	0.059511
#012	3d	IRI	200	IR	5	PT-S2	15	6	40	3292.4	37.5	0.182238
#012	3d	IRI	200	IR	6	PT-S2	12	2	49	4467.48	24.4898	0.044768
#012	3d	IRI	200	IR	7	PT-S2	6	5	43	3689.73	13.9535	0.135511
#012	3d	IRI	200	IR	8	PT-S1	19	12	63	7217.53	30.1587	0.166262
#012	3d	IRI	200	IR	9	PT-S1	14	5	37	3724	37.8378	0.134264
#012	3d	IRI	200	IR	10	PT-S2	8	3	35	2860.37	22.8571	0.104882
#012	3d	IRI	200	IR	11	PT-S2	0	0	92	7137.85	0	0
#012	3d	IRI	200	IR	12	PT-S2	4	2	60	4830.54	6.66667	0.0414033
#012	3d	IRI	200	IR	13	PT-S2	4	2	38	3489.89	10.5263	0.0573084
#012	3d	IRI	200	IR	14	PT-S2	3	2	36	2718.36	8.33333	0.0735739
#012	3d	IRI	200	IR	15	PT-S1	0	0	62	6900.09	0	0
#012	3d	IRI	200	IR	16	PT-S1	0	0	94	7147.27	0	0
#012	3d	IRI	300	Not-IR	1	PT-S2	4	4	62	4007.17	6.45161	0.099821
#012	3d	IRI	300	Not-IR	2	PT-S2	0	0	101	7571.09	0	0
#012	3d	IRI	300	Not-IR	3	PT-S2	0	0	93	6450.74	0	0
#012	3d	IRI	300	Not-IR	4	PT-S1	3	2	49	4991.26	6.12245	0.04007
#012	3d	IRI	300	Not-IR	5	sCDT	0	0	28	3528.81	0	0
#012	3d	IRI	300	Not-IR	6	sCDT	0	0	22	2124.07	0	0
#012	3d	IRI	300	Not-IR	7	sCDT	0	0	42	4780.64	0	0
#012	3d	IRI	300	Not-IR	8	PT-S2	0	0	68	4456.38	0	0
#012	3d	IRI	300	Not-IR	9	PT-S1	0	0	162	9762.98	0	0
#012	3d	IRI	300	Not-IR	10	PT-S2	0	0	37	2678.59	0	0
#012	3d	IRI	300	Not-IR	11	PT-S1	0	0	80	6191.93	0	0
#012	3d	IRI	300	Not-IR	12	PT-S2	0	0	58	3778.7	0	0
#012	3d	IRI	300	Not-IR	13	PT-S1	0	0	49	3388.39	0	0
#012	3d	IRI	300	Not-IR	14	PT-S2	0	0	29	2992.14	0	0
#012	3d	IRI	300	Not-IR	15	PT-S2	0	0	61	3898.29	0	0
#012	3d	IRI	500	Mid	1	PT-S1	10	6	55	4149.61	18.1818	0.144592
#012	3d	IRI	500	Mid	2	PT-S1	32	16	41	5752.86	78.0488	0.278122
#012	3d	IRI	500	Mid	3	PT-S1	35	16	115	11380.8	30.4348	0.140587
#012	3d	IRI	500	Mid	4	PT-S1	8	5	97	7517.83	8.24742	0.0665085
#012	3d	IRI	500	Mid	5	PT-S1	3	2	61	4219.44	4.91803	0.0473997
#012	3d	IRI	500	Mid	6	PT-S1	13	7	56	4816.4	23.2143	0.145337
#012	3d	IRI	500	Mid	7	PT-S1	0	0	101	8695.91	0	0
#012	3d	IRI	500	Mid	8	PT-S2	0	0	44	2878.57	0	0
#012	3d	IRI	500	Mid	9	PT-S1	0	0	79	7432.58	0	0
#012	3d	IRI	500	Mid	10	PT-S1	0	0	39	3900.93	0	0
#012	3d	IRI	500	Mid	11	PT-S1	0	0	73	4419.28	0	0
#012	3d	IRI	500	Mid	12	PT-S1	0	0	118	9582.68	0	0
#012	3d	IRI	500	Mid	13	PT-S2	0	0	42	3894.07	0	0
#012	3d	IRI	500	Mid	14	PT-S2	0	0	56	5805.34	0	0
#012	3d	IRI	500	Mid	15	PT-S1	0	0	38	3553.07	0	0
#012	3d	IRI	500	Mid	16	PT-S2	0	0	97	9305.51	0	0
#012	3d	IRI	500	Mid	17	PT-S2	0	0	34	2367.29	0	0
#012	3d	IRI	500	Mid	18	sCDT	1	1	37	2913.7	2.7027	0.0343206
#101	3w	IRI	500	Mid	1	PT-S2	-	-	86	6748.49	-	-
#101	3w	IRI	500	Mid	2	PT-S2	-	-	88	5938.57	-	-
#101	3w	IRI	500	Mid	3	PT-S2	-	-	143	9873.07	-	-
#101	3w	IRI	500	Mid	4	PT-S2	-	-	93	6206.31	-	-
#101	3w	IRI	500	Mid	5	PT-S2	-	-	115	7709.7	-	-
#101	3w	IRI	500	Mid	6	PT-S1	-	-	123	6933.24	-	-
#101	3w	IRI	500	Mid	7	PT-S1	-	-	168	10229.2	-	-
#101	3w	IRI	500	Mid	8	PT-S1	-	-	236	13110.1	-	-
#101	3w	IRI	500	Mid	9	PT-S1	-	-	89	5376.31	-	-
#101	3w	IRI	500	Mid	10	PT-S1	-	-	58	3226.32	-	-
#101	3w	IRI	500	Mid	11	PT-S1	-	-	189	11492.9	-	-
#101	3w	IRI	500	Mid	12	PT-S1	-	-	83	4277.22	-	-
#101	3w	IRI	500	Mid	13	PT-S1	-	-	81	4075.07	-	-
#101	3w	IRI	500	Mid	14	sCDT	-	-	67	3937.18	-	-
#101	3w	IRI	500	Mid	15	sCDT	-	-	73	2656.02	-	-
#101	3w	IRI	500	Mid	16	sCDT	-	-	66	2947.86	-	-
#101	3w	IRI	500	Mid	17	PT-S2	-	-	76	4345.49	-	-
#101	3w	IRI	500	Mid	18	PT-S2	-	-	87	4159.41	-	-
#101	3w	IRI	500	Mid	19	PT-S2	-	-	181	8087.22	-	-
#101	3w	IRI	500	Mid	20	UNC	-	-	123	17858.5	-	-
#101	3w	IRI	500	Mid	21	UNC	-	-	99	4412.43	-	-
#101	3w	IRI	500	Mid	22	PT-S2	-	-	137	5820.76	-	-
#101	3w	IRI	500	Mid	23	UNC	-	-	63	2456.55	-	-
#102	3w	IRI	400	IR	1	UNC	9	0	141	8459.64	6.38298	0
#102	3w	IRI	400	IR	2	UNC	66	15	142	8914.25	46.4789	0.16827
#102	3w	IRI	400	IR	3	PT-S1	117	22	216	10722.2	54.1667	0.205182
#102	3w	IRI	400	IR	4	PT-S1	2	0	83	6613.67	2.40964	0
#102	3w	IRI	400	IR	5	PT-S1	31	6	97	3821.33	31.9588	0.157013
#102	3w	IRI	400	IR	6	PT-S1	25	2	89	3493.05	28.0899	0.0572566
#102	3w	IRI	400	IR	7	PT-S2	15	1	52	6475.98	28.8462	0.0154417
#102	3w	IRI	700	IR	1	UNC	30	5	72	3427.92	41.6667	0.145861
#102	3w	IRI	700	IR	2	UNC	18	8	53	3097.89	33.9623	0.25824
#102	3w	IRI	700	IR	3	UNC	16	3	76	6289.76	21.0526	0.0476966
#102	3w	IRI	700	IR	4	UNC	3	0	62	4573.62	4.83871	0
#102	3w	IRI	700	IR	5	UNC	16	4	46	2716.28	34.7826	0.14726
#102	3w	IRI	700	IR	6	UNC	28	6	74	3671.39	37.8378	0.163426
#102	3w	IRI	700	IR	7	UNC	0	0	49	2786.22	0	0
#102	3w	IRI	700	IR	8	UNC	14	1	48	3011.78	29.1667	0.033203
#102	3w	IRI	700	IR	9	UNC	6	0	50	2264.3	12	0
#102	3w	IRI	700	IR	10	UNC	113	23	198	14334.1	57.0707	0.160456
#102	3w	IRI	700	IR	11	UNC	44	6	85	3750.08	51.7647	0.159997
#102	3w	IRI	700	IR	12	UNC	26	3	53	2805.02	49.0566	0.106951
#102	3w	IRI	700	IR	13	UNC	11	0	59	3186.19	18.6441	0
#102	3w	IRI	700	IR	14	UNC	21	3	127	8620.06	16.5354	0.0348025
#102	3w	IRI	700	IR	15	UNC	6	0	90	6514.88	6.66667	0
#102	3w	IRI	700	IR	16	UNC	10	2	64	3183.13	15.625	0.0628313
#102	3w	IRI	700	IR	17	UNC	8	1	58	3809.96	13.7931	0.026247
#102	3w	IRI	500	Mid	1	PT-S2	2	0	61	3285.41	3.27869	0
#102	3w	IRI	500	Mid	2	PT-S2	0	0	43	2314.13	0	0
#102	3w	IRI	500	Mid	3	PT-S2	0	0	134	7577.09	0	0
#102	3w	IRI	500	Mid	4	PT-S2	2	0	131	9016.1	1.52672	0
#102	3w	IRI	500	Mid	5	PT-S2	8	3	116	6189.22	6.89655	0.0484714
#102	3w	IRI	500	Mid	6	PT-S1	0	0	39	1732.32	0	0
#102	3w	IRI	500	Mid	7	PT-S1	0	0	96	5785.32	0	0
#102	3w	IRI	500	Mid	8	PT-S1	0	0	113	6722.07	0	0
#102	3w	IRI	500	Mid	9	PT-S1	5	0	105	6291.51	4.7619	0
#102	3w	IRI	500	Mid	10	sCDT	0	0	51	2859.22	0	0
#102	3w	IRI	500	Mid	11	PT-S1	0	0	57	7108.93	0	0
#102	3w	IRI	500	Mid	12	PT-S1	0	0	48	2939.21	0	0
#102	3w	IRI	500	Mid	13	UNC	15	3	47	3014.84	31.9149	0.0995079
#102	3w	IRI	500	Mid	14	UNC	0	0	42	2404.18	0	0
#102	3w	IRI	500	Mid	15	UNC	3	1	23	2387.57	13.0435	0.0418837
#102	3w	IRI	500	Mid	16	UNC	0	0	97	4647.49	0	0
#102	3w	IRI	500	Mid	17	UNC	4	0	47	4796.11	8.51064	0
#102	3w	IRI	200	IR	1	PT-S2	0	-	63	3677.74	0	-
#102	3w	IRI	200	IR	2	PT-S2	0	-	82	4234.43	0	-
#102	3w	IRI	200	IR	3	UNC	9	-	69	3678.38	13.0435	-
#102	3w	IRI	200	IR	4	PT-S2	14	-	116	6834.76	12.069	-
#102	3w	IRI	200	IR	5	UNC	13	-	58	3228.35	22.4138	-
#102	3w	IRI	200	IR	6	UNC	12	-	51	2865.08	23.5294	-
#102	3w	IRI	200	IR	7	UNC	5	-	40	2478.24	12.5	-
#102	3w	IRI	200	IR	8	UNC	20	-	48	3013.52	41.6667	-
#102	3w	IRI	200	IR	9	PT-S1	29	-	69	4322.25	42.029	-
#102	3w	IRI	200	IR	10	sCDT	2	-	34	3157.03	5.88235	-
#102	3w	IRI	200	IR	11	PT-S2	10	-	73	4640.12	13.6986	-
#102	3w	IRI	200	IR	12	UNC	41	-	83	6061.3	49.3976	-
#102	3w	IRI	200	IR	13	UNC	25	-	44	2424.26	56.8182	-
#102	3w	IRI	200	IR	14	sCDT	0	-	31	2830.81	0	-
#102	3w	IRI	200	IR	15	UNC	12	-	51	2842.59	23.5294	-
#102	3w	IRI	200	IR	16	UNC	5	-	32	2000.8	15.625	-
#102	3w	IRI	200	IR	17	UNC	11	-	103	6519.04	10.6796	-
#102	3w	IRI	200	IR	18	UNC	9	-	65	3691.44	13.8462	-
#102	3w	IRI	200	IR	19	UNC	35	-	145	9091.1	24.1379	-
#102	3w	IRI	200	IR	20	UNC	15	-	58	3512.38	25.8621	-
#102	3w	IRI	200	IR	21	UNC	29	-	96	5563.3	30.2083	-
#102	3w	IRI	200	IR	22	UNC	21	-	77	4086.42	27.2727	-
#102	3w	IRI	200	IR	23	UNC	5	-	57	3205.65	8.77193	-
#102	3w	IRI	200	IR	24	UNC	36	-	76	4558.72	47.3684	-
#102	3w	IRI	200	IR	25	UNC	51	-	93	5807.48	54.8387	-
#102	3w	IRI	200	IR	26	UNC	12	-	38	1951.96	31.5789	-
#102	3w	IRI	200	IR	27	UNC	35	-	79	4196.52	44.3038	-
#102	3w	IRI	200	IR	28	PT-S1	58	-	152	9045.26	38.1579	-
#102	3w	IRI	200	IR	29	UNC	20	-	53	3623.76	37.7358	-
#102	3w	IRI	200	IR	30	UNC	8	-	43	2322.52	18.6047	-
#102	3w	IRI	100	Mid	1	UNC	0	-	46	3102.84	0	-
#102	3w	IRI	100	Mid	2	PT-S1	0	-	41	2457.25	0	-
#102	3w	IRI	100	Mid	3	PT-S2	0	-	29	1593.4	0	-
#102	3w	IRI	100	Mid	4	PT-S1	0	-	52	2835.95	0	-
#102	3w	IRI	100	Mid	5	PT-S1	0	-	62	4678.89	0	-
#102	3w	IRI	100	Mid	6	PT-S2	2	-	89	6065.16	2.24719	-
#102	3w	IRI	100	Mid	7	sCDT	0	-	22	1626.81	0	-
#102	3w	IRI	100	Mid	8	PT-S2	12	-	103	8978.65	11.6505	-
#102	3w	IRI	100	Mid	9	PT-S2	0	-	62	3335.02	0	-
#102	3w	IRI	100	Mid	10	PT-S2	2	-	55	3573.64	3.63636	-
#102	3w	IRI	100	Mid	11	PT-S2	2	-	46	2169.16	4.34783	-
#102	3w	IRI	100	Mid	12	UNC	5	-	97	5725.02	5.15464	-
#102	3w	IRI	100	Mid	13	PT-S2	8	-	59	4864.81	13.5593	-
#102	3w	IRI	100	Mid	14	PT-S1	13	-	114	6689.54	11.4035	-
#102	3w	IRI	100	Mid	15	PT-S2	55	-	184	9745.68	29.8913	-
#102	3w	IRI	100	Mid	16	PT-S2	7	-	41	2339.01	17.0732	-
#102	3w	IRI	100	Mid	17	PT-S2	26	-	108	8939.88	24.0741	-
#102	3w	IRI	100	Mid	18	PT-S1	61	-	137	10169.8	44.5255	-
#102	3w	IRI	100	Mid	19	PT-S2	10	-	72	3290.04	13.8889	-
#102	3w	IRI	100	Mid	20	PT-S1	12	-	59	4717.01	20.339	-
#102	3w	IRI	100	Mid	21	UNC	29	-	81	6427.36	35.8025	-
#102	3w	IRI	100	Mid	22	UNC	0	-	44	2701.01	0	-
#102	3w	IRI	100	Mid	23	UNC	2	-	82	5601.64	2.43902	-
#102	3w	IRI	100	Mid	24	UNC	6	-	48	2998.09	12.5	-
#102	3w	IRI	100	Mid	25	UNC	15	-	38	3034.08	39.4737	-
#102	3w	IRI	100	Mid	26	UNC	24	-	97	5431.57	24.7423	-
#102	3w	IRI	100	Mid	27	UNC	16	-	92	6188.32	17.3913	-
#102	3w	IRI	100	Mid	28	UNC	9	-	51	3463.54	17.6471	-
#102	3w	IRI	100	Mid	29	UNC	15	-	43	2597.76	34.8837	-
#102	3w	IRI	300	Not-IR	1	PT-S1	0	0	137	10218.8	0	0
#102	3w	IRI	300	Not-IR	2	PT-S1	0	0	145	9035.83	0	0
#102	3w	IRI	300	Not-IR	3	PT-S2	0	0	57	3938.41	0	0
#102	3w	IRI	300	Not-IR	4	PT-S1	0	0	62	3640.47	0	0
#102	3w	IRI	300	Not-IR	5	PT-S1	0	0	133	8548.11	0	0
#102	3w	IRI	300	Not-IR	6	PT-S2	0	0	115	6296.06	0	0
#102	3w	IRI	300	Not-IR	7	PT-S2	0	0	185	9738.18	0	0
#102	3w	IRI	300	Not-IR	8	sCDT	0	0	47	2609.33	0	0
#102	3w	IRI	300	Not-IR	9	PT-S1	0	0	102	6103.28	0	0
#102	3w	IRI	300	Not-IR	10	PT-S2	0	0	69	4362.31	0	0
#102	3w	IRI	300	Not-IR	11	PT-S1	0	0	94	5570.15	0	0
#102	3w	IRI	300	Not-IR	12	PT-S2	0	0	111	6033.24	0	0
#102	3w	IRI	300	Not-IR	13	PT-S2	0	0	92	8258.73	0	0
#102	3w	IRI	300	Not-IR	14	PT-S2	0	0	51	2893.99	0	0
#102	3w	IRI	300	Not-IR	15	PT-S2	0	0	39	2957.18	0	0
#102	3w	IRI	300	Not-IR	16	PT-S2	0	0	214	12078.1	0	0
#102	3w	IRI	300	Not-IR	17	PT-S2	1	0	198	12211.9	0.505051	0
#102	3w	IRI	300	Not-IR	18	PT-S2	1	0	96	6402.94	1.04167	0
#102	3w	IRI	300	Not-IR	19	sCDT	0	0	48	2785.18	0	0
#102	3w	IRI	300	Not-IR	20	PT-S1	0	0	76	6087.01	0	0
#102	3w	IRI	300	Not-IR	21	PT-S2	0	0	58	4153.68	0	0
#102	3w	IRI	300	Not-IR	22	PT-S2	0	0	92	4936.78	0	0
#103	3w	IRI	700	Mid	1	PT-S2	0	0	68	5715.38	0	0
#103	3w	IRI	700	Mid	2	PT-S1	0	0	41	2516.52	0	0
#103	3w	IRI	700	Mid	3	PT-S2	8	2	86	6947.19	9.30233	0.0287886
#103	3w	IRI	700	Mid	4	PT-S2	0	0	55	3069.04	0	0
#103	3w	IRI	700	Mid	5	PT-S2	0	0	51	4029.84	0	0
#103	3w	IRI	700	Mid	6	PT-S2	0	0	70	5617.03	0	0
#103	3w	IRI	700	Mid	7	PT-S2	7	2	128	10529.4	5.46875	0.0189944
#103	3w	IRI	700	Mid	8	PT-S1	15	8	73	5429.07	20.5479	0.147355
#103	3w	IRI	700	Mid	9	PT-S1	3	1	70	5576.81	4.28571	0.0179314
#103	3w	IRI	700	Mid	10	PT-S1	7	4	90	5999.51	7.77778	0.0666721
#103	3w	IRI	700	Mid	11	sCDT	0	0	31	1689.92	0	0
#103	3w	IRI	700	Mid	12	PT-S1	0	0	49	2903.37	0	0
#103	3w	IRI	700	Mid	13	UNC	9	3	40	2781.85	22.5	0.107842
#103	3w	IRI	700	Mid	14	PT-S2	11	3	53	3930.17	20.7547	0.0763326
#103	3w	IRI	700	Mid	15	PT-S2	0	0	32	2966.32	0	0
#103	3w	IRI	400	Mid	1	PT-S1	8	-	138	10328.5	5.7971	#VALUE!
#103	3w	IRI	400	Mid	2	PT-S2	0	-	59	3755.49	0	#VALUE!
#103	3w	IRI	400	Mid	3	PT-S2	0	-	32	2139.6	0	#VALUE!
#103	3w	IRI	400	Mid	4	PT-S1	1	-	35	2705.72	2.85714	#VALUE!
#103	3w	IRI	400	Mid	5	sCDT	0	-	28	1950.46	0	#VALUE!
#103	3w	IRI	400	Mid	6	sCDT	0	-	30	2418.48	0	#VALUE!
#103	3w	IRI	400	Mid	7	PT-S2	0	-	55	3697.66	0	#VALUE!
#103	3w	IRI	400	Mid	8	PT-S2	0	-	15	2091.19	0	#VALUE!
#103	3w	IRI	400	Mid	9	PT-S2	0	-	31	2956.54	0	#VALUE!
#103	3w	IRI	400	Mid	10	PT-S1	9	-	58	6244.44	15.5172	#VALUE!
#103	3w	IRI	400	Mid	11	PT-S1	9	-	44	3888.29	20.4545	#VALUE!
#103	3w	IRI	400	Mid	12	PT-S1	10	-	67	6627.85	14.9254	#VALUE!
#103	3w	IRI	400	Mid	13	PT-S1	7	-	53	4272.13	13.2075	#VALUE!
#103	3w	IRI	400	Mid	14	PT-S1	6	-	91	8458.15	6.59341	#VALUE!
#103	3w	IRI	400	Mid	15	PT-S1	31	-	142	12395.7	21.831	#VALUE!
#103	3w	IRI	400	Mid	16	PT-S2	4	-	63	5117.56	6.34921	#VALUE!
#103	3w	IRI	400	Mid	17	PT-S2	6	-	68	6119.35	8.82353	#VALUE!
#103	3w	IRI	400	Mid	18	PT-S1	4	-	92	7172.98	4.34783	#VALUE!
#103	3w	IRI	400	Mid	19	PT-S2	8	-	48	2882.86	16.6667	#VALUE!
#103	3w	IRI	400	Mid	20	PT-S2	0	-	41	3510.45	0	#VALUE!
#103	3w	IRI	400	Mid	21	PT-S2	0	-	23	2193.36	0	#VALUE!
#103	3w	IRI	400	Mid	22	PT-S2	3	-	43	2704.86	6.97674	#VALUE!
#103	3w	IRI	400	Mid	23	PT-S2	4	-	57	4670.1	7.01754	#VALUE!
#103	3w	IRI	200	IR	1	PT-S1	6	3	57	5241.54	10.5263	0.0572351
#103	3w	IRI	200	IR	2	PT-S1	6	2	38	2700.55	15.7895	0.0740591
#103	3w	IRI	200	IR	3	PT-S1	2	0	45	3392.07	4.44444	0
#103	3w	IRI	200	IR	4	PT-S1	9	3	39	2646.78	23.0769	0.113345
#103	3w	IRI	200	IR	5	PT-S2	0	0	56	4340.63	0	0
#103	3w	IRI	200	IR	6	UNC	0	0	49	4028.96	0	0
#103	3w	IRI	200	IR	7	PT-S2	0	0	61	4243.59	0	0
#103	3w	IRI	200	IR	8	PT-S2	1	0	33	1866.95	3.0303	0
#103	3w	IRI	200	IR	9	PT-S1	4	2	57	3128.05	7.01754	0.0639376
#103	3w	IRI	200	IR	10	PT-S1	0	0	47	3350.11	0	0
#103	3w	IRI	200	IR	11	PT-S2	0	0	65	3869.41	0	0
#103	3w	IRI	200	IR	12	PT-S2	0	0	40	2796.28	0	0
#103	3w	IRI	200	IR	13	PT-S2	4	2	58	3967.33	6.89655	0.0504118
#103	3w	IRI	200	IR	14	PT-S1	26	14	97	7516.76	26.8041	0.18625
#103	3w	IRI	200	IR	15	PT-S1	10	3	66	4813.6	15.1515	0.0623235
#103	3w	IRI	200	IR	16	PT-S1	1	0	30	1900.61	3.33333	0
#103	3w	IRI	200	IR	17	PT-S1	6	3	40	2905.55	15	0.10325
#103	3w	IRI	200	IR	18	PT-S1	11	2	77	5790.13	14.2857	0.0345415
#103	3w	IRI	200	IR	19	PT-S1	6	1	52	2791.47	11.5385	0.0358235
#103	3w	IRI	200	IR	20	PT-S1	9	4	58	4452.97	15.5172	0.0898277
#103	3w	IRI	200	IR	21	PT-S2	0	0	30	1848.15	0	0
#103	3w	IRI	200	IR	22	PT-S2	4	2	24	1676.37	16.6667	0.119306
#103	3w	IRI	100	IR	1	sCDT	0	0	35	2072.55	0	0
#103	3w	IRI	100	IR	2	PT-S2	0	0	89	7521.26	0	0
#103	3w	IRI	100	IR	3	PT-S1	0	0	57	4556.37	0	0
#103	3w	IRI	100	IR	4	PT-S1	14	-	84	6705.6	16.6667	#VALUE!
#103	3w	IRI	100	IR	5	PT-S1	0	-	44	3310.39	0	#VALUE!
#103	3w	IRI	100	IR	6	PT-S2	0	0	74	5094.64	0	0
#103	3w	IRI	100	IR	7	PT-S2	0	-	52	4855.6	0	#VALUE!
#103	3w	IRI	100	IR	8	PT-S1	0	0	54	3252.34	0	0
#103	3w	IRI	100	IR	9	sCDT	0	-	41	2369	0	#VALUE!
#103	3w	IRI	100	IR	10	UNC	30	-	119	7717.89	25.2101	#VALUE!
#103	3w	IRI	100	IR	11	PT-S1	0	0	42	2396.2	0	0
#103	3w	IRI	100	IR	12	PT-S2	0	0	108	9056.83	0	0
#103	3w	IRI	100	IR	13	PT-S1	0	0	48	3019.3	0	0
#103	3w	IRI	100	IR	14	PT-S2	0	-	32	2194.86	0	#VALUE!
#103	3w	IRI	100	IR	15	PT-S1	0	-	59	3256.2	0	#VALUE!
#103	3w	IRI	100	IR	16	PT-S1	0	-	85	4810.4	0	#VALUE!
#103	3w	IRI	100	IR	17	PT-S2	0	-	89	5482.12	0	#VALUE!
#103	3w	IRI	100	IR	18	PT-S2	0	0	54	2769.98	0	0
#103	3w	IRI	100	IR	19	PT-S1	0	-	65	3506.59	0	#VALUE!
#103	3w	IRI	100	IR	20	UNC	0	-	38	2188.65	0	#VALUE!
#103	3w	IRI	100	IR	21	PT-S1	0	0	42	3266.48	0	0
#103	3w	IRI	100	IR	22	PT-S2	0	-	19	2367.72	0	#VALUE!
#103	3w	IRI	100	IR	23	PT-S2	0	-	67	5229.37	0	#VALUE!
#103	3w	IRI	100	IR	24	PT-S2	0	-	62	5327.9	0	#VALUE!
#103	3w	IRI	100	IR	25	PT-S1	0	0	53	3970.33	0	0
#103	3w	IRI	100	IR	26	PT-S2	0	-	44	3242.06	0	#VALUE!
#103	3w	IRI	100	IR	27	PT-S2	0	0	52	3969.04	0	0
#103	3w	IRI	100	IR	28	PT-S2	14	-	47	3525.44	29.7872	#VALUE!
#103	3w	IRI	100	IR	29	PT-S1	0	0	72	5801.91	0	0
#103	3w	IRI	100	IR	30	PT-S1	0	-	108	6697.25	0	#VALUE!
#103	3w	IRI	100	IR	31	UNC	0	-	51	3522.87	0	#VALUE!
#100	3w	IRI	700	Mid	1	PT-S1	-	-	163	10010.6	-	-
#100	3w	IRI	700	Mid	2	PT-S1	-	-	47	3979.75	-	-
#100	3w	IRI	700	Mid	3	PT-S1	-	-	192	12314.5	-	-
#100	3w	IRI	700	Mid	4	PT-S2	-	-	41	2650.03	-	-
#100	3w	IRI	700	Mid	5	PT-S1	-	-	32	2431.55	-	-
#100	3w	IRI	700	Mid	6	PT-S2	-	-	28	1716.99	-	-
#100	3w	IRI	700	Mid	7	sCDT	-	-	53	3672.17	-	-
#100	3w	IRI	700	Mid	8	PT-S1	-	-	81	4711.44	-	-
#100	3w	IRI	700	Mid	9	PT-S1	-	-	107	6843.12	-	-
#100	3w	IRI	700	Mid	10	PT-S1	-	-	126	7023.9	-	-
#100	3w	IRI	700	Mid	11	PT-S2	-	-	104	7956.93	-	-
#100	3w	IRI	700	Mid	12	PT-S1	-	-	58	3301.18	-	-
#100	3w	IRI	700	Mid	13	UNC	-	-	99	7794.14	-	-
#100	3w	IRI	700	Mid	14	PT-S1	-	-	47	2907.06	-	-
#100	3w	IRI	700	Mid	15	UNC	-	-	81	4771.42	-	-
#100	3w	IRI	700	Mid	16	PT-S1	-	-	155	10025.2	-	-
#100	3w	IRI	700	Mid	17	PT-S2	-	-	48	3007.3	-	-
#100	3w	IRI	700	Mid	18	PT-S1	-	-	36	2464.96	-	-
#100	3w	IRI	700	Mid	19	PT-S1	-	-	38	2793.97	-	-
#100	3w	IRI	700	Mid	20	PT-S2	-	-	41	2663.74	-	-
#100	3w	IRI	700	Mid	21	sCDT	-	-	38	2063.13	-	-
#100	3w	IRI	700	Mid	22	PT-S2	-	-	55	2895.92	-	-
#100	3w	IRI	700	Mid	23	PT-S1	-	-	64	4431.28	-	-
#100	3w	IRI	700	Mid	24	PT-S1	-	-	77	4742.29	-	-
#100	3w	IRI	700	Mid	25	PT-S1	-	-	47	3085.27	-	-
#100	3w	IRI	700	Mid	26	PT-S2	-	-	42	2037.43	-	-
#100	3w	IRI	700	Mid	27	PT-S2	-	-	29	2147.09	-	-
#100	3w	IRI	700	Mid	28	PT-S2	-	-	43	2950.76	-	-
#100	3w	IRI	700	Mid	29	PT-S2	-	-	49	2798.25	-	-
#100	3w	IRI	400	Mid	1	PT-S1	-	-	183	15306.1	-	-
#100	3w	IRI	400	Mid	2	PT-S2	-	-	98	7202.53	-	-
#100	3w	IRI	400	Mid	3	PT-S2	-	-	113	7527.01	-	-
#100	3w	IRI	400	Mid	4	sCDT	-	-	73	4669.8	-	-
#100	3w	IRI	400	Mid	5	PT-S2	-	-	74	4928.91	-	-
#100	3w	IRI	400	Mid	6	PT-S2	-	-	158	10471.7	-	-
#100	3w	IRI	400	Mid	7	PT-S1	-	-	118	10985.3	-	-
#100	3w	IRI	400	Mid	8	PT-S2	-	-	159	11208.2	-	-
#100	3w	IRI	400	Mid	9	PT-S1	-	-	160	9336.1	-	-
#100	3w	IRI	400	Mid	10	sCDT	-	-	62	4006.86	-	-
#100	3w	IRI	400	Mid	11	PT-S2	-	-	86	5954.84	-	-
#100	3w	IRI	400	Mid	12	PT-S1	-	-	86	5379.43	-	-
#100	3w	IRI	400	Mid	13	PT-S1	-	-	78	6029.54	-	-
#100	3w	IRI	400	Mid	14	sCDT	-	-	66	3254.04	-	-
#100	3w	IRI	400	Mid	15	PT-S1	-	-	68	4616.11	-	-
#100	3w	IRI	400	Mid	16	PT-S1	-	-	60	3248.2	-	-
#100	3w	IRI	400	Mid	17	PT-S2	-	-	107	6578.1	-	-
#100	3w	IRI	400	Mid	18	PT-S2	-	-	115	8154.94	-	-
#100	3w	IRI	400	Mid	19	PT-S1	-	-	141	9581.2	-	-
#100	3w	IRI	400	Mid	20	PT-S1	-	-	149	8489.91	-	-
#100	3w	IRI	400	Mid	21	PT-S1	-	-	105	6113.58	-	-
#100	3w	IRI	400	Mid	22	PT-S2	-	-	56	5099.32	-	-
#100	3w	IRI	600	Not-IR	1	PT-S2	-	-	180	11071.2	-	-
#100	3w	IRI	600	Not-IR	2	sCDT	-	-	76	3312	-	-
#100	3w	IRI	600	Not-IR	3	PT-S2	-	-	248	11764.7	-	-
#100	3w	IRI	600	Not-IR	4	PT-S2	-	-	107	6420.52	-	-
#100	3w	IRI	600	Not-IR	5	PT-S1	-	-	91	5198.27	-	-
#100	3w	IRI	600	Not-IR	6	PT-S1	-	-	83	4753.81	-	-
#100	3w	IRI	600	Not-IR	7	PT-S2	-	-	74	3652.04	-	-
#100	3w	IRI	600	Not-IR	8	PT-S1	-	-	117	6175.53	-	-
#100	3w	IRI	600	Not-IR	9	PT-S1	-	-	185	11551.9	-	-
#100	3w	IRI	600	Not-IR	10	PT-S2	-	-	105	5380.33	-	-
#100	3w	IRI	600	Not-IR	11	PT-S2	-	-	96	5055.02	-	-
#100	3w	IRI	600	Not-IR	12	PT-S2	-	-	113	5704.3	-	-
#100	3w	IRI	600	Not-IR	13	PT-S2	-	-	146	7925.25	-	-
#100	3w	IRI	600	Not-IR	14	PT-S1	-	-	114	5708.32	-	-
#100	3w	IRI	600	Not-IR	15	PT-S2	-	-	126	6504.86	-	-
#100	3w	IRI	600	Not-IR	16	PT-S1	-	-	105	4867.6	-	-
#100	3w	IRI	600	Not-IR	17	PT-S1	-	-	98	6976.09	-	-
#100	3w	IRI	600	Not-IR	18	PT-S1	-	-	139	5562.4	-	-
#100	3w	IRI	600	Not-IR	19	PT-S2	-	-	81	3855.53	-	-
#100	3w	IRI	600	Not-IR	20	PT-S2	-	-	103	4483.39	-	-
#100	3w	IRI	600	Not-IR	21	sCDT	-	-	52	1582.37	-	-
#100	3w	IRI	200	IR	1	PT-S1	-	-	116	6072.45	-	-
#100	3w	IRI	200	IR	2	PT-S2	-	-	57	2508.77	-	-
#100	3w	IRI	200	IR	3	sCDT	-	-	55	2866.21	-	-
#100	3w	IRI	200	IR	4	PT-S1	-	-	82	4599.86	-	-
#100	3w	IRI	200	IR	5	PT-S1	-	-	65	3273.18	-	-
#100	3w	IRI	200	IR	6	PT-S1	-	-	75	4535.6	-	-
#100	3w	IRI	200	IR	7	PT-S1	-	-	86	3552.97	-	-
#100	3w	IRI	200	IR	8	PT-S2	-	-	123	7622.69	-	-
#100	3w	IRI	200	IR	9	PT-S2	-	-	132	9814.19	-	-
#100	3w	IRI	200	IR	10	PT-S1	-	-	83	4443.23	-	-
#100	3w	IRI	200	IR	11	PT-S1	-	-	90	6468.72	-	-
#100	3w	IRI	200	IR	12	PT-S2	-	-	96	4925.17	-	-
#100	3w	IRI	200	IR	13	PT-S1	-	-	123	8752.58	-	-
#100	3w	IRI	200	IR	14	PT-S2	-	-	88	5428.53	-	-
#100	3w	IRI	200	IR	15	PT-S2	-	-	176	9830.25	-	-
#100	3w	IRI	200	IR	16	PT-S1	-	-	109	7190.29	-	-
#100	3w	IRI	200	IR	17	sCDT	-	-	36	2298.59	-	-
#100	3w	IRI	200	IR	18	PT-S2	-	-	137	6080.48	-	-
#100	3w	IRI	200	IR	19	PT-S1	-	-	78	5238.43	-	-
#100	3w	IRI	200	IR	20	PT-S2	-	-	70	4417.79	-	-
#100	3w	IRI	200	IR	21	PT-S2	-	-	57	3346.81	-	-
#100	3w	IRI	200	IR	22	PT-S1	-	-	136	8306.78	-	-
#100	3w	IRI	200	IR	23	PT-S2	-	-	88	4395.03	-	-
#100	3w	IRI	200	IR	24	PT-S1	-	-	88	5487.43	-	-
#100	3w	IRI	200	IR	25	PT-S2	-	-	72	3749.77	-	-
#100	3w	IRI	200	IR	26	PT-S2	-	-	56	2311.98	-	-
#100	3w	IRI	100	Mid	1	sCDT	-	-	74	3064.34	-	-
#100	3w	IRI	100	Mid	2	PT-S1	-	-	93	4516.85	-	-
#100	3w	IRI	100	Mid	3	PT-S2	-	-	66	3930.49	-	-
#100	3w	IRI	100	Mid	4	PT-S1	-	-	129	7297.39	-	-
#100	3w	IRI	100	Mid	5	PT-S2	-	-	66	3693.54	-	-
#100	3w	IRI	100	Mid	6	PT-S1	-	-	82	3755.12	-	-
#100	3w	IRI	100	Mid	7	PT-S1	-	-	86	4959.97	-	-
#100	3w	IRI	100	Mid	8	PT-S2	-	-	153	8313.48	-	-
#100	3w	IRI	100	Mid	9	PT-S1	-	-	155	5711	-	-
#100	3w	IRI	100	Mid	10	PT-S1	-	-	75	3729.68	-	-
#100	3w	IRI	100	Mid	11	PT-S1	-	-	122	6346.89	-	-
#100	3w	IRI	100	Mid	12	PT-S2	-	-	102	5447.27	-	-
#100	3w	IRI	100	Mid	13	PT-S2	-	-	90	4097.83	-	-
#100	3w	IRI	100	Mid	14	PT-S1	-	-	79	4719	-	-
#100	3w	IRI	100	Mid	15	PT-S1	-	-	76	4349.52	-	-
#100	3w	IRI	100	Mid	16	PT-S2	-	-	82	4977.38	-	-
#100	3w	IRI	100	Mid	17	PT-S2	-	-	52	2429.78	-	-
#100	3w	IRI	100	Mid	18	PT-S1	-	-	97	6385.71	-	-
#100	3w	IRI	100	Mid	19	PT-S2	-	-	84	4152.72	-	-
#100	3w	IRI	100	Mid	20	PT-S2	-	-	84	3745.75	-	-
#104	3w	IRI	100	Mid	1	PT-S1	-	-	-	-	0	-
#104	3w	IRI	100	Mid	2	PT-S2	-	-	-	-	0	-
#104	3w	IRI	100	Mid	3	PT-S1	-	-	-	-	0	-
#104	3w	IRI	100	Mid	4	PT-S2	-	-	-	-	26.9231	-
#104	3w	IRI	100	Mid	5	PT-S2	-	-	-	-	6.81818	-
#104	3w	IRI	100	Mid	6	PT-S2	-	-	-	-	14.8936	-
#104	3w	IRI	100	Mid	7	PT-S2	-	-	-	-	13.4146	-
#104	3w	IRI	100	Mid	8	PT-S1	-	-	-	-	6.66667	-
#104	3w	IRI	100	Mid	9	sCDT	-	-	-	-	0	-
#104	3w	IRI	100	Mid	10	PT-S1	-	-	-	-	15.9091	-
#104	3w	IRI	100	Mid	11	PT-S1	-	-	-	-	15.3846	-
#104	3w	IRI	100	Mid	12	PT-S1	-	-	-	-	15.8879	-
#104	3w	IRI	100	Mid	13	PT-S1	-	-	-	-	10.7527	-
#104	3w	IRI	100	Mid	14	PT-S1	-	-	-	-	5.47945	-
#104	3w	IRI	100	Mid	15	PT-S1	-	-	-	-	12.2951	-
#104	3w	IRI	100	Mid	16	PT-S2	-	-	-	-	6.55738	-
#104	3w	IRI	100	Mid	17	PT-S2	-	-	-	-	0	-
#104	3w	IRI	100	Mid	18	PT-S2	-	-	-	-	9.30233	-
#104	3w	IRI	100	Mid	19	PT-S2	-	-	-	-	5.26316	-
#104	3w	IRI	100	Mid	20	sCDT	-	-	-	-	0	-
#104	3w	IRI	100	Mid	21	PT-S2	-	-	-	-	2.98507	-
#104	3w	IRI	100	Mid	22	PT-S1	-	-	-	-	15.942	-
#104	3w	IRI	100	Mid	23	PT-S1	-	-	-	-	21.7391	-
#104	3w	IRI	100	Mid	24	PT-S1	-	-	-	-	32.9268	-
#104	3w	IRI	100	Mid	25	PT-S2	-	-	-	-	5.31915	-
#104	3w	IRI	100	Mid	26	PT-S2	-	-	-	-	0	-
#104	3w	IRI	100	Mid	27	PT-S2	-	-	-	-	4.91803	-
#104	3w	IRI	100	Mid	28	PT-S2	-	-	-	-	0	-
#104	3w	IRI	100	Mid	29	PT-S2	-	-	-	-	7.57576	-
#104	3w	IRI	100	Mid	30	PT-S2	-	-	-	-	4.7619	-
#104	3w	IRI	100	Mid	31	PT-S2	-	-	-	-	0.925926	-
#104	3w	IRI	100	Mid	32	PT-S1	-	-	-	-	9.67742	-
#104	3w	IRI	100	Mid	33	PT-S1	-	-	-	-	0	-
#104	3w	IRI	100	Mid	34	PT-S2	-	-	-	-	8	-
#104	3w	IRI	100	Mid	35	PT-S1	-	-	-	-	17.6471	-
#104	3w	IRI	100	Mid	36	sCDT	-	-	-	-	0	-
#104	3w	IRI	100	Mid	37	PT-S1	-	-	-	-	10.5263	-
#104	3w	IRI	200	IR	1	PT-S2	-	-	-	-	15.4762	-
#104	3w	IRI	200	IR	2	PT-S2	-	-	-	-	4.08163	-
#104	3w	IRI	200	IR	3	PT-S2	-	-	-	-	21.1538	-
#104	3w	IRI	200	IR	4	PT-S2	-	-	-	-	3.57143	-
#104	3w	IRI	200	IR	5	PT-S1	-	-	-	-	15.1515	-
#104	3w	IRI	200	IR	6	PT-S1	-	-	-	-	0	-
#104	3w	IRI	200	IR	7	PT-S1	-	-	-	-	0	-
#104	3w	IRI	200	IR	8	PT-S1	-	-	-	-	0	-
#104	3w	IRI	200	IR	9	PT-S2	-	-	-	-	0	-
#104	3w	IRI	200	IR	10	PT-S2	-	-	-	-	30.1075	-
#104	3w	IRI	200	IR	11	PT-S1	-	-	-	-	28	-
#104	3w	IRI	200	IR	12	PT-S1	-	-	-	-	19.4444	-
#104	3w	IRI	200	IR	13	PT-S2	-	-	-	-	12.1212	-
#104	3w	IRI	200	IR	14	PT-S2	-	-	-	-	0	-
#104	3w	IRI	200	IR	15	PT-S2	-	-	-	-	15.5172	-
#104	3w	IRI	200	IR	16	PT-S2	-	-	-	-	40.9091	-
#104	3w	IRI	200	IR	17	PT-S1	-	-	-	-	32.1839	-
#104	3w	IRI	200	IR	18	PT-S2	-	-	-	-	25.5319	-
#104	3w	IRI	200	IR	19	PT-S2	-	-	-	-	33.7838	-
#104	3w	IRI	200	IR	20	PT-S2	-	-	-	-	0	-
#104	3w	IRI	200	IR	21	PT-S1	-	-	-	-	19.3548	-
#104	3w	IRI	200	IR	22	PT-S1	-	-	-	-	7.14286	-
#104	3w	IRI	200	IR	23	PT-S2	-	-	-	-	0	-
#104	3w	IRI	200	IR	24	PT-S1	-	-	-	-	4.7619	-
#104	3w	IRI	200	IR	25	PT-S1	-	-	-	-	32.8767	-
#104	3w	IRI	200	IR	26	PT-S1	-	-	-	-	40.3509	-
#104	3w	IRI	200	IR	27	PT-S1	-	-	-	-	62.2642	-
#104	3w	IRI	200	IR	28	PT-S1	-	-	-	-	46.1538	-
#104	3w	IRI	300	Mid	1	PT-S2	-	-	-	-	0	-
#104	3w	IRI	300	Mid	2	PT-S2	-	-	-	-	0	-
#104	3w	IRI	300	Mid	3	PT-S2	-	-	-	-	0	-
#104	3w	IRI	300	Mid	4	PT-S1	-	-	-	-	0	-
#104	3w	IRI	300	Mid	5	PT-S2	-	-	-	-	0	-
#104	3w	IRI	300	Mid	6	PT-S1	-	-	-	-	19.6429	-
#104	3w	IRI	300	Mid	7	PT-S1	-	-	-	-	20	-
#104	3w	IRI	300	Mid	8	PT-S2	-	-	-	-	4.87805	-
#104	3w	IRI	300	Mid	9	PT-S2	-	-	-	-	13.8462	-
#104	3w	IRI	300	Mid	10	sCDT	-	-	-	-	7.14286	-
#104	3w	IRI	300	Mid	11	PT-S1	-	-	-	-	0	-
#104	3w	IRI	300	Mid	12	PT-S2	-	-	-	-	0	-
#104	3w	IRI	300	Mid	13	sCDT	-	-	-	-	0	-
#104	3w	IRI	300	Mid	14	PT-S2	-	-	-	-	0	-
#104	3w	IRI	300	Mid	15	PT-S1	-	-	-	-	10.6742	-
#104	3w	IRI	300	Mid	16	PT-S2	-	-	-	-	2.77778	-
#104	3w	IRI	300	Mid	17	PT-S1	-	-	-	-	6.56934	-
#104	3w	IRI	300	Mid	18	PT-S1	-	-	-	-	15.1899	-
#104	3w	IRI	300	Mid	19	PT-S2	-	-	-	-	9.25926	-
#104	3w	IRI	300	Mid	20	PT-S2	-	-	-	-	18.4	-
#104	3w	IRI	300	Mid	21	PT-S2	-	-	-	-	8.82353	-
#104	3w	IRI	300	Mid	22	PT-S2	-	-	-	-	6.74847	-
#104	3w	IRI	300	Mid	23	PT-S1	-	-	-	-	17.4603	-
#104	3w	IRI	300	Mid	24	PT-S2	-	-	-	-	13.6364	-
#104	3w	IRI	300	Mid	25	PT-S2	-	-	-	-	8.4507	-
#104	3w	IRI	300	Mid	26	PT-S1	-	-	-	-	11.4943	-
#104	3w	IRI	700	Not-IR	1	PT-S1	-	-	-	-	0	-
#104	3w	IRI	700	Not-IR	2	PT-S1	-	-	47	-	0	-
#104	3w	IRI	700	Not-IR	3	PT-S2	-	-	-	-	0	-
#104	3w	IRI	700	Not-IR	4	PT-S1	-	-	-	-	0	-
#104	3w	IRI	700	Not-IR	5	PT-S2	-	-	-	-	0	-
#104	3w	IRI	700	Not-IR	6	PT-S2	-	-	-	-	0	-
#104	3w	IRI	700	Not-IR	7	PT-S2	-	-	-	-	0	-
#104	3w	IRI	700	Not-IR	8	PT-S2	-	-	-	-	0	-
#104	3w	IRI	700	Not-IR	9	PT-S2	-	-	-	-	0	-
#104	3w	IRI	700	Not-IR	10	PT-S1	-	-	-	-	0	-
#104	3w	IRI	700	Not-IR	11	PT-S2	-	-	-	-	0	-
#104	3w	IRI	700	Not-IR	12	PT-S2	-	-	84	-	0	-
#104	3w	IRI	700	Not-IR	13	PT-S2	-	-	190	-	0	-
#104	3w	IRI	700	Not-IR	14	PT-S1	-	-	-	-	0	-
#104	3w	IRI	700	Not-IR	15	PT-S2	-	-	-	-	0	-
#104	3w	IRI	700	Not-IR	16	PT-S1	-	-	-	-	0	-
#104	3w	IRI	700	Not-IR	17	PT-S2	-	-	-	-	0	-
#104	3w	IRI	700	Not-IR	18	PT-S1	-	-	-	-	0	-
#104	3w	IRI	700	Not-IR	19	PT-S1	-	-	-	-	0	-
#104	3w	IRI	700	Not-IR	20	PT-S2	-	-	-	-	0	-
#104	3w	IRI	700	Not-IR	21	sCDT	-	-	-	-	0	-
#104	3w	IRI	700	Not-IR	22	PT-S2	-	-	-	-	0	-
#104	3w	IRI	700	Not-IR	23	PT-S2	-	-	69	-	0	-
#104	3w	IRI	700	Not-IR	24	PT-S2	-	-	-	-	0	-
#104	3w	IRI	700	Not-IR	25	PT-S1	-	-	-	-	0	-
#104	3w	IRI	700	Not-IR	26	PT-S2	-	-	-	-	0	-
#104	3w	IRI	700	Not-IR	27	PT-S1	-	-	-	-	0	-
#104	3w	IRI	700	Not-IR	28	PT-S2	-	-	-	-	0	-
#104	3w	IRI	700	Not-IR	29	PT-S2	-	-	-	-	0	-
#104	3w	IRI	700	Not-IR	30	sCDT	-	-	-	-	0	-
#104	3w	IRI	700	Not-IR	31	PT-S2	-	-	-	-	0	-
#104	3w	IRI	700	Not-IR	32	PT-S2	-	-	-	-	0	-
#104	3w	IRI	700	Not-IR	33	PT-S1	-	-	-	-	0	-
#104	3w	IRI	700	Not-IR	34	PT-S1	-	-	-	-	0	-
#104	3w	IRI	700	Not-IR	35	PT-S1	-	-	-	-	0	-
#104	3w	IRI	700	Not-IR	36	PT-S1	-	-	-	-	0	-
#104	3w	IRI	700	Not-IR	37	PT-S2	-	-	-	-	0	-
#104	3w	IRI	700	Not-IR	38	PT-S1	-	-	-	-	0	-
#104	3w	IRI	700	Not-IR	39	PT-S1	-	-	-	-	0	-
#104	3w	IRI	700	Not-IR	40	PT-S2	-	-	215	-	0	-
#104	3w	IRI	700	Not-IR	41	PT-S1	-	-	66	-	0	-
#001C	3w	CTR	100	Not-IR	1	PT-S2	-	-	55	-	0	-
#001C	3w	CTR	100	Not-IR	2	PT-S1	-	-	71	-	0	-
#001C	3w	CTR	100	Not-IR	3	PT-S1	-	-	45	-	0	-
#001C	3w	CTR	100	Not-IR	4	PT-S2	-	-	43	-	0	-
#001C	3w	CTR	100	Not-IR	5	PT-S1	-	-	93	-	0	-
#001C	3w	CTR	100	Not-IR	6	PT-S1	-	-	72	-	0	-
#001C	3w	CTR	100	Not-IR	7	PT-S2	-	-	164	-	0	-
#001C	3w	CTR	100	Not-IR	8	PT-S2	-	-	63	-	0	-
#001C	3w	CTR	100	Not-IR	9	PT-S1	-	-	42	-	0	-
#001C	3w	CTR	100	Not-IR	10	PT-S1	-	-	60	-	0	-
#001C	3w	CTR	100	Not-IR	11	PT-S1	-	-	102	-	0	-
#001C	3w	CTR	100	Not-IR	12	PT-S2	-	-	63	-	0	-
#001C	3w	CTR	100	Not-IR	13	PT-S1	-	-	44	-	0	-
#001C	3w	CTR	100	Not-IR	14	PT-S2	-	-	44	-	0	-
#001C	3w	CTR	100	Not-IR	15	sCDT	-	-	61	-	0	-
#001C	3w	CTR	100	Not-IR	16	PT-S2	-	-	46	-	0	-
#001C	3w	CTR	100	Not-IR	17	PT-S2	-	-	76	-	0	-
#001C	3w	CTR	100	Not-IR	18	PT-S2	-	-	81	-	0	-
#001C	3w	CTR	100	Not-IR	19	PT-S2	-	-	60	-	0	-
#001C	3w	CTR	100	Not-IR	20	PT-S1	-	-	147	-	0	-
#001C	3w	CTR	100	Not-IR	21	sCDT	-	-	49	-	0	-
#001C	3w	CTR	100	Not-IR	22	PT-S2	-	-	49	-	0	-
#001C	3w	CTR	100	Not-IR	23	PT-S1	-	-	56	-	0	-
#001C	3w	CTR	100	Not-IR	24	PT-S2	-	-	70	-	0	-
#001C	3w	CTR	100	Not-IR	25	PT-S2	-	-	57	-	0	-
#001C	3w	CTR	100	Not-IR	26	PT-S2	-	-	100	-	0	-
#001C	3w	CTR	100	Not-IR	27	sCDT	-	-	108	-	0	-
#001C	3w	CTR	100	Not-IR	28	PT-S2	-	-	109	-	0	-
#001C	3w	CTR	100	Not-IR	29	PT-S2	-	-	50	-	0	-
#001C	3w	CTR	100	Not-IR	30	PT-S1	-	-	76	-	0	-
#001C	3w	CTR	100	Not-IR	31	PT-S2	-	-	58	-	0	-
#001C	3w	CTR	100	Not-IR	32	PT-S2	-	-	133	-	0	-
#001C	3w	CTR	100	Not-IR	33	PT-S1	-	-	103	-	0	-
#001C	3w	CTR	100	Not-IR	34	PT-S1	-	-	53	-	0	-
#001C	3w	CTR	200	Not-IR	1	PT-S2	-	-	55	-	0	-
#001C	3w	CTR	200	Not-IR	2	PT-S1	-	-	46	-	0	-
#001C	3w	CTR	200	Not-IR	3	PT-S1	-	-	77	-	0	-
#001C	3w	CTR	200	Not-IR	4	PT-S1	-	-	86	-	0	-
#001C	3w	CTR	200	Not-IR	5	PT-S1	-	-	78	-	0	-
#001C	3w	CTR	200	Not-IR	6	PT-S2	-	-	105	-	0	-
#001C	3w	CTR	200	Not-IR	7	PT-S1	-	-	69	-	0	-
#001C	3w	CTR	200	Not-IR	8	PT-S2	-	-	64	-	0	-
#001C	3w	CTR	200	Not-IR	9	PT-S1	-	-	36	-	0	-
#001C	3w	CTR	200	Not-IR	10	PT-S2	-	-	72	-	0	-
#001C	3w	CTR	200	Not-IR	11	sCDT	-	-	61	-	0	-
#001C	3w	CTR	200	Not-IR	12	PT-S2	-	-	110	-	0	-
#001C	3w	CTR	200	Not-IR	13	PT-S2	-	-	41	-	0	-
#001C	3w	CTR	200	Not-IR	14	PT-S2	-	-	47	-	0	-
#001C	3w	CTR	200	Not-IR	15	PT-S2	-	-	32	-	0	-
#001C	3w	CTR	200	Not-IR	16	PT-S2	-	-	37	-	0	-
#001C	3w	CTR	200	Not-IR	17	PT-S1	-	-	64	-	0	-
#001C	3w	CTR	200	Not-IR	18	PT-S2	-	-	51	-	0	-
#001C	3w	CTR	200	Not-IR	19	PT-S1	-	-	109	-	0	-
#001C	3w	CTR	200	Not-IR	20	PT-S2	-	-	48	-	0	-
#001C	3w	CTR	200	Not-IR	21	PT-S2	-	-	49	-	0	-
#001C	3w	CTR	200	Not-IR	22	PT-S2	-	-	85	-	0	-
#001C	3w	CTR	200	Not-IR	23	PT-S1	-	-	38	-	0	-
#001C	3w	CTR	200	Not-IR	24	PT-S2	-	-	79	-	0	-
#001C	3w	CTR	200	Not-IR	25	PT-S2	-	-	34	-	0	-
#001C	3w	CTR	200	Not-IR	26	PT-S1	-	-	54	-	0	-
#001C	3w	CTR	200	Not-IR	27	PT-S2	-	-	39	-	0	-
#001C	3w	CTR	200	Not-IR	28	PT-S1	-	-	35	-	0	-
#001C	3w	CTR	200	Not-IR	29	PT-S2	-	-	56	-	0	-
#001C	3w	CTR	200	Not-IR	30	PT-S1	-	-	93	-	0	-
#001C	3w	CTR	200	Not-IR	31	PT-S1	-	-	113	-	0	-
#001C	3w	CTR	200	Not-IR	32	PT-S2	-	-	60	-	0	-
#001C	3w	CTR	200	Not-IR	33	PT-S1	-	-	37	-	0	-
#001C	3w	CTR	200	Not-IR	34	PT-S2	-	-	76	-	0	-
#001C	3w	CTR	200	Not-IR	35	PT-S1	-	-	83	-	0	-
#001C	3w	CTR	200	Not-IR	36	PT-S2	-	-	85	-	0	-
#001C	3w	CTR	200	Not-IR	37	PT-S2	-	-	57	-	0	-
#001C	3w	CTR	200	Not-IR	38	PT-S2	-	-	161	-	0	-
#001C	3w	CTR	200	Not-IR	39	PT-S2	-	-	83	-	0	-
#001C	3w	CTR	200	Not-IR	40	PT-S2	-	-	76	-	0	-
#001C	3w	CTR	300	Not-IR	1	PT-S1	-	-	48	-	0	-
#001C	3w	CTR	300	Not-IR	2	PT-S2	-	-	70	-	0	-
#001C	3w	CTR	300	Not-IR	3	PT-S2	-	-	109	-	0	-
#001C	3w	CTR	300	Not-IR	4	PT-S2	-	-	74	-	0	-
#001C	3w	CTR	300	Not-IR	5	sCDT	-	-	33	-	0	-
#001C	3w	CTR	300	Not-IR	6	PT-S2	-	-	42	-	0	-
#001C	3w	CTR	300	Not-IR	7	PT-S1	-	-	44	-	0	-
#001C	3w	CTR	300	Not-IR	8	PT-S1	-	-	55	-	0	-
#001C	3w	CTR	300	Not-IR	9	PT-S1	-	-	40	-	0	-
#001C	3w	CTR	300	Not-IR	10	PT-S1	-	-	164	-	0	-
#001C	3w	CTR	300	Not-IR	11	PT-S2	-	-	162	-	0	-
#001C	3w	CTR	300	Not-IR	12	PT-S2	-	-	141	-	0	-
#001C	3w	CTR	300	Not-IR	13	PT-S1	-	-	132	-	0	-
#001C	3w	CTR	300	Not-IR	14	PT-S2	-	-	56	-	0	-
#001C	3w	CTR	300	Not-IR	15	PT-S2	-	-	110	-	0	-
#001C	3w	CTR	300	Not-IR	16	PT-S1	-	-	78	-	0	-
#001C	3w	CTR	300	Not-IR	17	PT-S1	-	-	44	-	0	-
#001C	3w	CTR	300	Not-IR	18	PT-S2	-	-	67	-	0	-
#001C	3w	CTR	300	Not-IR	19	PT-S2	-	-	41	-	0	-
#001C	3w	CTR	300	Not-IR	20	PT-S1	-	-	37	-	0	-
#001C	3w	CTR	300	Not-IR	21	PT-S2	-	-	59	-	0	-
#001C	3w	CTR	300	Not-IR	22	PT-S1	-	-	82	-	0	-
#001C	3w	CTR	300	Not-IR	23	PT-S1	-	-	46	-	0	-
#001C	3w	CTR	300	Not-IR	24	PT-S2	-	-	79	-	0	-
#001C	3w	CTR	300	Not-IR	25	sCDT	-	-	24	-	0	-
#001C	3w	CTR	300	Not-IR	27	PT-S1	-	-	110	-	0	-
#001C	3w	CTR	300	Not-IR	28	PT-S2	-	-	120	-	0	-
#001C	3w	CTR	300	Not-IR	29	PT-S2	-	-	74	-	0	-
#001C	3w	CTR	300	Not-IR	30	PT-S2	-	-	60	-	0	-
#001C	3w	CTR	300	Not-IR	31	PT-S1	-	-	51	-	0	-
#001C	3w	CTR	300	Not-IR	32	PT-S1	-	-	44	-	0	-
#001C	3w	CTR	300	Not-IR	33	PT-S1	-	-	86	-	0	-
#001C	3w	CTR	300	Not-IR	34	PT-S1	-	-	108	-	0	-
#001C	3w	CTR	300	Not-IR	35	PT-S2	-	-	69	-	0	-
#001C	3w	CTR	300	Not-IR	36	sCDT	-	-	47	-	0	-
#001C	3w	CTR	300	Not-IR	37	PT-S2	-	-	76	-	0	-
#001C	3w	CTR	300	Not-IR	38	PT-S2	-	-	22	-	0	-
#001C	3w	CTR	400	Not-IR	1	PT-S2	-	-	103	-	0	-
#001C	3w	CTR	400	Not-IR	2	PT-S2	-	-	66	-	0	-
#001C	3w	CTR	400	Not-IR	3	sCDT	-	-	47	-	0	-
#001C	3w	CTR	400	Not-IR	4	PT-S2	-	-	86	-	0	-
#001C	3w	CTR	400	Not-IR	5	PT-S2	-	-	54	-	0	-
#001C	3w	CTR	400	Not-IR	6	sCDT	-	-	42	-	0	-
#001C	3w	CTR	400	Not-IR	7	PT-S2	-	-	50	-	0	-
#001C	3w	CTR	400	Not-IR	8	PT-S2	-	-	175	-	0	-
#001C	3w	CTR	400	Not-IR	9	PT-S2	-	-	90	-	0	-
#001C	3w	CTR	400	Not-IR	10	PT-S2	-	-	96	-	0	-
#001C	3w	CTR	400	Not-IR	11	PT-S2	-	-	56	-	0	-
#001C	3w	CTR	400	Not-IR	12	PT-S2	-	-	88	-	0	-
#001C	3w	CTR	400	Not-IR	13	PT-S1	-	-	136	-	0	-
#001C	3w	CTR	400	Not-IR	14	PT-S2	-	-	32	-	0	-
#001C	3w	CTR	400	Not-IR	15	PT-S1	-	-	74	-	0	-
#001C	3w	CTR	400	Not-IR	16	PT-S1	-	-	73	-	0	-
#001C	3w	CTR	400	Not-IR	17	PT-S2	-	-	67	-	0	-
#001C	3w	CTR	400	Not-IR	18	PT-S2	-	-	54	-	0	-
#001C	3w	CTR	400	Not-IR	19	PT-S2	-	-	63	-	0	-
#001C	3w	CTR	400	Not-IR	20	PT-S2	-	-	114	-	0	-
#001C	3w	CTR	400	Not-IR	21	PT-S1	-	-	111	-	0	-
#001C	3w	CTR	400	Not-IR	22	PT-S1	-	-	58	-	0	-
#001C	3w	CTR	400	Not-IR	23	sCDT	-	-	47	-	0	-
#001C	3w	CTR	400	Not-IR	24	PT-S1	-	-	58	-	0	-
#001C	3w	CTR	400	Not-IR	25	PT-S2	-	-	128	-	0	-
#001C	3w	CTR	400	Not-IR	26	PT-S2	-	-	150	-	0	-
#001C	3w	CTR	400	Not-IR	27	PT-S2	-	-	42	-	0	-
#001C	3w	CTR	400	Not-IR	28	PT-S2	-	-	43	-	0	-
#001C	3w	CTR	400	Not-IR	29	PT-S2	-	-	62	-	0	-
#001C	3w	CTR	400	Not-IR	30	PT-S2	-	-	51	-	0	-
#001C	3w	CTR	400	Not-IR	31	PT-S2	-	-	43	-	0	-
#001C	3w	CTR	400	Not-IR	32	sCDT	-	-	54	-	0	-
#001C	3w	CTR	400	Not-IR	33	PT-S2	-	-	94	-	0	-
#001C	3w	CTR	400	Not-IR	34	PT-S2	-	-	112	-	0	-
#001C	3w	CTR	400	Not-IR	35	PT-S1	-	-	44	-	0	-
#001C	3w	CTR	400	Not-IR	36	PT-S2	-	-	67	-	0	-
#001C	3w	CTR	400	Not-IR	37	PT-S2	-	-	34	-	0	-
#001C	3w	CTR	400	Not-IR	38	PT-S1	-	-	87	-	0	-
#005C	3w	CTR	100	Not-IR	1	PT-S2	-	-	0	-	0	-
#005C	3w	CTR	100	Not-IR	2	PT-S2	-	-	144	-	0	-
#005C	3w	CTR	100	Not-IR	3	PT-S2	-	-	0	-	0	-
#005C	3w	CTR	100	Not-IR	4	PT-S2	-	-	75	-	0	-
#005C	3w	CTR	100	Not-IR	5	PT-S1	-	-	127	-	0	-
#005C	3w	CTR	100	Not-IR	6	PT-S1	-	-	41	-	0	-
#005C	3w	CTR	100	Not-IR	7	PT-S1	-	-	85	-	0	-
#005C	3w	CTR	100	Not-IR	8	sCDT	-	-	0	-	0	-
#005C	3w	CTR	100	Not-IR	9	PT-S2	-	-	0	-	0	-
#005C	3w	CTR	100	Not-IR	10	PT-S1	-	-	76	-	0	-
#005C	3w	CTR	100	Not-IR	11	PT-S2	-	-	0	-	0	-
#005C	3w	CTR	100	Not-IR	12	PT-S1	-	-	0	-	0	-
#005C	3w	CTR	100	Not-IR	13	sCDT	-	-	0	-	0	-
#005C	3w	CTR	100	Not-IR	14	PT-S1	-	-	72	-	0	-
#005C	3w	CTR	100	Not-IR	15	PT-S1	-	-	0	-	0	-
#005C	3w	CTR	100	Not-IR	16	sCDT	-	-	0	-	0	-
#005C	3w	CTR	100	Not-IR	17	PT-S2	-	-	122	-	0	-
#005C	3w	CTR	100	Not-IR	18	PT-S2	-	-	0	-	0	-
#005C	3w	CTR	100	Not-IR	19	PT-S2	-	-	0	-	0	-
#005C	3w	CTR	100	Not-IR	20	PT-S2	-	-	0	-	0	-
#005C	3w	CTR	100	Not-IR	21	PT-S1	-	-	39	-	0	-
#005C	3w	CTR	100	Not-IR	22	sCDT	-	-	0	-	0	-
#005C	3w	CTR	100	Not-IR	23	PT-S2	-	-	0	-	0	-
#005C	3w	CTR	100	Not-IR	24	sCDT	-	-	0	-	0	-
#005C	3w	CTR	100	Not-IR	25	PT-S1	-	-	122	-	0	-
#005C	3w	CTR	100	Not-IR	26	PT-S1	1	-	110	-	0.909091	-
#005C	3w	CTR	100	Not-IR	27	PT-S2	-	-	52	-	0	-
#005C	3w	CTR	100	Not-IR	28	PT-S1	-	-	68	-	0	-
#005C	3w	CTR	100	Not-IR	29	PT-S2	-	-	79	-	0	-
#005C	3w	CTR	100	Not-IR	30	PT-S2	-	-	0	-	0	-
#005C	3w	CTR	100	Not-IR	31	sCDT	-	-	0	-	0	-
#005C	3w	CTR	100	Not-IR	32	PT-S1	-	-	0	-	0	-
#005C	3w	CTR	100	Not-IR	33	sCDT	-	-	0	-	0	-
#005C	3w	CTR	100	Not-IR	34	PT-S2	-	-	0	-	0	-
#005C	3w	CTR	100	Not-IR	35	PT-S1	-	-	118	-	0	-
#005C	3w	CTR	100	Not-IR	36	PT-S2	-	-	0	-	0	-
#005C	3w	CTR	100	Not-IR	37	PT-S1	-	-	0	-	0	-
#005C	3w	CTR	100	Not-IR	38	PT-S1	-	-	0	-	0	-
#005C	3w	CTR	100	Not-IR	39	PT-S2	-	-	63	-	0	-
#005C	3w	CTR	100	Not-IR	40	PT-S2	-	-	0	-	0	-
#005C	3w	CTR	100	Not-IR	41	PT-S2	-	-	44	-	0	-
#005C	3w	CTR	100	Not-IR	42	PT-S2	-	-	90	-	0	-
#005C	3w	CTR	200	Not-IR	1	PT-S1	-	-	0	-	0	-
#005C	3w	CTR	200	Not-IR	2	PT-S2	-	-	91	-	0	-
#005C	3w	CTR	200	Not-IR	3	PT-S2	-	-	0	-	0	-
#005C	3w	CTR	200	Not-IR	4	PT-S1	-	-	110	-	0	-
#005C	3w	CTR	200	Not-IR	5	PT-S1	-	-	94	-	0	-
#005C	3w	CTR	200	Not-IR	6	PT-S1	-	-	86	-	0	-
#005C	3w	CTR	200	Not-IR	7	PT-S1	-	-	133	-	0	-
#005C	3w	CTR	200	Not-IR	8	PT-S2	-	-	0	-	0	-
#005C	3w	CTR	200	Not-IR	9	PT-S2	-	-	0	-	0	-
#005C	3w	CTR	200	Not-IR	10	PT-S1	-	-	84	-	0	-
#005C	3w	CTR	200	Not-IR	11	PT-S1	-	-	0	-	0	-
#005C	3w	CTR	200	Not-IR	12	PT-S1	-	-	0	-	0	-
#005C	3w	CTR	200	Not-IR	13	sCDT	-	-	0	-	0	-
#005C	3w	CTR	200	Not-IR	14	PT-S1	-	-	72	-	0	-
#005C	3w	CTR	200	Not-IR	15	PT-S1	-	-	108	-	0	-
#005C	3w	CTR	200	Not-IR	16	PT-S1	-	-	0	-	0	-
#005C	3w	CTR	200	Not-IR	17	PT-S1	-	-	58	-	0	-
#005C	3w	CTR	200	Not-IR	18	PT-S2	-	-	63	-	0	-
#005C	3w	CTR	200	Not-IR	19	PT-S2	-	-	0	-	0	-
#005C	3w	CTR	200	Not-IR	20	PT-S2	-	-	0	-	0	-
#005C	3w	CTR	200	Not-IR	21	PT-S1	-	-	83	-	0	-
#005C	3w	CTR	200	Not-IR	22	PT-S2	-	-	0	-	0	-
#005C	3w	CTR	200	Not-IR	23	PT-S1	-	-	0	-	0	-
#005C	3w	CTR	200	Not-IR	24	PT-S1	-	-	106	-	0	-
#005C	3w	CTR	200	Not-IR	25	sCDT	-	-	0	-	0	-
#005C	3w	CTR	200	Not-IR	26	PT-S1	-	-	101	-	0	-
#005C	3w	CTR	200	Not-IR	27	PT-S2	-	-	0	-	0	-
#005C	3w	CTR	200	Not-IR	28	PT-S1	-	-	0	-	0	-
#005C	3w	CTR	200	Not-IR	29	PT-S2	-	-	0	-	0	-
#005C	3w	CTR	200	Not-IR	30	sCDT	-	-	0	-	0	-
#005C	3w	CTR	200	Not-IR	31	PT-S2	-	-	189	-	0	-
#005C	3w	CTR	200	Not-IR	32	PT-S2	-	-	162	-	0	-
#005C	3w	CTR	200	Not-IR	33	sCDT	-	-	0	-	0	-
#005C	3w	CTR	200	Not-IR	34	PT-S2	-	-	0	-	0	-
#005C	3w	CTR	200	Not-IR	35	PT-S2	-	-	0	-	0	-
#005C	3w	CTR	200	Not-IR	36	PT-S1	-	-	96	-	0	-
#005C	3w	CTR	200	Not-IR	37	sCDT	-	-	94	-	0	-
#005C	3w	CTR	200	Not-IR	38	PT-S2	-	-	0	-	0	-
#005C	3w	CTR	200	Not-IR	39	PT-S1	-	-	-	-	0	-
#005C	3w	CTR	200	Not-IR	40	sCDT	-	-	-	-	0	-
#005C	3w	CTR	300	Not-IR	1	PT-S2	-	-	57	-	0	-
#005C	3w	CTR	300	Not-IR	2	PT-S1	-	-	68	-	0	-
#005C	3w	CTR	300	Not-IR	3	PT-S1	-	-	95	-	0	-
#005C	3w	CTR	300	Not-IR	4	PT-S1	-	-	116	-	0	-
#005C	3w	CTR	300	Not-IR	5	PT-S2	-	-	100	-	0	-
#005C	3w	CTR	300	Not-IR	6	PT-S2	-	-	153	-	0	-
#005C	3w	CTR	300	Not-IR	7	PT-S1	-	-	0	-	0	-
#005C	3w	CTR	300	Not-IR	8	PT-S2	-	-	0	-	0	-
#005C	3w	CTR	300	Not-IR	9	PT-S2	-	-	0	-	0	-
#005C	3w	CTR	300	Not-IR	10	PT-S2	-	-	0	-	0	-
#005C	3w	CTR	300	Not-IR	11	PT-S2	-	-	44	-	0	-
#005C	3w	CTR	300	Not-IR	12	PT-S2	-	-	146	-	0	-
#005C	3w	CTR	300	Not-IR	13	sCDT	-	-	42	-	0	-
#005C	3w	CTR	300	Not-IR	14	sCDT	-	-	0	-	0	-
#005C	3w	CTR	300	Not-IR	15	sCDT	-	-	0	-	0	-
#005C	3w	CTR	300	Not-IR	16	PT-S1	-	-	92	-	0	-
#005C	3w	CTR	300	Not-IR	17	PT-S2	-	-	0	-	0	-
#005C	3w	CTR	300	Not-IR	18	PT-S2	-	-	0	-	0	-
#005C	3w	CTR	300	Not-IR	19	sCDT	-	-	0	-	0	-
#005C	3w	CTR	300	Not-IR	20	PT-S2	-	-	0	-	0	-
#005C	3w	CTR	300	Not-IR	21	PT-S2	-	-	0	-	0	-
#005C	3w	CTR	300	Not-IR	22	PT-S1	-	-	176	-	0	-
#005C	3w	CTR	300	Not-IR	23	PT-S2	-	-	104	-	0	-
#005C	3w	CTR	300	Not-IR	24	sCDT	-	-	0	-	0	-
#005C	3w	CTR	300	Not-IR	25	PT-S2	-	-	0	-	0	-
#005C	3w	CTR	300	Not-IR	26	PT-S1	-	-	0	-	0	-
#005C	3w	CTR	300	Not-IR	27	sCDT	-	-	0	-	0	-
#005C	3w	CTR	300	Not-IR	28	PT-S2	-	-	103	-	0	-
#005C	3w	CTR	300	Not-IR	29	PT-S2	-	-	56	-	0	-
#005C	3w	CTR	300	Not-IR	30	PT-S2	-	-	62	-	0	-
#005C	3w	CTR	300	Not-IR	31	PT-S2	-	-	90	-	0	-
#005C	3w	CTR	300	Not-IR	32	sCDT	-	-	0	-	0	-
#005C	3w	CTR	300	Not-IR	33	PT-S1	-	-	80	-	0	-
#005C	3w	CTR	300	Not-IR	34	PT-S1	-	-	0	-	0	-
#005C	3w	CTR	300	Not-IR	35	PT-S1	-	-	54	-	0	-
#005C	3w	CTR	300	Not-IR	36	PT-S1	-	-	26	-	0	-
#005C	3w	CTR	300	Not-IR	37	PT-S2	-	-	84	-	0	-
#005C	3w	CTR	300	Not-IR	38	PT-S2	-	-	54	-	0	-
#005C	3w	CTR	300	Not-IR	39	sCDT	-	-	-	-	0	-
#005C	3w	CTR	400	Not-IR	1	sCDT	-	-	0	-	0	-
#005C	3w	CTR	400	Not-IR	2	PT-S2	-	-	0	-	0	-
#005C	3w	CTR	400	Not-IR	3	PT-S2	-	-	0	-	0	-
#005C	3w	CTR	400	Not-IR	4	PT-S2	-	-	164	-	0	-
#005C	3w	CTR	400	Not-IR	5	PT-S1	-	-	77	-	0	-
#005C	3w	CTR	400	Not-IR	6	sCDT	-	-	0	-	0	-
#005C	3w	CTR	400	Not-IR	7	PT-S2	-	-	55	-	0	-
#005C	3w	CTR	400	Not-IR	8	PT-S2	-	-	151	-	0	-
#005C	3w	CTR	400	Not-IR	9	PT-S2	-	-	55	-	0	-
#005C	3w	CTR	400	Not-IR	10	PT-S2	-	-	107	-	0	-
#005C	3w	CTR	400	Not-IR	11	PT-S1	-	-	0	-	0	-
#005C	3w	CTR	400	Not-IR	12	PT-S2	-	-	0	-	0	-
#005C	3w	CTR	400	Not-IR	13	PT-S2	-	-	0	-	0	-
#005C	3w	CTR	400	Not-IR	14	sCDT	-	-	0	-	0	-
#005C	3w	CTR	400	Not-IR	15	UNC	-	-	332	-	0	-
#005C	3w	CTR	400	Not-IR	16	PT-S2	-	-	50	-	0	-
#005C	3w	CTR	400	Not-IR	17	PT-S2	-	-	0	-	0	-
#005C	3w	CTR	400	Not-IR	18	PT-S2	-	-	0	-	0	-
#005C	3w	CTR	400	Not-IR	19	sCDT	-	-	0	-	0	-
#005C	3w	CTR	400	Not-IR	20	PT-S2	-	-	0	-	0	-
#005C	3w	CTR	400	Not-IR	21	PT-S2	-	-	0	-	0	-
#005C	3w	CTR	400	Not-IR	22	PT-S2	-	-	77	-	0	-
#005C	3w	CTR	400	Not-IR	23	sCDT	-	-	91	-	0	-
#007C	3w	CTR	100	Not-IR	1	PT-S1	-	-	44	-	0	-
#007C	3w	CTR	100	Not-IR	2	PT-S1	-	-	37	-	0	-
#007C	3w	CTR	100	Not-IR	3	PT-S1	-	-	137	-	0	-
#007C	3w	CTR	100	Not-IR	4	sCDT	-	-	69	-	0	-
#007C	3w	CTR	100	Not-IR	5	PT-S2	-	-	70	-	0	-
#007C	3w	CTR	100	Not-IR	6	PT-S2	-	-	149	-	0	-
#007C	3w	CTR	100	Not-IR	7	PT-S2	-	-	106	-	0	-
#007C	3w	CTR	100	Not-IR	8	PT-S2	-	-	41	-	0	-
#007C	3w	CTR	100	Not-IR	9	PT-S2	-	-	177	-	0	-
#007C	3w	CTR	100	Not-IR	10	PT-S2	-	-	73	-	0	-
#007C	3w	CTR	100	Not-IR	11	PT-S2	-	-	68	-	0	-
#007C	3w	CTR	100	Not-IR	12	PT-S2	-	-	129	-	0	-
#007C	3w	CTR	100	Not-IR	13	PT-S2	-	-	178	-	0	-
#007C	3w	CTR	100	Not-IR	14	PT-S1	-	-	104	-	0	-
#007C	3w	CTR	100	Not-IR	15	sCDT	-	-	93	-	0	-
#007C	3w	CTR	100	Not-IR	16	PT-S1	-	-	40	-	0	-
#007C	3w	CTR	100	Not-IR	17	PT-S1	-	-	143	-	0	-
#007C	3w	CTR	100	Not-IR	18	PT-S1?PT-S2?	-	-	103	-	0	-
#007C	3w	CTR	100	Not-IR	19	PT-S1	-	-	144	-	0	-
#007C	3w	CTR	100	Not-IR	20	PT-S2	-	-	167	-	0	-
#007C	3w	CTR	100	Not-IR	21	sCDT	-	-	116	-	0	-
#007C	3w	CTR	100	Not-IR	22	PT-S1	-	-	132	-	0	-
#007C	3w	CTR	100	Not-IR	23	sCDT	-	-	62	-	0	-
#007C	3w	CTR	100	Not-IR	24	PT-S2	-	-	65	-	0	-
#007C	3w	CTR	100	Not-IR	25	PT-S2	-	-	150	-	0	-
#007C	3w	CTR	100	Not-IR	26	PT-S1	-	-	56	-	0	-
#007C	3w	CTR	100	Not-IR	27	PT-S1?PT-S2?	-	-	39	-	0	-
#007C	3w	CTR	100	Not-IR	28	PT-S1	-	-	147	-	0	-
#007C	3w	CTR	100	Not-IR	29	PT-S1	-	-	156	-	0	-
#007C	3w	CTR	100	Not-IR	30	PT-S2	-	-	153	-	0	-
#007C	3w	CTR	100	Not-IR	31	PT-S2	-	-	58	-	0	-
#007C	3w	CTR	100	Not-IR	32	PT-S1	-	-	128	-	0	-
#007C	3w	CTR	100	Not-IR	33	PT-S1	-	-	134	-	0	-
#007C	3w	CTR	100	Not-IR	34	PT-S1	-	-	35	-	0	-
#007C	3w	CTR	100	Not-IR	35	PT-S1	-	-	50	-	0	-
#007C	3w	CTR	100	Not-IR	36	PT-S2	-	-	28	-	0	-
#007C	3w	CTR	100	Not-IR	37	PT-S1	-	-	79	-	0	-
#007C	3w	CTR	100	Not-IR	38	PT-S2	-	-	77	-	0	-
#007C	3w	CTR	200	Not-IR	1	PT-S1	-	-	32	-	0	-
#007C	3w	CTR	200	Not-IR	2	PT-S1	-	-	179	-	0	-
#007C	3w	CTR	200	Not-IR	3	PT-S1	-	-	125	-	0	-
#007C	3w	CTR	200	Not-IR	4	PT-S1	-	-	24	-	0	-
#007C	3w	CTR	200	Not-IR	5	PT-S1	-	-	140	-	0	-
#007C	3w	CTR	200	Not-IR	6	PT-S1	-	-	98	-	0	-
#007C	3w	CTR	200	Not-IR	7	PT-S2	-	-	168	-	0	-
#007C	3w	CTR	200	Not-IR	8	PT-S2	-	-	119	-	0	-
#007C	3w	CTR	200	Not-IR	9	PT-S2	-	-	75	-	0	-
#007C	3w	CTR	200	Not-IR	10	PT-S1	-	-	86	-	0	-
#007C	3w	CTR	200	Not-IR	11	PT-S1	-	-	52	-	0	-
#007C	3w	CTR	200	Not-IR	12	PT-S1	-	-	135	-	0	-
#007C	3w	CTR	200	Not-IR	13	PT-S2	-	-	36	-	0	-
#007C	3w	CTR	200	Not-IR	14	PT-S1	-	-	154	-	0	-
#007C	3w	CTR	200	Not-IR	15	PT-S1	-	-	47	-	0	-
#007C	3w	CTR	200	Not-IR	16	PT-S1	-	-	163	-	0	-
#007C	3w	CTR	200	Not-IR	17	PT-S1	-	-	29	-	0	-
#007C	3w	CTR	200	Not-IR	18	PT-S1	-	-	74	-	0	-
#007C	3w	CTR	200	Not-IR	19	PT-S2	-	-	57	-	0	-
#007C	3w	CTR	200	Not-IR	20	PT-S2	-	-	169	-	0	-
#007C	3w	CTR	200	Not-IR	21	PT-S1	-	-	67	-	0	-
#007C	3w	CTR	200	Not-IR	22	PT-S2	-	-	43	-	0	-
#007C	3w	CTR	200	Not-IR	23	PT-S2	-	-	161	-	0	-
#007C	3w	CTR	200	Not-IR	24	PT-S2	-	-	55	-	0	-
#007C	3w	CTR	200	Not-IR	25	PT-S2	-	-	152	-	0	-
#007C	3w	CTR	200	Not-IR	26	PT-S1	-	-	175	-	0	-
#007C	3w	CTR	200	Not-IR	27	PT-S2	-	-	151	-	0	-
#007C	3w	CTR	200	Not-IR	28	PT-S1?PT-S2?	-	-	121	-	0	-
#007C	3w	CTR	200	Not-IR	29	UNC	-	-	173	-	0	-
#007C	3w	CTR	200	Not-IR	30	UNC	-	-	53	-	0	-
#007C	3w	CTR	200	Not-IR	31	UNC	-	-	26	-	0	-
#007C	3w	CTR	200	Not-IR	32	UNC	-	-	81	-	0	-
#007C	3w	CTR	300	Not-IR	1	UNC	-	-	139	-	-	-
#007C	3w	CTR	300	Not-IR	2	UNC	-	-	94	-	-	-
#007C	3w	CTR	300	Not-IR	3	UNC	-	-	105	-	-	-
#007C	3w	CTR	300	Not-IR	4	UNC	-	-	99	-	-	-
#007C	3w	CTR	300	Not-IR	5	UNC	-	-	92	-	-	-
#007C	3w	CTR	300	Not-IR	6	UNC	-	-	124	-	-	-
#007C	3w	CTR	300	Not-IR	7	UNC	-	-	31	-	-	-
#007C	3w	CTR	300	Not-IR	8	UNC	-	-	88	-	-	-
#007C	3w	CTR	300	Not-IR	9	UNC	-	-	172	-	-	-
#007C	3w	CTR	300	Not-IR	10	UNC	-	-	174	-	-	-
#007C	3w	CTR	300	Not-IR	11	UNC	-	-	123	-	-	-
#007C	3w	CTR	300	Not-IR	12	UNC	-	-	166	-	-	-
#007C	3w	CTR	300	Not-IR	13	UNC	-	-	91	-	-	-
#007C	3w	CTR	300	Not-IR	14	UNC	-	-	107	-	-	-
#007C	3w	CTR	300	Not-IR	15	UNC	-	-	45	-	-	-
#007C	3w	CTR	300	Not-IR	16	UNC	-	-	133	-	-	-
#007C	3w	CTR	300	Not-IR	17	UNC	-	-	108	-	-	-
#007C	3w	CTR	300	Not-IR	18	UNC	-	-	118	-	-	-
#007C	3w	CTR	300	Not-IR	19	UNC	-	-	117	-	-	-
#007C	3w	CTR	300	Not-IR	20	UNC	-	-	114	-	-	-
#007C	3w	CTR	300	Not-IR	21	UNC	-	-	89	-	-	-
#007C	3w	CTR	300	Not-IR	22	UNC	-	-	61	-	-	-
#007C	3w	CTR	300	Not-IR	23	UNC	-	-	127	-	-	-
#007C	3w	CTR	300	Not-IR	24	UNC	-	-	46	-	-	-
#007C	3w	CTR	300	Not-IR	25	UNC	-	-	100	-	-	-
#007C	3w	CTR	300	Not-IR	26	UNC	-	-	158	-	-	-
#007C	3w	CTR	300	Not-IR	27	UNC	-	-	126	-	-	-
#007C	3w	CTR	300	Not-IR	28	UNC	-	-	83	-	-	-
#007C	3w	CTR	300	Not-IR	29	UNC	-	-	63	-	-	-
#007C	3w	CTR	300	Not-IR	30	UNC	-	-	136	-	-	-
#007C	3w	CTR	300	Not-IR	31	UNC	-	-	30	-	-	-
#007C	3w	CTR	300	Not-IR	32	UNC	-	-	33	-	-	-
#007C	3w	CTR	300	Not-IR	33	UNC	-	-	159	-	-	-
#007C	3w	CTR	300	Not-IR	34	UNC	-	-	113	-	-	-
#007C	3w	CTR	300	Not-IR	35	UNC	-	-	171	-	-	-
#007C	3w	CTR	300	Not-IR	36	UNC	-	-	48	-	-	-
#007C	3w	CTR	300	Not-IR	37	UNC	-	-	176	-	-	-
#007C	3w	CTR	300	Not-IR	38	UNC	-	-	90	-	-	-
#007C	3w	CTR	300	Not-IR	39	UNC	-	-	76	-	-	-
#007C	3w	CTR	300	Not-IR	40	UNC	-	-	170	-	-	-

## Sheet: Fig. 2B
Mouse ID	Follow-Up	Surgery	FOV	Nephron	Area	Segment	Type (S1, S2, D)	Area of Segment (µm^2) -Calc.Day0 Depth: 15 µm fr. Top	Signal Ch2	Signal Ch3	Signal Ch4
#005	3d	IRI	300	-	Mid	1	PT-S2	11484.8	11274.9	17377.1	18174.4
#005	3d	IRI	300	-	Mid	2	PT-S2	12407.2	10210.4	13671.6	13955.5
#005	3d	IRI	300	-	Mid	3	PT-S2	9818.11	14280	17117.6	19998.5
#005	3d	IRI	300	-	Mid	4	PT-S1	5079.07	25046.6	13253.2	18268
#005	3d	IRI	300	-	Mid	5	PT-S1	7318.74	21235.2	9430.06	13051.4
#005	3d	IRI	300	-	Mid	6	PT-S1	3848.8	24731.1	11877.4	18816.8
#005	3d	IRI	300	-	Mid	7	PT-S1	7123.28	24568.2	12578.8	19356.6
#005	3d	IRI	300	-	Mid	8	PT-S1	8429.87	21164.6	11128	15575.5
#005	3d	IRI	300	-	Mid	9	PT-S2	6180.83	11139.4	17706.8	20466.5
#005	3d	IRI	300	-	Mid	10	PT-S2	7443.24	9721.3	14421.9	15570.1
#005	3d	IRI	300	-	Mid	11	sCDT	2554.26	13798.9	16620.9	27171.2
#005	3d	IRI	300	-	Mid	12	PT-S1	8681.55	24143.3	13134.2	17681.4
#005	3d	IRI	300	-	Mid	13	PT-S1	5386.98	27139.1	13638.8	21495
#005	3d	IRI	300	-	Mid	14	PT-S1	3249.05	25454.5	15473.7	20753.3
#005	3d	IRI	300	-	Mid	15	PT-S1	4211.59	26980.9	14328.2	20963.1
#005	3d	IRI	300	-	Mid	16	PT-S1	4638.64	24132.6	12069.9	15927.2
#005	3d	IRI	300	-	Mid	17	PT-S2	2668.05	14386.8	18518.7	21135.3
#005	3d	IRI	300	-	Mid	18	sCDT	2172.73	10971.1	6288.94	13800.7
#005	3d	IRI	600	-	Not-IR	1	PT-S1	4588.47	30493.8	18820.7	24614.4
#005	3d	IRI	600	-	Not-IR	2	PT-S2	6325.2	16660.4	17407	22437.4
#005	3d	IRI	600	-	Not-IR	3	PT-S2	4077.98	14039.9	15793.4	20041.9
#005	3d	IRI	600	-	Not-IR	4	PT-S1	5263.17	22941.8	13727.1	18022.1
#005	3d	IRI	600	-	Not-IR	5	PT-S2	5437.5	9293.3	22947	23939.3
#005	3d	IRI	600	-	Not-IR	6	PT-S1	8180.94	29009.3	18374.1	24734
#005	3d	IRI	600	-	Not-IR	7	PT-S2	3079.6	15292.7	22994	26520.5
#005	3d	IRI	600	-	Not-IR	8	PT-S2	3453.25	11848.9	14280.9	17250.4
#005	3d	IRI	600	-	Not-IR	9	PT-S2	3106.97	10647.7	17283.2	18063.9
#005	3d	IRI	600	-	Not-IR	10	PT-S1	4774.69	26132.5	16653.1	22920.2
#005	3d	IRI	600	-	Not-IR	11	PT-S1	3247.39	24919.5	18247.8	24563.1
#005	3d	IRI	600	-	Not-IR	12	PT-S1	2055.05	31894	19264.9	27186.8
#005	3d	IRI	600	-	Not-IR	13	sCDT	2591.13	7057.75	11980.4	21421.9
#005	3d	IRI	600	-	Not-IR	14	PT-S1	5342.3	23879.9	14916.7	22377.9
#008	3d	IRI	100	-	Mid	1	PT-S1	5140.7	10951	10068.9	11963.8
#008	3d	IRI	100	-	Mid	2	PT-S2	11201.1	7258.64	21951	25882.8
#008	3d	IRI	100	-	Mid	3	sCDT	3850.17	10168.9	14755.8	25225.6
#008	3d	IRI	100	-	Mid	4	PT-S1	10604	13675.8	10739.6	14049.4
#008	3d	IRI	100	-	Mid	5	PT-S2	6860.96	9526	24370	23684.2
#008	3d	IRI	100	-	Mid	6	sCDT	7577.18	7210.99	11554.8	19231.3
#008	3d	IRI	100	-	Mid	7	PT-S2	8664.22	7974.04	24687.1	27808.9
#008	3d	IRI	100	-	Mid	8	PT-S2	8017.62	7989.61	27370.2	30125.4
#008	3d	IRI	100	-	Mid	9	PT-S2	8549.09	7459.17	23594.7	25529.9
#008	3d	IRI	100	-	Mid	10	PT-S2	4826.1	8667.79	24141.2	23617.5
#008	3d	IRI	100	-	Mid	11	PT-S2	6658.81	6300.58	23257.7	23309.6
#008	3d	IRI	100	-	Mid	12	PT-S2	4091.14	10164.8	20054.8	22397.5
#008	3d	IRI	100	-	Mid	13	PT-S1	4033.58	13002.7	17428.6	21426.5
#008	3d	IRI	100	-	Mid	14	PT-S2	4263.84	7886.19	22456	23691.2
#008	3d	IRI	100	-	Mid	15	PT-S1	6648.1	16741.9	13793.9	19928.1
#008	3d	IRI	100	-	Mid	16	PT-S1	3590.46	20940.5	16178.6	21696.3
#008	3d	IRI	100	-	Mid	17	PT-S1	6083.16	14816.7	12252.8	18796.7
#008	3d	IRI	100	-	Mid	18	PT-S2	5708.32	6266.96	19592.5	23776.9
#008	3d	IRI	100	-	Mid	19	PT-S2	7301.4	6448.9	18709	21162.3
#008	3d	IRI	100	-	Mid	20	PT-S2	11218.5	6522.7	21881.5	25741.1
#008	3d	IRI	100	-	Mid	21	PT-S1	6541.01	14864.7	10947.2	19467
#008	3d	IRI	100	-	Mid	22	PT-S1	4927.84	14887.2	12879.3	23202.4
#008	3d	IRI	100	-	Mid	23	PT-S1	4247.77	22481.7	14460.6	21341.7
#008	3d	IRI	100	-	Mid	24	PT-S2	2739.03	7903.48	21864.2	26132.1
#008	3d	IRI	100	-	Mid	25	PT-S2	3844.82	7402.19	20414.5	26372
#008	3d	IRI	100	-	Mid	26	PT-S1	8716.43	17321.6	9815.6	16693.3
#008	3d	IRI	100	-	Mid	27	PT-S2	3784.57	23725.4	10731.8	18713
#008	3d	IRI	100	-	Mid	28	PT-S1	9634.8	11475.6	17590	23243.3
#008	3d	IRI	100	-	Mid	29	PT-S2	8985.52	20327.6	12101.3	16613.8
#008	3d	IRI	100	-	Mid	30	PT-S2	5384.35	9251.35	17595.2	19695.1
#008	3d	IRI	100	-	Mid	31	PT-S2	5854.24	7963.74	18987.4	18399.4
#008	3d	IRI	100	-	Mid	32	PT-S1	3897.03	13729.3	13045.4	15162
#008	3d	IRI	100	-	Mid	33	PT-S1	8376.4	12572.7	12298.2	13623.2
#008	3d	IRI	100	-	Mid	34	PT-S1	3247.74	17640.8	12370.5	15884.1
#008	3d	IRI	100	-	Mid	35	PT-S2	3167.42	11096.8	19951	24272.7
#008	3d	IRI	200	-	IR	1	PT-S2	6444.62	8209.59	24665.6	23915.8
#008	3d	IRI	200	-	IR	2	PT-S1	5632.01	11360.4	13642.5	13962.9
#008	3d	IRI	200	-	IR	3	sCDT	3765.83	7561.34	16534.2	20410.8
#008	3d	IRI	200	-	IR	4	PT-S1	16913.4	17247	11831.6	16928.4
#008	3d	IRI	200	-	IR	5	PT-S2	17882.7	9248.98	20599.8	20642.2
#008	3d	IRI	200	-	IR	6	sCDT	3137.97	6461.08	11575.6	20697
#008	3d	IRI	200	-	IR	7	PT-S2	6899.78	9779.66	27281.6	27299
#008	3d	IRI	200	-	IR	8	PT-S1	13561.3	16292.6	15195.6	18770.6
#008	3d	IRI	200	-	IR	9	PT-S1	8514.28	10283.8	12786.1	13300.4
#008	3d	IRI	200	-	IR	10	PT-S2	7677.58	8987.53	17424	15590.8
#008	3d	IRI	200	-	IR	11	PT-S2	5227.72	11056	20649.9	21435.3
#008	3d	IRI	200	-	IR	12	PT-S2	18776.9	7499.68	18412.9	18569.2
#008	3d	IRI	200	-	IR	13	PT-S2	9621.41	5988.52	14238.5	16062.3
#008	3d	IRI	200	-	IR	14	PT-S2	5326.78	6749.82	15919	15130.7
#008	3d	IRI	200	-	IR	15	PT-S2	7729.79	5754.68	13768.1	10271.8
#008	3d	IRI	200	-	IR	16	PT-S2	7863.66	8082.78	15747.7	18390
#008	3d	IRI	200	-	IR	17	PT-S2	4411.1	6635.52	11937.2	10643.2
#008	3d	IRI	200	-	IR	18	PT-S2	8585.24	8943.47	20833.1	19009.2
#008	3d	IRI	200	-	IR	19	PT-S2	4926.51	8756.38	20104	17859.6
#008	3d	IRI	200	-	IR	20	PT-S2	7993.52	9833.09	27735	25146.6
#008	3d	IRI	200	-	IR	21	PT-S2	5188.9	7831.01	18506.6	20143.6
#008	3d	IRI	200	-	IR	22	PT-S2	4753.81	9010.71	20668.7	22480.6
#008	3d	IRI	200	-	IR	23	PT-S1	12720.6	11377.3	9042.48	11829.7
#008	3d	IRI	200	-	IR	24	PT-S2	7439.29	7674.73	16991.1	19101.4
#008	3d	IRI	200	-	IR	25	PT-S2	4775.23	7416.22	23757.9	29012.4
#008	3d	IRI	300	-	Mid	1	PT-S2	6400.7	8605.48	23645.6	23899.1
#008	3d	IRI	300	-	Mid	2	PT-S2	8759.89	8732.96	18226.4	19980.7
#008	3d	IRI	300	-	Mid	3	PT-S2	5112.93	6310.6	14858.8	15559.9
#008	3d	IRI	300	-	Mid	4	PT-S2	7358.73	7120.58	13711.8	18649.5
#008	3d	IRI	300	-	Mid	5	PT-S2	6642.52	7012.15	15402.4	21444.3
#008	3d	IRI	300	-	Mid	6	PT-S1	5915.91	17631	14388	20428.5
#008	3d	IRI	300	-	Mid	7	PT-S1	6509.47	20541.9	13969.6	18525.1
#008	3d	IRI	300	-	Mid	8	PT-S1	4020.69	18997.7	12086.6	18518
#008	3d	IRI	300	-	Mid	9	PT-S1	5730.78	21461.5	13735.4	18128.8
#008	3d	IRI	300	-	Mid	10	PT-S1	6907.48	17129.5	11328	16199.4
#008	3d	IRI	300	-	Mid	11	PT-S2	7236.08	8690.98	25705.8	29656.9
#008	3d	IRI	300	-	Mid	12	PT-S2	5617.39	8336.69	20741.3	23389.3
#008	3d	IRI	300	-	Mid	13	PT-S2	4182.67	10907.2	21036.9	23089.1
#008	3d	IRI	300	-	Mid	14	sCDT	3509.28	9236.88	12184.2	18279.4
#008	3d	IRI	300	-	Mid	15	PT-S2	9183.37	5663.78	11450.9	16434.7
#008	3d	IRI	300	-	Mid	16	PT-S2	3570.6	8993.02	22503.7	25985.6
#008	3d	IRI	300	-	Mid	17	PT-S2	6275.74	9753.52	25454.5	27169
#008	3d	IRI	300	-	Mid	18	PT-S2	4477.72	7973.59	21496.4	22545.4
#008	3d	IRI	300	-	Mid	19	PT-S1	6382.19	14684.4	13961.4	16941.5
#008	3d	IRI	300	-	Mid	20	PT-S2	5100.2	6604.62	21153.9	21125.9
#008	3d	IRI	300	-	Mid	21	PT-S2	3089.28	7627.9	25525.8	24038.5
#008	3d	IRI	300	-	Mid	22	PT-S1	3673.58	22260.6	15723.4	19952.8
#008	3d	IRI	300	-	Mid	23	PT-S2	9698.25	7590.48	14567.2	16668
#008	3d	IRI	300	-	Mid	24	PT-S1	7550.79	18243.1	13170.8	17849.9
#008	3d	IRI	300	-	Mid	25	PT-S2	4425.65	6305.97	15327	16287.1
#008	3d	IRI	300	-	Mid	26	PT-S2	3828.62	8454.92	16879.1	18974.6
#008	3d	IRI	300	-	Mid	27	PT-S1	5800.2	8531.61	10128.3	16262.7
#008	3d	IRI	300	-	Mid	28	PT-S2	4624.66	6179.17	10759.3	15449.1
#008	3d	IRI	300	-	Mid	29	PT-S1	4222.01	18684.2	15680.7	23820.3
#008	3d	IRI	300	-	Mid	30	PT-S1	9274.77	17733.8	8129.46	11649.2
#008	3d	IRI	400	-	IR	1	PT-S2	10648.1	8178.59	22703	17722.5
#008	3d	IRI	400	-	IR	2	PT-S2	7777.01	7363.49	19631.5	21830.9
#008	3d	IRI	400	-	IR	3	PT-S2	5694.17	7422.39	18541.6	22412.7
#008	3d	IRI	400	-	IR	4	PT-S1	11665.1	9708.64	12998.8	13426.8
#008	3d	IRI	400	-	IR	5	PT-S1	8938.81	16481.3	14853.5	18222.6
#008	3d	IRI	400	-	IR	6	PT-S1	8592.67	17445.8	15456.6	23389.8
#008	3d	IRI	400	-	IR	7	PT-S2	14622.7	7481.51	20270.8	15977.8
#008	3d	IRI	400	-	IR	8	PT-S1	3253.2	6991.54	11424.1	8400.96
#008	3d	IRI	400	-	IR	9	PT-S2	4946.2	9578.1	27449.6	26172.3
#008	3d	IRI	400	-	IR	10	PT-S1	17908.5	6684.45	11152.3	10164.5
#008	3d	IRI	400	-	IR	11	UNC	5600.78	6215.41	10308.6	8563.23
#008	3d	IRI	400	-	IR	12	PT-S1	4743.14	8817	13685	12614
#008	3d	IRI	400	-	IR	13	PT-S1	23111.7	6171.36	10206.2	10496.3
#008	3d	IRI	400	-	IR	14	sCDT	3541.08	9014.74	9950.87	17026.8
#008	3d	IRI	400	-	IR	15	PT-S1	7155.84	8903.55	12374.3	13184.7
#008	3d	IRI	400	-	IR	16	PT-S1	3661.89	9853.64	11621.5	13599.4
#008	3d	IRI	400	-	IR	17	PT-S2	3421.13	8502.97	24226.6	21506.6
#008	3d	IRI	400	-	IR	18	UNC	4883.66	6931.71	18077	11780.4
#008	3d	IRI	400	-	IR	19	UNC	5150.97	8540.6	17968.4	14623.5
#008	3d	IRI	420	-	IR	1	PT-S2	5304.22	9055.39	20965.5	16941.3
#008	3d	IRI	420	-	IR	2	PT-S2	5828.4	7199.31	16562.4	17289.3
#008	3d	IRI	420	-	IR	3	PT-S2	3825.7	8337.64	21594.7	19979.6
#008	3d	IRI	420	-	IR	4	sCDT	9463.71	41490.4	16670.2	22384.8
#008	3d	IRI	420	-	IR	5	PT-S2	8731.29	5852.14	13159.4	18188.7
#008	3d	IRI	420	-	IR	6	PT-S2	16035.2	7148.12	22330	19759.3
#008	3d	IRI	420	-	IR	7	PT-S2	4664.62	6166.35	15780.8	21028.9
#008	3d	IRI	420	-	IR	8	PT-S1	4669.98	8423.98	9219.73	12138.9
#008	3d	IRI	420	-	IR	9	PT-S1	4088.68	10287	14029.9	18746.4
#008	3d	IRI	420	-	IR	10	PT-S2	4971.04	4944.43	13371.7	14163.7
#008	3d	IRI	420	-	IR	11	PT-S2	13265.6	6695.43	19237	15832.3
#008	3d	IRI	420	-	IR	12	sCDT	3309.26	4542.52	8161.02	12810.8
#008	3d	IRI	420	-	IR	13	PT-S1	3553.2	16367.7	12831.5	18054.1
#008	3d	IRI	420	-	IR	14	PT-S1	5829.59	12293.5	11279.1	15586.2
#008	3d	IRI	420	-	IR	15	PT-S1	5864.1	8748.48	11068.1	12130.1
#008	3d	IRI	420	-	IR	16	PT-S2	4359.4	7326.67	22192	19561.3
#008	3d	IRI	420	-	IR	17	PT-S1	9107.32	9954.69	11362	14418.2
#008	3d	IRI	410	-	IR	1	PT-S2	4599.18	10541.6	22830.9	28391.4
#008	3d	IRI	410	-	IR	2	PT-S1	3740.72	11509.3	13250.9	15711.1
#008	3d	IRI	410	-	IR	3	PT-S1	4172.8	7502.8	11448.4	10167.1
#008	3d	IRI	410	-	IR	4	PT-S2	4194.55	8630.92	20230.9	17783.9
#008	3d	IRI	410	-	IR	5	PT-S2	5894.4	8548.43	22207.7	20484.4
#008	3d	IRI	410	-	IR	6	PT-S2	5744.46	8318.66	21551.9	15959.9
#008	3d	IRI	410	-	IR	7	PT-S2	5204.28	6818.76	17625.3	14071.3
#008	3d	IRI	410	-	IR	8	PT-S2	9162.89	9135.56	25075.4	24049.9
#008	3d	IRI	410	-	IR	9	PT-S1	6278.61	15182.2	11019.4	15133.7
#008	3d	IRI	410	-	IR	10	PT-S1	5616.61	14063	10357.3	14539.7
#008	3d	IRI	410	-	IR	11	PT-S2	3838.12	8347.42	19660.4	21333.2
#008	3d	IRI	410	-	IR	12	PT-S1	5466	20486.2	20836	25057.8
#008	3d	IRI	600	-	Not-IR	1	PT-S2	5812.74	6889.74	24395.4	25989
#008	3d	IRI	600	-	Not-IR	2	PT-S2	6120.65	5922.56	22096.7	20583.6
#008	3d	IRI	600	-	Not-IR	3	PT-S2	6306.73	8845.19	16148.1	21032
#008	3d	IRI	600	-	Not-IR	4	PT-S2	8879.76	12744	13114.7	18316.1
#008	3d	IRI	600	-	Not-IR	5	PT-S2	3536.91	7437.6	21947.8	24002.3
#008	3d	IRI	600	-	Not-IR	6	PT-S2	3250.42	5425.76	24053.5	22783.5
#008	3d	IRI	600	-	Not-IR	7	PT-S2	5061.72	6103.68	24555.2	25723.8
#008	3d	IRI	600	-	Not-IR	8	PT-S2	4133.98	5017.83	10543.8	12806.1
#008	3d	IRI	600	-	Not-IR	9	PT-S2	9202.39	7304.36	25929	28699
#008	3d	IRI	600	-	Not-IR	10	PT-S2	6665.51	7851.05	26712.6	30737
#008	3d	IRI	600	-	Not-IR	11	PT-S2	7217.06	8414.56	21176.8	23781.2
#008	3d	IRI	600	-	Not-IR	12	PT-S2	7882.41	7467.46	22600.3	24645.1
#008	3d	IRI	600	-	Not-IR	13	PT-S2	5306.7	6688.01	20435.8	22853.6
#008	3d	IRI	600	-	Not-IR	14	PT-S2	6470.05	4773.48	15547.1	17978.5
#008	3d	IRI	600	-	Not-IR	15	PT-S2	5032.26	5212.49	15397.4	19006.4
#008	3d	IRI	600	-	Not-IR	16	PT-S2	5032.26	5212.49	15397.4	19006.4
#008	3d	IRI	600	-	Not-IR	17	PT-S2	4915.8	7239.54	17898.4	20981.1
#008	3d	IRI	600	-	Not-IR	18	PT-S2	3941.2	7242.59	17221.2	21137.9
#008	3d	IRI	600	-	Not-IR	19	PT-S2	5934.56	6988.71	19514.6	22723
#008	3d	IRI	600	-	Not-IR	20	sCDT	3036.23	5095.91	21511	20123.3
#008	3d	IRI	600	-	Not-IR	21	sCDT	4214.3	5485.52	10731.8	18098
#008	3d	IRI	600	-	Not-IR	22	sCDT	2897	3472.19	10695.1	19605.7
#008	3d	IRI	600	-	Not-IR	23	sCDT	1959.89	7104.15	4446.62	8220.44
#008	3d	IRI	600	-	Not-IR	24	sCDT	1534.18	4964.9	8367.68	16476.3
#008	3d	IRI	600	-	Not-IR	25	PT-S1	15194.5	17785.4	13549	19228.4
#008	3d	IRI	600	-	Not-IR	26	PT-S1	4931.86	17194.8	13960.5	20311.7
#008	3d	IRI	600	-	Not-IR	27	PT-S1	7804.76	17376.3	12620.4	16940.1
#008	3d	IRI	600	-	Not-IR	28	PT-S1	4520.87	18287.6	13454.1	19246
#008	3d	IRI	600	-	Not-IR	29	PT-S1	6522.26	14232.7	8713.48	14696.2
#008	3d	IRI	600	-	Not-IR	30	PT-S1	13023.1	16887.3	10876.9	15513.1
#008	3d	IRI	600	-	Not-IR	31	PT-S1	5483.41	11530.2	10597.4	15747.7
#008	3d	IRI	600	-	Not-IR	32	PT-S1	4400.39	12102	7467.8	10619.4
#010	3d	IRI	100	-	Mid	1	PT-S1	8387.11	20398.2	11959.4	19585.1
#010	3d	IRI	100	-	Mid	2	PT-S2	9413.91	16424.4	28835.5	31243.9
#010	3d	IRI	100	-	Mid	3	sCDT	4328.1	10781.8	14063.9	21859.9
#010	3d	IRI	100	-	Mid	4	PT-S1	10146.2	22501.4	16662.4	24752.4
#010	3d	IRI	100	-	Mid	5	PT-S2	9276.02	14375.3	25362.4	29384
#010	3d	IRI	100	-	Mid	6	sCDT	4231.71	18352	7318.91	10725.9
#010	3d	IRI	100	-	Mid	7	PT-S1	6538.33	20104.7	14572.4	20538.4
#010	3d	IRI	100	-	Mid	8	PT-S1	6179.55	20048.2	14347.6	19917.9
#010	3d	IRI	100	-	Mid	9	PT-S1	3803.32	21502.4	16327.7	22735.9
#010	3d	IRI	100	-	Mid	10	PT-S1	14230.6	19485.8	10673.1	14999.7
#010	3d	IRI	100	-	Mid	11	PT-S2	8206.38	16257.3	26643.3	28940.4
#010	3d	IRI	100	-	Mid	12	PT-S2	4551.66	18323	28232.7	32427
#010	3d	IRI	100	-	Mid	13	PT-S2	5943.94	16141.7	24621.6	28644.4
#010	3d	IRI	100	-	Mid	14	PT-S2	5038.96	14278	24183	26381.5
#010	3d	IRI	100	-	Mid	15	PT-S1	5180.86	23541.1	14362	21651.8
#010	3d	IRI	100	-	Mid	16	PT-S2	11371.1	17162	26723.5	27753.7
#010	3d	IRI	100	-	Mid	17	PT-S1	6334.84	12904.1	12186	15961.9
#010	3d	IRI	100	-	Mid	18	PT-S2	3468.63	9668.93	13909.9	17809
#010	3d	IRI	100	-	Mid	19	PT-S1	9828.91	20833.5	12610.4	18960.3
#010	3d	IRI	100	-	Mid	20	PT-S2	7948.01	13069.2	14043.6	18676.9
#010	3d	IRI	100	-	Mid	21	sCDT	3344.13	10384.6	9455.81	17413.6
#010	3d	IRI	100	-	Mid	22	PT-S2	4298.64	12289.2	20279.5	23480
#010	3d	IRI	100	-	Mid	23	PT-S1	8156.85	17104.1	11034.1	14628.3
#010	3d	IRI	220	-	Mid	1	PT-S1	3678.16	27357.6	14695.9	24379.7
#010	3d	IRI	220	-	Mid	2	PT-S2	24808.1	15069.2	21223.3	23444.5
#010	3d	IRI	220	-	Mid	3	sCDT	5735.3	28007.4	16595	26869.9
#010	3d	IRI	220	-	Mid	4	PT-S1	9665.36	21055.3	12567.7	20491.7
#010	3d	IRI	220	-	Mid	5	PT-S2	6706.89	19699.2	20467.1	20366.3
#010	3d	IRI	220	-	Mid	6	PT-S2	12072.9	24913.5	15924.4	21370
#010	3d	IRI	220	-	Mid	7	sCDT	2398.13	39663.6	21602.5	21406.6
#010	3d	IRI	220	-	Mid	8	PT-S2	5788.42	11747.2	19875.6	22697.5
#010	3d	IRI	220	-	Mid	9	PT-S1	7696.47	25734.7	13766.2	21306
#010	3d	IRI	220	-	Mid	10	PT-S2	6605.79	18872.2	21904.5	29743.8
#010	3d	IRI	220	-	Mid	11	PT-S1	4870.81	29000	19164.8	29251.7
#010	3d	IRI	220	-	Mid	12	PT-S2	9908.68	16479.8	20874.8	30266.6
#010	3d	IRI	220	-	Mid	13	PT-S1	2778.54	10572.4	6145.59	11607.3
#010	3d	IRI	220	-	Mid	14	PT-S2	3025.3	9713.54	10335.3	16181.9
#010	3d	IRI	220	-	Mid	15	PT-S1	2771.69	25592.2	13910.6	20482.5
#010	3d	IRI	220	-	Mid	16	PT-S1	3886.36	20815.7	12308.1	19526.4
#010	3d	IRI	220	-	Mid	17	PT-S1	2524.08	18500.8	15184.9	18677.6
#010	3d	IRI	220	-	Mid	18	PT-S2	5332.61	9877.19	15842.5	15313.3
#010	3d	IRI	220	-	Mid	19	PT-S2	4070.57	14046.6	24187.4	27717.7
#010	3d	IRI	220	-	Mid	20	sCDT	5255.5	31110.1	15822.6	18589.6
#010	3d	IRI	200	-	IR	1	PT-S2	5441.24	17866.5	15230.9	19270.6
#010	3d	IRI	200	-	IR	2	PT-S1	5640.37	15706.9	8586.27	17593.2
#010	3d	IRI	200	-	IR	3	PT-S1	4420.8	9242.52	7225.31	13728.3
#010	3d	IRI	200	-	IR	4	UNC	4332.44	29124.1	19041.7	24271.5
#010	3d	IRI	200	-	IR	5	PT-S1	9171.25	19729.4	11391.8	22046.8
#010	3d	IRI	200	-	IR	6	PT-S2	4571.4	9859.38	17700.4	26644.3
#010	3d	IRI	200	-	IR	7	sCDT	3319.36	11033.9	14355.8	21480.3
#010	3d	IRI	200	-	IR	8	PT-S2	12860.8	9397.4	15651.6	23458.1
#010	3d	IRI	200	-	IR	9	PT-S2	5667.82	10597.9	18297.4	28658.5
#010	3d	IRI	200	-	IR	10	sCDT	2854.83	5886.98	10670.1	20021.2
#010	3d	IRI	200	-	IR	11	PT-S2	2274.82	10847.5	18631.5	25551.8
#010	3d	IRI	400	-	IR	1	PT-S1	3793.27	12170	10970.5	17443
#010	3d	IRI	400	-	IR	2	UNC	4608.22	12157.1	11418.2	15058.4
#010	3d	IRI	400	-	IR	3	UNC	8671.58	27219.7	18887.6	16450.5
#010	3d	IRI	400	-	IR	4	PT-S2	2145.3	30741.5	28029	29016
#010	3d	IRI	400	-	IR	5	PT-S1	3901.71	11412	10776.5	14168.5
#010	3d	IRI	400	-	IR	6	UNC	6771.26	11414.1	12094.2	12505.8
#010	3d	IRI	400	-	IR	7	PT-S1	3505.78	19713.1	17373.9	18750
#010	3d	IRI	400	-	IR	8	UNC	7474.76	6239.9	11332.6	8614.4
#010	3d	IRI	400	-	IR	9	PT-S1	12891.6	18545.8	14621.1	13741
#010	3d	IRI	400	-	IR	10	UNC	3684.83	52577.8	26034.6	25789
#010	3d	IRI	410	-	IR	1	PT-S1	6775.6	26276	11589.1	28734.5
#010	3d	IRI	410	-	IR	2	PT-S1	4680.09	15626.6	8303.04	18813.7
#010	3d	IRI	410	-	IR	3	PT-S1	3624.01	18412.1	10368.1	21874.9
#010	3d	IRI	410	-	IR	4	PT-S1	6016.41	14403.5	8937.8	20498.4
#010	3d	IRI	410	-	IR	5	PT-S1	4946.05	14276.3	9282.27	18003.6
#010	3d	IRI	410	-	IR	6	PT-S2	15761.5	12137.5	11335.3	14869
#010	3d	IRI	410	-	IR	7	PT-S2	3180.75	18177.7	18282.9	20291.4
#010	3d	IRI	410	-	IR	8	PT-S2	3423.5	14588.9	12247.7	21269.7
#010	3d	IRI	410	-	IR	9	PT-S2	7092.73	11183.8	8165.31	13294.1
#010	3d	IRI	410	-	IR	10	PT-S2	5588.03	15317.1	16808.7	27870.4
#010	3d	IRI	410	-	IR	11	PT-S2	2406.68	15590.7	16450.4	28134.7
#010	3d	IRI	410	-	IR	12	sCDT	2127.04	14034.5	6872.84	19659
#010	3d	IRI	410	-	IR	13	sCDT	4441.51	46642.3	20351.6	23739
#010	3d	IRI	410	-	IR	14	sCDT	1072.74	28791.7	16151.8	29428.3
#010	3d	IRI	410	-	IR	15	PT-S2	8227.35	10680.7	9008.86	12710.4
#010	3d	IRI	410	-	IR	16	PT-S2	12134	9501.99	7892.04	11575.7
#010	3d	IRI	410	-	IR	17	PT-S1	2420.96	17080.9	8757.81	18727.7
#010	3d	IRI	410	-	IR	18	PT-S1	3937.56	14874.3	7869.53	12934.1
#010	3d	IRI	500	-	Mid	1	PT-S2	25659.3	8688.32	12930.3	14811.1
#010	3d	IRI	500	-	Mid	2	PT-S1	2702.88	15962.6	11394.5	18429.2
#010	3d	IRI	500	-	Mid	3	PT-S1	6574.47	21156.2	10078.7	14687.7
#010	3d	IRI	500	-	Mid	4	PT-S1	5622.64	17613.5	10889.1	14809.6
#010	3d	IRI	500	-	Mid	5	PT-S1	4061.69	18298	10108.1	15346.9
#010	3d	IRI	500	-	Mid	6	PT-S1	6476.75	14146.9	12139.5	15876
#010	3d	IRI	500	-	Mid	7	PT-S1	3665.43	27563.3	10553	15586
#010	3d	IRI	500	-	Mid	8	PT-S2	8409.86	8937.08	18920.1	19386.8
#010	3d	IRI	500	-	Mid	9	PT-S1	21720.8	18842.8	7737.83	12403.1
#010	3d	IRI	500	-	Mid	10	PT-S2	7093.9	8030.98	14422.1	19059.7
#010	3d	IRI	500	-	Mid	11	PT-S2	4773.89	9021.23	14509.5	18352
#010	3d	IRI	500	-	Mid	12	sCDT	2398.99	15514.8	8668.14	15543.5
#010	3d	IRI	500	-	Mid	13	PT-S2	14175.7	8590.49	13667.8	20493.7
#010	3d	IRI	500	-	Mid	14	PT-S1	4717.66	15029.1	12215.8	19196.8
#010	3d	IRI	500	-	Mid	15	PT-S1	5249.14	15688.3	8003.57	14634.6
#010	3d	IRI	500	-	Mid	16	PT-S1	6958.69	27380.1	10872.7	17551.4
#010	3d	IRI	500	-	Mid	17	sCDT	2536.88	9310.33	8074.01	15388.2
#010	3d	IRI	500	-	Mid	18	sCDT	1831.38	10169.4	6240.91	10991.5
#010	3d	IRI	500	-	Mid	19	PT-S1	4250.45	19767.8	12004.5	18170.8
#010	3d	IRI	500	-	Mid	20	PT-S2	5399.07	11339.5	19391.4	23322.9
#010	3d	IRI	500	-	Mid	21	sCDT	1626.55	8588.96	9371.19	16043.3
#010	3d	IRI	500	-	Mid	22	PT-S2	3858.2	8612.21	19752.8	20444.5
#010	3d	IRI	500	-	Mid	23	PT-S2	4630.65	8998.78	20806.8	23271.7
#010	3d	IRI	500	-	Mid	24	PT-S2	5121.96	10707.3	18271.4	21544.3
#010	3d	IRI	500	-	Mid	25	PT-S1	3701.57	21048.7	9055.03	15557.4
#010	3d	IRI	500	-	Mid	26	PT-S1	2772.5	23980.2	11759.7	19449
#010	3d	IRI	500	-	Mid	27	PT-S1	1717.58	26246.5	10813.4	17730.6
#010	3d	IRI	500	-	Mid	28	PT-S2	2855.5	10446.5	21971.4	21449.8
#010	3d	IRI	500	-	Mid	29	PT-S1	4265.18	19465.3	11268.9	18397.5
#010	3d	IRI	300	-	Not-IR	1	PT-S2	3735.7	10129.2	21201.4	25093.4
#010	3d	IRI	300	-	Not-IR	2	PT-S2	5759.18	9401.91	19162.3	24464.2
#010	3d	IRI	300	-	Not-IR	3	PT-S1	2664.39	17995.3	14967.9	24547.1
#010	3d	IRI	300	-	Not-IR	4	PT-S2	5183.19	9797.27	19885.5	22596
#010	3d	IRI	300	-	Not-IR	5	PT-S1	14189.1	19470.8	13177.5	18145
#010	3d	IRI	300	-	Not-IR	6	PT-S1	2610.84	20341.8	16650.6	19959.6
#010	3d	IRI	300	-	Not-IR	7	PT-S2	8215.4	10994.2	20613.9	24198.7
#010	3d	IRI	300	-	Not-IR	8	PT-S2	3155.03	10007.4	17483	17239.3
#010	3d	IRI	300	-	Not-IR	9	PT-S2	4928.5	10920.6	16588.8	16499.7
#010	3d	IRI	300	-	Not-IR	10	PT-S2	3436.16	8805.58	16756	15134
#010	3d	IRI	300	-	Not-IR	11	PT-S1	2327.37	20066.6	14276.7	22043.7
#010	3d	IRI	300	-	Not-IR	12	PT-S2	4032.9	9737.69	15621.5	19036.9
#010	3d	IRI	300	-	Not-IR	13	sCDT	2986.02	4606.66	7608.09	11591.1
#012	3d	IRI	100	-	Mid	1	PT-S2	7948.93	8286.26	16715.1	20772.6
#012	3d	IRI	100	-	Mid	2	PT-S2	6110.3	10092.4	17622.4	21022.4
#012	3d	IRI	100	-	Mid	3	PT-S2	7555.25	11092.7	15822.4	20114.1
#012	3d	IRI	100	-	Mid	4	PT-S1	7082.74	19769.7	12567.5	17007.4
#012	3d	IRI	100	-	Mid	5	PT-S1	6041.97	19295.9	13108.6	16606
#012	3d	IRI	100	-	Mid	6	PT-S2	18608.5	11584.8	18126.2	21784.9
#012	3d	IRI	100	-	Mid	7	PT-S2	3400.11	7926.05	15231.2	18075.1
#012	3d	IRI	100	-	Mid	8	sCDT	3910.53	5722.49	10831.3	14999.8
#012	3d	IRI	100	-	Mid	9	PT-S2	8982.63	8706.02	18620.2	23417.5
#012	3d	IRI	100	-	Mid	10	PT-S1	4309.57	31183	12693.7	16956.3
#012	3d	IRI	100	-	Mid	11	PT-S1	2874.91	22189.6	14540.1	18128.4
#012	3d	IRI	100	-	Mid	12	sCDT	3313.57	6692.05	14535.7	22376.7
#012	3d	IRI	100	-	Mid	13	PT-S1	3085.67	20468.5	15582.1	22218.9
#012	3d	IRI	100	-	Mid	14	PT-S2	3292.8	10886.9	22354.2	28324.9
#012	3d	IRI	200	-	IR	1	PT-S1	4619.34	18562.7	9170.64	11627.3
#012	3d	IRI	200	-	IR	2	PT-S2	7818.78	9081.17	12819.6	14621.2
#012	3d	IRI	200	-	IR	3	PT-S2	2752.2	7631.48	14993.3	17866.8
#012	3d	IRI	200	-	IR	4	PT-S2	1680.36	10478.4	13533.9	14463.2
#012	3d	IRI	200	-	IR	5	PT-S2	3292.4	12500.2	18580.9	19680.9
#012	3d	IRI	200	-	IR	6	PT-S2	4467.48	8096.08	9973.21	11106.9
#012	3d	IRI	200	-	IR	7	PT-S2	3689.73	8179.65	10699	12215.3
#012	3d	IRI	200	-	IR	8	PT-S1	7217.53	17603.5	11556.7	16638.2
#012	3d	IRI	200	-	IR	9	PT-S1	3724	15514	12458.4	15929.5
#012	3d	IRI	200	-	IR	10	PT-S2	2860.37	11047.1	19916.1	20482.9
#012	3d	IRI	200	-	IR	11	PT-S2	7137.85	9301.57	17639.4	20368.5
#012	3d	IRI	200	-	IR	12	PT-S2	4830.54	11644.6	17261	21498.3
#012	3d	IRI	200	-	IR	13	PT-S2	3489.89	12305.1	25468.8	34519.9
#012	3d	IRI	200	-	IR	14	PT-S2	2718.36	13547.6	25065.7	29974
#012	3d	IRI	200	-	IR	15	PT-S1	6900.09	19154.7	11072.5	15233.4
#012	3d	IRI	200	-	IR	16	PT-S1	7147.27	28011.2	18604.5	25662.8
#012	3d	IRI	300	-	Not-IR	1	PT-S2	4007.17	10234.3	24770.7	26901.9
#012	3d	IRI	300	-	Not-IR	2	PT-S2	7571.09	11293	22783.5	25906.9
#012	3d	IRI	300	-	Not-IR	3	PT-S2	6450.74	13503.4	34179	37026.6
#012	3d	IRI	300	-	Not-IR	4	PT-S1	4991.26	21262.7	22232.5	28020.5
#012	3d	IRI	300	-	Not-IR	5	sCDT	3528.81	7484.97	16480.1	23509.8
#012	3d	IRI	300	-	Not-IR	6	sCDT	2124.07	7558.62	17387.6	24032.8
#012	3d	IRI	300	-	Not-IR	7	sCDT	4780.64	7977.59	15321.9	22067.4
#012	3d	IRI	300	-	Not-IR	8	PT-S2	4456.38	9092.73	15663.6	17279
#012	3d	IRI	300	-	Not-IR	9	PT-S1	9762.98	19161.2	13218.6	17732.1
#012	3d	IRI	300	-	Not-IR	10	PT-S2	2678.59	7678.62	21351.1	25110.1
#012	3d	IRI	300	-	Not-IR	11	PT-S1	6191.93	16737.5	17249.5	24126.5
#012	3d	IRI	300	-	Not-IR	12	PT-S2	3778.7	18313	19609.6	21327.6
#012	3d	IRI	300	-	Not-IR	13	PT-S1	3388.39	31552.6	22800.5	27764.6
#012	3d	IRI	300	-	Not-IR	14	PT-S2	2992.14	10600.8	25677.1	27078.2
#012	3d	IRI	300	-	Not-IR	15	PT-S2	3898.29	11684.6	22658.2	27846.1
#012	3d	IRI	500	-	Mid	1	PT-S1	4149.61	10806.4	6636.28	11688
#012	3d	IRI	500	-	Mid	2	PT-S1	5752.86	7698.42	7152.89	10177.4
#012	3d	IRI	500	-	Mid	3	PT-S1	11380.8	18713.3	10921.8	16505.9
#012	3d	IRI	500	-	Mid	4	PT-S1	7517.83	10631.4	8027.34	12360.9
#012	3d	IRI	500	-	Mid	5	PT-S1	4219.44	13585.4	6913.13	12925.1
#012	3d	IRI	500	-	Mid	6	PT-S1	4816.4	15728.2	6696.19	11934.2
#012	3d	IRI	500	-	Mid	7	PT-S1	8695.91	18849.8	9666.53	17011.8
#012	3d	IRI	500	-	Mid	8	PT-S2	2878.57	11936.3	14768	23057.3
#012	3d	IRI	500	-	Mid	9	PT-S1	7432.58	23091.8	11586.8	18054.5
#012	3d	IRI	500	-	Mid	10	PT-S1	3900.93	27046.9	12079.7	19740.2
#012	3d	IRI	500	-	Mid	11	PT-S1	4419.28	17206.8	10284	17211.3
#012	3d	IRI	500	-	Mid	12	PT-S1	9582.68	20979.5	11806.6	18697.1
#012	3d	IRI	500	-	Mid	13	PT-S2	3894.07	6619.1	9035.33	13308.1
#012	3d	IRI	500	-	Mid	14	PT-S2	5805.34	7446.41	7070.84	10717
#012	3d	IRI	500	-	Mid	15	PT-S1	3553.07	20368	9074.21	15383.7
#012	3d	IRI	500	-	Mid	16	PT-S2	9305.51	11512.7	11273.2	17193.8
#012	3d	IRI	500	-	Mid	17	PT-S2	2367.29	9721.47	15142.3	20849.4
#012	3d	IRI	500	-	Mid	18	sCDT	2913.7	6662.55	5589.41	10316.9
#101	3w	IRI	500	-	Mid	1	PT-S2	6748.49	25090.9	25361.9	28884.9
#101	3w	IRI	500	-	Mid	2	PT-S2	5938.57	26325.6	26030.5	30546
#101	3w	IRI	500	-	Mid	3	PT-S2	9873.07	27315.3	26685.7	32637.7
#101	3w	IRI	500	-	Mid	4	PT-S2	6206.31	16338.4	18801.3	21056.6
#101	3w	IRI	500	-	Mid	5	PT-S2	7709.7	17037.7	14945.8	19579.6
#101	3w	IRI	500	-	Mid	6	PT-S1	6933.24	29416	14922.4	19579.2
#101	3w	IRI	500	-	Mid	7	PT-S1	10229.2	21414.6	9797.06	13689.5
#101	3w	IRI	500	-	Mid	8	PT-S1	13110.1	21306.4	11761	15710.5
#101	3w	IRI	500	-	Mid	9	PT-S1	5376.31	27833.8	12972.9	18872.6
#101	3w	IRI	500	-	Mid	10	PT-S1	3226.32	32250.3	13483.5	20301.6
#101	3w	IRI	500	-	Mid	11	PT-S1	11492.9	28600.3	15752.5	19142.5
#101	3w	IRI	500	-	Mid	12	PT-S1	4277.22	32809.8	18165.2	23373
#101	3w	IRI	500	-	Mid	13	PT-S1	4075.07	29604.1	16606.7	19782.2
#101	3w	IRI	500	-	Mid	14	sCDT	3937.18	5193.3	7438.5	11742.3
#101	3w	IRI	500	-	Mid	15	sCDT	2656.02	12176.9	9650.73	13101.8
#101	3w	IRI	500	-	Mid	16	sCDT	2947.86	9279.57	11347.5	16550.1
#101	3w	IRI	500	-	Mid	17	PT-S2	4345.49	22804.1	22369.1	27369.3
#101	3w	IRI	500	-	Mid	18	PT-S2	4159.41	32339.5	20719.3	27869
#101	3w	IRI	500	-	Mid	19	PT-S2	8087.22	16203.7	18710.7	31438.4
#101	3w	IRI	500	-	Mid	20	UNC	17858.5	29445.9	27483.8	33385
#101	3w	IRI	500	-	Mid	21	UNC	4412.43	36738.6	27743.9	34808.7
#101	3w	IRI	500	-	Mid	22	PT-S2	5820.76	25836.5	19101.9	27524.1
#101	3w	IRI	500	-	Mid	23	UNC	2456.55	27792.9	26537.9	39087.4
#102	3w	IRI	400	-	IR	1	UNC	8459.64	15019.5	16188.7	23793.3
#102	3w	IRI	400	-	IR	2	UNC	8914.25	11001.4	10057.2	14685.9
#102	3w	IRI	400	-	IR	3	PT-S1	10722.2	9224.1	9651.8	12694.7
#102	3w	IRI	400	-	IR	4	PT-S1	6613.67	9127.24	10652.1	17786.1
#102	3w	IRI	400	-	IR	5	PT-S1	3821.33	6801.53	8300.69	11737.8
#102	3w	IRI	400	-	IR	6	PT-S1	3493.05	9686.83	9673.56	13076.5
#102	3w	IRI	400	-	IR	7	PT-S2	6475.98	10047.9	10441.7	13110.2
#102	3w	IRI	700	-	IR	1	UNC	3427.92	11633.1	17899.2	18110.8
#102	3w	IRI	700	-	IR	2	UNC	3097.89	9213.87	20281.5	25278.6
#102	3w	IRI	700	-	IR	3	UNC	6289.76	9345.22	16859.2	22307.9
#102	3w	IRI	700	-	IR	4	UNC	4573.62	7451.41	14791.7	20696.8
#102	3w	IRI	700	-	IR	5	UNC	2716.28	6910.97	11959.5	16390.9
#102	3w	IRI	700	-	IR	6	UNC	3671.39	21133.3	17964.8	20992.7
#102	3w	IRI	700	-	IR	7	UNC	2786.22	18462.1	23404.2	25837.9
#102	3w	IRI	700	-	IR	8	UNC	3011.78	7916.77	13557.5	20689
#102	3w	IRI	700	-	IR	9	UNC	2264.3	16297.6	25384.1	29896.6
#102	3w	IRI	700	-	IR	10	UNC	14334.1	19002.6	19746	21123.4
#102	3w	IRI	700	-	IR	11	UNC	3750.08	6007.76	14341.9	16269.3
#102	3w	IRI	700	-	IR	12	UNC	2805.02	5592.1	12336.3	14361.2
#102	3w	IRI	700	-	IR	13	UNC	3186.19	10863.5	17967	19719.5
#102	3w	IRI	700	-	IR	14	UNC	8620.06	7734.4	14505.6	19131.1
#102	3w	IRI	700	-	IR	15	UNC	6514.88	5975.4	10477.8	16401.3
#102	3w	IRI	700	-	IR	16	UNC	3183.13	6749.28	13499	17736
#102	3w	IRI	700	-	IR	17	UNC	3809.96	16853.3	17352.6	23724
#102	3w	IRI	500	-	Mid	1	PT-S2	3285.41	21356.8	20156.9	26157.9
#102	3w	IRI	500	-	Mid	2	PT-S2	2314.13	17418.3	21463.5	28819.3
#102	3w	IRI	500	-	Mid	3	PT-S2	7577.09	20037	20245.5	26629.5
#102	3w	IRI	500	-	Mid	4	PT-S2	9016.1	19328.6	18413.4	24566.6
#102	3w	IRI	500	-	Mid	5	PT-S2	6189.22	19702.1	17453.5	22097
#102	3w	IRI	500	-	Mid	6	PT-S1	1732.32	23051.7	18883.9	25241.1
#102	3w	IRI	500	-	Mid	7	PT-S1	5785.32	18035.6	16036.6	22512.4
#102	3w	IRI	500	-	Mid	8	PT-S1	6722.07	17812.6	15746.7	23870.8
#102	3w	IRI	500	-	Mid	9	PT-S1	6291.51	18253.3	15816	24079.9
#102	3w	IRI	500	-	Mid	10	sCDT	2859.22	22091	18610.8	21132.8
#102	3w	IRI	500	-	Mid	11	PT-S1	7108.93	15633.3	14341.5	21544
#102	3w	IRI	500	-	Mid	12	PT-S1	2939.21	19941.3	17107	24152.8
#102	3w	IRI	500	-	Mid	13	UNC	3014.84	18829.6	16317.6	19668.7
#102	3w	IRI	500	-	Mid	14	UNC	2404.18	18184.3	20825.5	29202.6
#102	3w	IRI	500	-	Mid	15	UNC	2387.57	17496.7	18003.5	24743.5
#102	3w	IRI	500	-	Mid	16	UNC	4647.49	15697	17558.4	24819.8
#102	3w	IRI	500	-	Mid	17	UNC	4796.11	15350	17387.8	22857.1
#102	3w	IRI	200	-	IR	1	PT-S2	3677.74	15520.6	16407.2	26075.9
#102	3w	IRI	200	-	IR	2	PT-S2	4234.43	17347.6	17620.9	26280.7
#102	3w	IRI	200	-	IR	3	UNC	3678.38	17451.9	17364.7	22693.8
#102	3w	IRI	200	-	IR	4	PT-S2	6834.76	12497.2	18151.7	25161.7
#102	3w	IRI	200	-	IR	5	UNC	3228.35	7931.56	11539.3	16012.4
#102	3w	IRI	200	-	IR	6	UNC	2865.08	13188.4	11427.2	13041
#102	3w	IRI	200	-	IR	7	UNC	2478.24	19140	21540	27386.4
#102	3w	IRI	200	-	IR	8	UNC	3013.52	13510.4	11925.3	14280.9
#102	3w	IRI	200	-	IR	9	PT-S1	4322.25	13385.3	13346.8	16898.5
#102	3w	IRI	200	-	IR	10	sCDT	3157.03	7760.92	12678	21934.2
#102	3w	IRI	200	-	IR	11	PT-S2	4640.12	22177.2	20064.4	29511.2
#102	3w	IRI	200	-	IR	12	UNC	6061.3	8065.78	8989.75	10497.7
#102	3w	IRI	200	-	IR	13	UNC	2424.26	10115.6	12404.1	16739.5
#102	3w	IRI	200	-	IR	14	sCDT	2830.81	6815.56	12127.3	21612.2
#102	3w	IRI	200	-	IR	15	UNC	2842.59	13992.1	14274.7	17180.1
#102	3w	IRI	200	-	IR	16	UNC	2000.8	15980.4	14824	18595.2
#102	3w	IRI	200	-	IR	17	UNC	6519.04	14420.2	16685.2	20474.9
#102	3w	IRI	200	-	IR	18	UNC	3691.44	10959.7	13151.1	13951.3
#102	3w	IRI	200	-	IR	19	UNC	9091.1	7959.98	9827.86	11578.9
#102	3w	IRI	200	-	IR	20	UNC	3512.38	8757.13	10664.3	12634.4
#102	3w	IRI	200	-	IR	21	UNC	5563.3	9224.49	11373.5	15723.4
#102	3w	IRI	200	-	IR	22	UNC	4086.42	9704.6	7816.73	10553.7
#102	3w	IRI	200	-	IR	23	UNC	3205.65	13207.1	11569.4	14855.9
#102	3w	IRI	200	-	IR	24	UNC	4558.72	12031.8	8698.98	9388.31
#102	3w	IRI	200	-	IR	25	UNC	5807.48	15909.1	7806.4	7522.13
#102	3w	IRI	200	-	IR	26	UNC	1951.96	18668.6	16741.3	19201.8
#102	3w	IRI	200	-	IR	27	UNC	4196.52	11130.2	7979.99	9270.33
#102	3w	IRI	200	-	IR	28	PT-S1	9045.26	6695.27	7990.56	12277.6
#102	3w	IRI	200	-	IR	29	UNC	3623.76	11912.1	11282.8	13702.1
#102	3w	IRI	200	-	IR	30	UNC	2322.52	11808.8	11812.6	16286
#102	3w	IRI	100	-	Mid	1	UNC	3102.84	14061.7	16354.3	21462.6
#102	3w	IRI	100	-	Mid	2	PT-S1	2457.25	16061.6	19862.8	27400.7
#102	3w	IRI	100	-	Mid	3	PT-S2	1593.4	15108.1	20620.8	29326
#102	3w	IRI	100	-	Mid	4	PT-S1	2835.95	14610	21097.8	33255.2
#102	3w	IRI	100	-	Mid	5	PT-S1	4678.89	15082.2	19660.6	29407.8
#102	3w	IRI	100	-	Mid	6	PT-S2	6065.16	11091.4	16256	20450.4
#102	3w	IRI	100	-	Mid	7	sCDT	1626.81	8123.05	15905.5	26332.1
#102	3w	IRI	100	-	Mid	8	PT-S2	8978.65	11908.9	17994.7	23392.6
#102	3w	IRI	100	-	Mid	9	PT-S2	3335.02	15799.4	22423.4	30661.8
#102	3w	IRI	100	-	Mid	10	PT-S2	3573.64	14847.8	21714.2	29543.1
#102	3w	IRI	100	-	Mid	11	PT-S2	2169.16	13521.9	20986.2	29293.6
#102	3w	IRI	100	-	Mid	12	UNC	5725.02	18900.3	19325.2	27152
#102	3w	IRI	100	-	Mid	13	PT-S2	4864.81	19027.5	21072.9	29786.8
#102	3w	IRI	100	-	Mid	14	PT-S1	6689.54	14178.7	15731	21589.2
#102	3w	IRI	100	-	Mid	15	PT-S2	9745.68	17372.8	21679.4	26746
#102	3w	IRI	100	-	Mid	16	PT-S2	2339.01	14724.6	19392.3	23250.2
#102	3w	IRI	100	-	Mid	17	PT-S2	8939.88	12025.1	16497.1	19950.5
#102	3w	IRI	100	-	Mid	18	PT-S1	10169.8	9632.83	12881.4	16274.6
#102	3w	IRI	100	-	Mid	19	PT-S2	3290.04	9108.23	13707	19718.8
#102	3w	IRI	100	-	Mid	20	PT-S1	4717.01	12208.7	16636.1	24488.5
#102	3w	IRI	100	-	Mid	21	UNC	6427.36	10363.3	14450.3	19846.9
#102	3w	IRI	100	-	Mid	22	UNC	2701.01	11119.8	13330.4	19844.2
#102	3w	IRI	100	-	Mid	23	UNC	5601.64	10851	12761.6	19177.7
#102	3w	IRI	100	-	Mid	24	UNC	2998.09	14527.1	15282.5	21722.6
#102	3w	IRI	100	-	Mid	25	UNC	3034.08	10759.5	14762.6	23488
#102	3w	IRI	100	-	Mid	26	UNC	5431.57	9166.4	10804.5	17584.7
#102	3w	IRI	100	-	Mid	27	UNC	6188.32	8705.16	12412.8	16327.5
#102	3w	IRI	100	-	Mid	28	UNC	3463.54	8070.78	9294.96	14369.3
#102	3w	IRI	100	-	Mid	29	UNC	2597.76	6822.49	9959.81	15865.7
#102	3w	IRI	300	-	Not-IR	1	PT-S1	10218.8	23887.8	18773.8	29237.5
#102	3w	IRI	300	-	Not-IR	2	PT-S1	9035.83	25195.8	15774.5	24020.2
#102	3w	IRI	300	-	Not-IR	3	PT-S2	3938.41	19970.2	18454.5	25454.6
#102	3w	IRI	300	-	Not-IR	4	PT-S1	3640.47	27358.1	16034.9	25216.2
#102	3w	IRI	300	-	Not-IR	5	PT-S1	8548.11	15214.2	10545.8	16280.6
#102	3w	IRI	300	-	Not-IR	6	PT-S2	6296.06	19278.6	18010.2	25447.2
#102	3w	IRI	300	-	Not-IR	7	PT-S2	9738.18	16886.2	18193.8	25527.5
#102	3w	IRI	300	-	Not-IR	8	sCDT	2609.33	8880.31	13095.9	24104.4
#102	3w	IRI	300	-	Not-IR	9	PT-S1	6103.28	19680.1	11421.1	17187.9
#102	3w	IRI	300	-	Not-IR	10	PT-S2	4362.31	16826.4	15973.8	23068.3
#102	3w	IRI	300	-	Not-IR	11	PT-S1	5570.15	18966.9	12636.6	19200.8
#102	3w	IRI	300	-	Not-IR	12	PT-S2	6033.24	18325.5	17670	25292.5
#102	3w	IRI	300	-	Not-IR	13	PT-S2	8258.73	16153.6	18743.1	27280.5
#102	3w	IRI	300	-	Not-IR	14	PT-S2	2893.99	13961.1	18880.6	28417.7
#102	3w	IRI	300	-	Not-IR	15	PT-S2	2957.18	14141.7	17115.8	22850.3
#102	3w	IRI	300	-	Not-IR	16	PT-S2	12078.1	13318.1	13070.1	17282.7
#102	3w	IRI	300	-	Not-IR	17	PT-S2	12211.9	14505	12782.1	18422.2
#102	3w	IRI	300	-	Not-IR	18	PT-S2	6402.94	13000	14183.5	21133.1
#102	3w	IRI	300	-	Not-IR	19	sCDT	2785.18	8689.43	10026.9	19758.8
#102	3w	IRI	300	-	Not-IR	20	PT-S1	6087.01	22425.4	12900.1	20855.7
#102	3w	IRI	300	-	Not-IR	21	PT-S2	4153.68	16027.1	14063.7	21021.7
#102	3w	IRI	300	-	Not-IR	22	PT-S2	4936.78	12047.2	10148.3	15185.9
#103	3w	IRI	700	-	Mid	1	PT-S2	5715.38	12150.3	19155.2	26720.8
#103	3w	IRI	700	-	Mid	2	PT-S1	2516.52	11507.1	12668.9	16813.4
#103	3w	IRI	700	-	Mid	3	PT-S2	6947.19	23698.1	23330.1	31441.9
#103	3w	IRI	700	-	Mid	4	PT-S2	3069.04	13523.6	20381.4	29083.6
#103	3w	IRI	700	-	Mid	5	PT-S2	4029.84	18421	22450.6	33047.2
#103	3w	IRI	700	-	Mid	6	PT-S2	5617.03	20760.6	21396.5	29857.3
#103	3w	IRI	700	-	Mid	7	PT-S2	10529.4	10475.7	13998.5	19591.5
#103	3w	IRI	700	-	Mid	8	PT-S1	5429.07	8309.54	7805.34	9930.55
#103	3w	IRI	700	-	Mid	9	PT-S1	5576.81	11344.3	10466	14558.2
#103	3w	IRI	700	-	Mid	10	PT-S1	5999.51	11399.7	8371.5	10879.5
#103	3w	IRI	700	-	Mid	11	sCDT	1689.92	6347.58	7650.35	11992.1
#103	3w	IRI	700	-	Mid	12	PT-S1	2903.37	9867.79	8982.77	14838.9
#103	3w	IRI	700	-	Mid	13	UNC	2781.85	14861.7	12281.6	17750.8
#103	3w	IRI	700	-	Mid	14	PT-S2	3930.17	16572.1	15690.4	20281
#103	3w	IRI	700	-	Mid	15	PT-S2	2966.32	14433.9	17129.4	22083.7
#103	3w	IRI	400	-	Mid	1	PT-S1	10328.5	12002.7	13375.7	19740.2
#103	3w	IRI	400	-	Mid	2	PT-S2	3755.49	11709.9	23185.7	36033.4
#103	3w	IRI	400	-	Mid	3	PT-S2	2139.6	15156.5	22981.6	39522.2
#103	3w	IRI	400	-	Mid	4	PT-S1	2705.72	15482.4	13468.6	19712.8
#103	3w	IRI	400	-	Mid	5	sCDT	1950.46	7168.24	16774.6	24212.6
#103	3w	IRI	400	-	Mid	6	sCDT	2418.48	7468.28	11207.7	17522.9
#103	3w	IRI	400	-	Mid	7	PT-S2	3697.66	14513.9	17374	25721.4
#103	3w	IRI	400	-	Mid	8	PT-S2	2091.19	17104.7	23102.3	35276.1
#103	3w	IRI	400	-	Mid	9	PT-S2	2956.54	14707.3	22785.1	36598.3
#103	3w	IRI	400	-	Mid	10	PT-S1	6244.44	8442.49	8995.24	12702.4
#103	3w	IRI	400	-	Mid	11	PT-S1	3888.29	8759.43	8169.8	11975.7
#103	3w	IRI	400	-	Mid	12	PT-S1	6627.85	12050.3	9022.46	11840.1
#103	3w	IRI	400	-	Mid	13	PT-S1	4272.13	14806.1	11243.5	13010.6
#103	3w	IRI	400	-	Mid	14	PT-S1	8458.15	15123.9	11933.8	15978.7
#103	3w	IRI	400	-	Mid	15	PT-S1	12395.7	8071.83	7739.43	11114.8
#103	3w	IRI	400	-	Mid	16	PT-S2	5117.56	11544.1	11329.4	17777.3
#103	3w	IRI	400	-	Mid	17	PT-S2	6119.35	15496.8	11754.8	18790.4
#103	3w	IRI	400	-	Mid	18	PT-S1	7172.98	7502.52	6662.99	10089.8
#103	3w	IRI	400	-	Mid	19	PT-S2	2882.86	12147.6	7053.56	9328.55
#103	3w	IRI	400	-	Mid	20	PT-S2	3510.45	15085.4	18235.4	28065.4
#103	3w	IRI	400	-	Mid	21	PT-S2	2193.36	11672.6	16711.2	27234.1
#103	3w	IRI	400	-	Mid	22	PT-S2	2704.86	20584	17763.5	28266.5
#103	3w	IRI	400	-	Mid	23	PT-S2	4670.1	15057	16764.9	25419.2
#103	3w	IRI	200	-	IR	1	PT-S1	5241.54	6641.95	10933.7	16510.2
#103	3w	IRI	200	-	IR	2	PT-S1	2700.55	7079.3	14304.6	20884.1
#103	3w	IRI	200	-	IR	3	PT-S1	3392.07	6491.42	13890.1	20531.5
#103	3w	IRI	200	-	IR	4	PT-S1	2646.78	7784.03	15133.3	22681.1
#103	3w	IRI	200	-	IR	5	PT-S2	4340.63	8311.05	15084.8	24005
#103	3w	IRI	200	-	IR	6	UNC	4028.96	13691.4	16837.2	24280.9
#103	3w	IRI	200	-	IR	7	PT-S2	4243.59	9907.09	17726.1	26676.3
#103	3w	IRI	200	-	IR	8	PT-S2	1866.95	9766.18	16263.1	24094.6
#103	3w	IRI	200	-	IR	9	PT-S1	3128.05	10998.3	16711.9	21753.8
#103	3w	IRI	200	-	IR	10	PT-S1	3350.11	13997	24746.4	38472.3
#103	3w	IRI	200	-	IR	11	PT-S2	3869.41	9989.74	20716.5	33791.7
#103	3w	IRI	200	-	IR	12	PT-S2	2796.28	6694.77	19064.4	31083.2
#103	3w	IRI	200	-	IR	13	PT-S2	3967.33	11312	15829.6	23290.5
#103	3w	IRI	200	-	IR	14	PT-S1	7516.76	9073.71	10715.2	14411.8
#103	3w	IRI	200	-	IR	15	PT-S1	4813.6	7310.22	8761.11	13135.6
#103	3w	IRI	200	-	IR	16	PT-S1	1900.61	8362.64	9575.59	14683.5
#103	3w	IRI	200	-	IR	17	PT-S1	2905.55	10979.6	14684.5	22582.2
#103	3w	IRI	200	-	IR	18	PT-S1	5790.13	6027.18	8384.96	13943.1
#103	3w	IRI	200	-	IR	19	PT-S1	2791.47	6616.11	8141.2	12972
#103	3w	IRI	200	-	IR	20	PT-S1	4452.97	6141.48	8061.05	12626.6
#103	3w	IRI	200	-	IR	21	PT-S2	1848.15	7423.36	13814.7	22034.7
#103	3w	IRI	200	-	IR	22	PT-S2	1676.37	10291.5	11610.9	17188.3
#103	3w	IRI	100	-	IR	1	sCDT	2072.55	4883.98	13621.6	21489.7
#103	3w	IRI	100	-	IR	2	PT-S2	7521.26	10495.8	23134.4	35616.4
#103	3w	IRI	100	-	IR	3	PT-S1	4556.37	9236.35	18829.2	31216
#103	3w	IRI	100	-	IR	4	PT-S1	6705.6	10907.3	16903.6	23793.7
#103	3w	IRI	100	-	IR	5	PT-S1	3310.39	12214.8	18791.6	28854.6
#103	3w	IRI	100	-	IR	6	PT-S2	5094.64	9514.2	18204.3	26814.3
#103	3w	IRI	100	-	IR	7	PT-S2	4855.6	10351.6	18471.6	27708.7
#103	3w	IRI	100	-	IR	8	PT-S1	3252.34	9300.41	18101.4	27382.2
#103	3w	IRI	100	-	IR	9	sCDT	2369	5747.56	11291.6	21568.4
#103	3w	IRI	100	-	IR	10	UNC	7717.89	16857.5	19092.4	28015.6
#103	3w	IRI	100	-	IR	11	PT-S1	2396.2	8165.03	13394.1	21329.6
#103	3w	IRI	100	-	IR	12	PT-S2	9056.83	9375.29	15119.6	23534.5
#103	3w	IRI	100	-	IR	13	PT-S1	3019.3	9040.68	16089.2	24512.7
#103	3w	IRI	100	-	IR	14	PT-S2	2194.86	10037.2	14933.5	24220.1
#103	3w	IRI	100	-	IR	15	PT-S1	3256.2	10969.4	15604.3	22954.5
#103	3w	IRI	100	-	IR	16	PT-S1	4810.4	8559.52	13500.2	20583
#103	3w	IRI	100	-	IR	17	PT-S2	5482.12	9299.45	20157.1	29985.4
#103	3w	IRI	100	-	IR	18	PT-S2	2769.98	7766.37	18531.7	27223.2
#103	3w	IRI	100	-	IR	19	PT-S1	3506.59	10464.5	15905	23618.2
#103	3w	IRI	100	-	IR	20	UNC	2188.65	14776.6	21103.7	30848.3
#103	3w	IRI	100	-	IR	21	PT-S1	3266.48	8296.78	16527.1	27292.2
#103	3w	IRI	100	-	IR	22	PT-S2	2367.72	9710.57	13737.3	21623.7
#103	3w	IRI	100	-	IR	23	PT-S2	5229.37	10157.6	15615.9	24432.3
#103	3w	IRI	100	-	IR	24	PT-S2	5327.9	9484.01	14222.2	22575.4
#103	3w	IRI	100	-	IR	25	PT-S1	3970.33	8594.06	14186.4	22105.4
#103	3w	IRI	100	-	IR	26	PT-S2	3242.06	10536.8	16490.3	28656.2
#103	3w	IRI	100	-	IR	27	PT-S2	3969.04	7322.04	10139.5	16504.7
#103	3w	IRI	100	-	IR	28	PT-S2	3525.44	10986.4	12188.8	19470.7
#103	3w	IRI	100	-	IR	29	PT-S1	5801.91	6087.61	10396.1	16848
#103	3w	IRI	100	-	IR	30	PT-S1	6697.25	7473.81	10838.1	16774.9
#103	3w	IRI	100	-	IR	31	UNC	3522.87	11739	11963.1	19339.9

## Sheet: Fig. 2C
seconds	PT-S1															PT-S2
0.0727504	101	102.5	93.5	119.75	84	41	14	43	35	89.5	78.25	87.75	65.5	18	20.25	149.5	203.5	22	30	4	62	155.5	122.75	132.25	73.75	108.75	104.25	58.75	213.25
0.145501	86.5	111.5	106.25	103.25	79.5	37.25	3	40	51	77	59.25	64.75	86.25	20.25	29	158.25	205	32	18	50	39	140.75	182.75	125.5	101.75	85.5	104.75	70.25	212
0.218251	108.25	134.25	102.5	78.25	85.25	46.5	28	13	33	99.25	59.25	109.25	101.5	43.25	21.25	169.5	224.5	54	31	36	30.5	136.5	128.5	111	94	73	108.5	102.5	162.25
0.291002	120	148.75	95.25	104.75	63.25	33.75	35	51	42	71	80.75	98.75	60	29.5	36.25	155	232.5	31	14	40	31.5	142.5	167.75	119.75	127.75	86.25	53.5	70.75	199.5
0.363752	130.75	121.75	105.75	98.5	101	35.25	14	81	13	92.5	61.25	88.5	54	36.75	21.25	156.75	281	44	46	31	51.5	144.25	121.25	107.25	113.5	116.25	87.25	52.75	199.5
0.436502	106.25	120.5	104	123	78.75	45.25	72	46	30	61.25	65.5	81	93.25	45	28	171.75	268.5	12	20	26	39.5	160.5	110.5	110.25	69.5	137	92.5	49.25	190.25
0.509253	99	101.25	107.5	104	94.75	26	3	49	3	73.5	55.5	91.5	84	30.5	44.75	134	261.5	40	60	28	47.5	148	116.5	133	95	54.75	85	63	219
0.582003	126.75	90	106.75	112.75	97.75	39.75	32	58	52	75.75	69.75	103	103.25	34	21.5	139	231	38	18	37	34.5	161.5	133.5	130.5	58.5	89.25	100.5	64.5	166.25
0.654754	115.25	111.25	129.5	111.75	82.25	31.25	52	50	68	90.25	62.75	108.5	82	30	31.5	128.75	233.5	56	22	6	29.5	134.25	142	97.75	93	115.75	67.5	59.75	191
0.727504	85	95.25	146.25	104.25	73.25	29.5	34	33	37	69.75	54.5	81.75	111.5	37.75	42.25	178	167	26	33	54	45	129.75	106.75	101.75	77	88.5	57.25	61.25	156.75
0.800254	82.25	108.75	132.75	115.25	77	42.5	47	16	24	46.5	72.25	100.25	87.5	17.25	35.25	152	183.5	31	48	30	42	103.25	118.25	90.75	59.25	95	77	61	178.75
0.873005	114	100.75	94.5	113.25	62.75	34	25	23	27	57.75	61.5	112.75	94.5	17	11.25	148.25	239	77	45	19	37.5	167.75	96	99.25	89.5	90.5	98.5	66.5	205.25
0.945755	93.5	107.5	114.25	116.25	73	30.75	39	20	61	52.5	60.25	124	100.25	27	20.5	168.25	219	37	23	54	46.5	124.75	183.5	128.75	105.75	118	59	69.5	172
1.01851	127.75	130.25	112.5	89.5	67.25	24.5	11	27	69	64	71.75	76.75	76	33	25.25	162.25	240.5	42	32	71	47	178.25	145	115	123.5	65	95	65.25	208
1.09126	119	127.25	157.25	101	83	28.75	52	66	65	87.25	60.75	90.5	72.25	21.75	35	157	223.5	40	41	19	53	105	138.25	117.5	102.75	130.25	62.25	80.75	206.25
1.16401	98.75	121.5	121.75	96.75	97.5	19	52	38	45	87.25	47.25	111	134.25	30	25.5	161	278	34	3	20	36.5	137.5	143.75	117.75	114.5	91.25	100.25	33	216.5
1.23676	95.25	121.75	115.25	98.5	95	24	26	44	20	95.75	74	57.25	92.5	22.25	38.75	155.75	201	40	33	57	38	156.75	147.25	123.25	83.75	81.75	50.25	87.25	191.25
1.30951	99.75	103	145	123.75	83.75	35.75	50	50	36	83.5	92.5	110	88.5	18.5	48.75	146	259.5	26	42	17	41.5	156.5	168.75	103	103.75	90.5	76	64	193.25
1.38226	107.5	96.25	107.25	82.25	89.75	45.5	29	62	12	64.75	70.5	115	98.75	43	25.5	141.75	215	21	23	48	60	143.75	130.5	125.5	90	80.5	119.75	55	167
1.45501	78	118.5	125.75	93	72.5	33.75	3	57	52	83.75	67	83.5	62.25	19.75	28	162.5	238	3	27	35	28.5	157	168.25	122.25	106.75	89.25	96.5	85.25	213.75
1.52776	112.25	125.5	97.25	98	81.75	35.5	32	29	16	97.75	73.5	84.5	74.5	25.25	18.5	135	239	48	12	4	51.5	112	125.5	127.75	97.75	136.25	82	76.25	182.25
1.60051	118	139	127.5	126	79.5	37	17	30	5	68.75	81	119.75	93.25	34	24	173.25	199.5	12	71	26	51.5	168.75	139	137.25	85.5	89.25	74.25	60.75	190.75
1.67326	103.75	90.75	127	104.5	83.5	35	26	35	33	76.75	92	84.25	63.25	15.25	25.75	134.75	274.5	53	59	40	58.5	158.75	135.5	135.5	99.5	85.75	56.25	57.75	196
1.74601	121.5	104.5	126	121.75	89.25	26	55	15	21	110.25	77.25	117	98	33.5	26.5	152.5	282	27	17	14	59.5	160	123.5	141	99	100	53.5	46.25	206.5
1.81876	96	112.5	88.25	98	93.25	46.5	3	49	52	95.25	78	104	114	31.75	34.5	169.25	272	32	22	18	35.5	122.75	153.25	128.5	111.75	89.5	97.75	52.25	153.25
1.89151	90.5	132.25	113.5	65.75	89.25	49	55	78	30	110.75	70.75	127.25	87.25	26.5	32.25	134	173.5	29	20	22	48.5	153.25	162.75	99.25	104	108.25	83	85.5	224.75
1.96426	81.75	114	105.5	88.5	66.75	34.75	35	28	42	102	72.75	82.75	71	43.75	23	136.75	248.5	4	23	104	35	128	140.5	132	101.75	115.5	100.5	87.25	155.25
2.03701	125.25	109.75	102.5	111.5	70.75	49.5	50	18	57	86.25	95	105.5	86.25	33.5	13	125	199.5	69	24	51	47.5	123.5	154.75	157.25	97	82.75	85	80.5	145.25
2.10976	83.75	113	113.5	113.75	70.25	18	59	58	42	73.75	58.75	112.5	99.5	25.25	37.25	130.25	188.5	46	13	28	41	117.75	151.75	116	114.75	86.75	69.5	56.25	174
2.18251	114.25	113.25	98.75	112.75	97.75	39.75	24	60	54	62.75	68.25	100.25	96.25	21.5	19.5	138.75	222.5	24	31	50	44.5	149.5	123.75	63.75	70	92	68.5	63.75	168.5
2.25526	91.25	111	120	99.5	71	47	28	26	64	88	68.5	113	83.75	37	20	136.75	255	4	33	32	52	106	172.75	61	119.5	76.5	70.75	68	194.5
2.32801	119	95.5	117.5	95.75	94.5	52	40	46	84	60.5	78.5	113.25	70.25	30.25	12.25	167.75	282.5	61	63	67	51	129.25	131.75	105	120.75	97.75	94	72	176.75
2.40076	111	110.5	127	114.25	71.5	36.5	4	29	21	83.5	74.75	115.75	84.5	29.5	55	161.25	213.5	16	16	47	33.5	143.75	185.25	119	97.25	116	97	87.75	232.5
2.47351	114.25	133.5	129.25	146.75	86	42	25	45	53	73.25	58.5	124.25	62	48	23.75	154.75	264	26	50	57	44.5	159.25	113.25	121.25	95	105	82	71.5	254.5
2.54626	95.25	113.25	111.25	98.75	77.75	37	11	22	22	65.75	49	75.5	101.25	25.5	35	157.25	307	49	12	60	71	129.5	178.25	127.75	90.25	94.25	100.5	69.5	213
2.61901	125.75	131.25	95.5	97.5	103.5	36.75	18	24	15	74.25	63.75	72.5	48	26	45.5	165.5	246.5	40	34	32	63	155	193.5	104.75	85.75	106	81.25	58.5	213.75
2.69176	109.25	107.25	90.5	86	84.75	51.5	47	47	15	89	65	91.75	69.5	29	25.25	144.75	175.5	15	33	19	19.5	174.5	141.75	108.25	116.75	81.25	73	59	217
2.76452	106.25	114.75	115	106	83.5	34.75	68	15	37	51.25	79.5	97.25	93.25	27.25	26	144.5	253.5	46	36	61	45	155.75	162.75	106.25	114.75	102.75	98.25	71.75	220.5
2.83727	116.5	144.25	97.5	118.25	74	27.5	35	35	58	73.25	89.25	124.75	93.25	27.5	34.25	187.25	254.5	32	49	33	48.5	197	136.75	133.5	54.5	85.5	99.5	63.5	183.75
2.91002	130	95	123.25	94.75	63.5	28.5	50	46	3	97	89.5	101.5	53.25	41.25	18.5	149	276.5	21	31	28	38.5	127.75	165.75	169.5	91	84	96.5	67	186
2.98277	108	91.75	117.5	107.5	82.5	33.5	14	33	50	97	55.75	92.75	130.5	29.25	54.75	123.75	263.5	51	32	24	30	148.5	124.25	141	121.25	68.75	62.25	59.75	209.25
3.05552	107	131	105.25	111.75	82.25	44.5	27	22	63	85.75	66.5	125.25	81.5	14.5	7	140	245	26	43	21	43.5	212.25	174.5	84.5	120	108	133	63.75	158.5
3.12827	98.75	129.5	126.75	105.25	78	31.5	69	20	47	96.25	74	97.25	77.25	26.75	18.5	172.75	298.5	36	51	15	22.5	169.75	125.25	163.75	83.5	89.5	101	51.75	170.25
3.20102	106.75	124.25	109.25	93.5	82	31.75	41	33	24	76.25	82	107	109.5	33	33.25	155	183.5	29	68	33	49	167.5	111.5	159	85.25	111.75	71.5	71.75	171.75
3.27377	117	104.5	129	87.25	75.25	41.25	32	58	42	84.5	83	86.75	87.75	18.5	23.75	121.5	249.5	50	28	20	61	169.75	118.75	136.25	93.25	81.25	106.5	49	158.75
3.34652	105.25	90	120.25	74.25	82.25	53.25	33	64	27	123.5	88.25	87	75.25	36.5	31.75	122.5	261	59	57	30	46.5	167.75	151.75	148.75	101.75	85.25	86.25	63.25	172.5
3.41927	96	110.5	117.25	99	72.25	43	52	27	70	94.5	92.5	103	72.5	50.25	17.25	127.5	227.5	24	37	27	22.5	109.75	145.25	133.25	100	110.75	79	83.5	230
3.49202	134.75	106	127	115.5	87	43.75	38	65	64	87	83.75	95.5	64.75	6.25	34.75	153	245	28	20	49	43.5	139.25	131.25	127	138.25	102.75	76.75	63.5	201
3.56477	86.75	107.5	115.5	114	109.75	40.75	36	29	39	96	78.25	111.75	75.75	29.5	19.5	161.5	227	11	53	33	34.5	134.75	103.5	186.25	123.25	89	101.25	64.75	170
3.63752	112.25	146	112	98.25	64.5	32.25	18	51	44	98.25	71	106.25	55.5	20	26.25	173.75	232	26	29	32	45	154.25	130	157.75	94.5	76.5	72.75	54.25	193.75
3.71027	118.25	117.75	113.75	90	104.75	38.5	45	30	57	83.75	83.75	96.25	96	31	17.75	142.75	245	65	51	36	30.5	166	149.5	185.5	128	72	103.25	63.75	191.5
3.78302	82.75	128.5	119.25	89.25	84.25	38.25	32	70	38	80	85	89	96	34.5	18.5	173.25	224.5	23	27	5	32	151.5	111.25	181.5	91	120.5	69.75	73.5	159.75
3.85577	121	113	116.5	122.25	88.25	26.75	69	31	45	74.75	71	94.5	89.75	10.25	26.5	170.5	250	54	22	39	34	126.75	112.25	189.5	115.25	118	79.25	104.25	175.25
3.92852	117	105	114.25	84.25	94.75	47.5	44	24	54	78.5	96	139.5	86	31.5	33.75	179.75	246	3	22	37	67	116.25	129.5	192.5	121.25	103.5	70	40.25	132.25
4.00127	105.25	109.5	95.75	99	86.75	29.5	41	47	32	68.5	80.75	127	82	32.75	23	136.75	251	19	42	20	49.5	161.25	101	193.75	103.5	77.75	90.75	79.75	188.75
4.07402	94.25	134	112	84.5	89	35.75	31	88	44	102.5	57.25	112.25	115.5	30.25	17.5	157.75	222	11	25	52	48	112.25	100.75	167.5	82.25	99.5	93.25	29.75	229.75
4.14677	72.75	107.5	119.25	92.75	78.5	38	3	41	61	55.25	70	123.25	127	40.75	26	160.5	279.5	56	25	47	28	146	150.25	174.25	108.5	103.25	93.5	84.5	179.25
4.21952	77.25	105.75	103	88.25	63.5	42.5	14	55	31	101.5	58.75	116.25	95.75	23.5	27.5	147	296.5	31	29	32	33.5	141	153.25	160.25	103.75	100.75	106	70.5	207
4.29227	94.25	93	91.75	55	67.5	43.75	42	44	48	111.5	98.5	88	150.5	26.25	30.25	163.25	186	39	55	39	57.5	147.75	113	117.5	129.5	83.75	94.25	53.5	196
4.36502	75.5	102.25	112	79.25	69.5	43.5	52	87	50	90.25	56.25	86	64.5	23.25	39.25	105	216.5	28	28	37	66.5	136.5	114.5	144	109.5	85.5	101	75.25	209.5
4.43777	73.75	114.25	100.25	77.25	67.5	40.75	53	24	38	120	79.75	89.25	74.5	32.75	27.5	144.75	195	70	35	49	40.5	159.25	108.25	180.75	95	106.75	105	52.5	215.5
4.51052	104.25	83	76	76.25	50.25	37.5	33	52	36	78	69.75	97.75	78.25	11.5	30.25	135.25	245.5	45	24	35	56	124.5	157.5	147	125	93.75	66.5	60.25	168.5
4.58328	66.5	89	93.5	59.5	60.25	34.25	42	26	37	80.25	136	89.25	110	14.25	20.5	142	156	19	57	42	45.5	138	103	175	106.5	115.5	84.75	67.5	159
4.65603	64.25	82.75	104.25	70.5	62.25	55.75	40	35	39	98.25	68.75	111	91	14.5	15.5	112.5	179	50	5	65	32.5	167.75	105.75	187	94.25	90.25	85	79.5	203.75
4.72878	86.25	101.75	87.75	58.75	70.75	44.25	79	20	41	103.25	78	107.75	107.5	20.25	29.5	124.5	196	26	18	27	33	147.25	100.25	161.75	66.75	120.5	75.75	53	238.25
4.80153	94	68.75	111	77.25	75.25	31.25	12	35	29	124.25	97.25	78.75	88.25	26	18	105.5	227.5	17	30	23	37.5	110.75	121	109.75	138.5	80.75	84.25	81	184.25
4.87428	82	74.25	103	72.25	80.75	39	54	27	47	71.75	69	77.5	106	26	29	117.5	201	22	24	52	24.5	139	135.75	164.75	110.75	67.25	92	74.5	227.75
4.94703	68.25	79	116.25	58.75	77.25	36.5	14	65	21	82.25	42.5	96.25	97.5	29.75	13.25	121	268	33	33	32	62	142.25	137.25	149.5	100	72	83.75	67.75	175
5.01978	66.25	91	88	85.25	86.75	41.75	49	51	53	68.25	123.5	87.5	109.25	42	23.75	149.5	177	55	57	29	46	122.25	110.5	147.5	120.75	77.5	82	70.5	213.75
5.09253	78	115.5	101.5	75	85.25	36	31	46	79	85	91.75	94.25	117.5	41	37.5	121	250	33	43	41	41	182	113.75	108.75	112.25	103.75	98.75	79	201.5
5.16528	63	87.25	89.5	80	52.5	41.75	36	12	3	87.25	85	95.75	101.25	31.75	41.5	132.5	201.5	40	13	22	40.5	145.25	117.25	151.5	145.25	113.25	75.5	47.25	170
5.23803	93	100.5	90.25	81.75	41.5	36.5	111	34	55	96.25	78.5	112	87.5	28.25	23	103.75	219	82	10	19	37	151.75	135.5	131.25	79	123	117	89	223.25
5.31078	75.25	88	80.75	59.5	59	48.25	18	43	30	101.75	74.75	73.5	74.25	25	28	102	173.5	26	28	18	44	139	116.75	161	82.75	99	94.5	57	234.75
5.38353	70.5	80.5	86.25	58.75	76.5	40.5	32	24	47	67.75	66	113.75	79	19.5	15.25	97	193	17	28	47	49.5	158.25	164.75	132.25	121.75	88	91	71	185
5.45628	73.5	73.5	62	69.5	68.75	41.25	35	34	50	110.75	94	122	57.25	37.75	38	106.25	218.5	37	41	79	49	193.75	141.75	149.25	82.25	101.5	84.5	72	177.75
5.52903	89	89.25	91	90.75	61.25	38.25	20	49	57	93	85.75	72	85.5	31.5	26.75	100	182	54	28	15	36.5	166.25	170.75	157.5	125.75	71.25	77.5	51.5	182.75
5.60178	67.75	72.5	93	69.5	55.25	49.5	24	38	21	62.75	85.5	125.5	105.75	29.25	12.75	103	220	53	49	17	51	127	163	124.75	81.75	102	108.75	65.75	169.75
5.67453	80.25	69	97.25	73	71.5	29.75	29	37	75	111.5	71.5	82.5	73.75	29.75	8.75	111.25	181	50	22	22	31.5	157.75	114.75	161	118.75	83.25	74.5	83	178.25
5.74728	80.25	84.25	65.5	57.5	52.5	24	9	67	61	91.25	84	81.5	74	26.75	31.25	102.5	138	52	34	12	40.5	181.25	163.75	119.5	108.5	100.25	71.75	70.25	215.5
5.82003	44.75	69.25	54.25	52.25	54	49	8	55	49	73.75	53.5	102.5	94.25	15.75	17.25	66	73	3	33	30	46.5	157.25	137.5	136.75	86	78.5	117.5	65.25	199
5.89278	74.25	73.75	72.75	65.75	39	30.25	31	40	35	108.5	94.25	79	104.5	25.5	22.5	84.75	100.5	39	22	36	37	184.75	207.75	131.75	94.25	97	93.5	66	171.5
5.96553	70.25	82	55.75	68.5	45.75	39	77	64	53	123.75	71	95.5	76	22.5	24.5	92.5	141	45	28	11	39.5	177	147.75	164	110	89.75	83	72	189.75
6.03828	63.5	92.75	78	52.25	42.5	30.5	42	45	37	102.75	70.75	84.25	70	30.25	32.75	91.75	172.5	50	38	17	52.5	167	162.75	171.25	103.75	90	72.75	72.25	180.5
6.11103	62.5	72.25	106.5	70.75	80.25	33.75	50	18	58	94	69.25	105.5	100	31	24.5	91.25	152.5	35	32	39	50	164.5	113.5	132	98.75	107.25	75.75	50	199.25
6.18378	62.75	79	82.25	65.75	64	32.75	71	40	35	72.25	56	80.25	79.5	37.75	33.75	105.5	177	35	76	35	52	188.25	140.5	143.25	79.5	66.5	98.25	70	159
6.25653	59.75	72	83.25	60.25	57.25	31.75	47	62	24	102.25	71	107	82.75	43.25	33.75	114	190.5	13	15	29	36.5	153.5	135.75	119	141.75	76.5	106.5	41.5	219.5
6.32928	65	78.5	96.25	80.75	57.75	40.25	28	28	11	114	55.75	92.25	92.25	33	30	106.25	183.5	28	25	70	72.5	143	145.75	99.5	120	109.25	89.75	61	204.5
6.40204	84.75	83.5	90	84	50	24	70	41	84	120	42.25	117.5	77	37	22.25	93	169.5	7	67	34	30.5	158.5	138.5	98	116.25	59	98	69.75	217
6.47479	46.75	79.25	75	68.5	68.25	18.5	50	66	73	124.25	81.75	109.25	106.75	23.25	21.5	92.25	196	23	29	28	35	184	181.5	136.25	120.5	97.25	54.75	40	204.25
6.54754	66	73.75	75.5	71.25	55	59	24	66	73	121.5	72.75	66.5	97.5	16	28	104.75	199.5	34	12	34	47.5	182.75	148	158	123.25	94.25	95.5	61.75	164
6.62029	58.75	78.25	116.5	84	62.5	19.75	46	38	51	70.25	74.5	126.75	85	18.75	29.75	105	182	54	45	15	53.5	181.25	170.5	151.25	148.5	112	63.5	65.5	158.75
6.69304	78.5	90.75	97	72	59.5	40.5	49	21	31	62.25	70.75	76.75	90	31.75	31	98.5	189	47	2	28	34.5	185	173.5	154.25	147.25	102.75	81.25	70.75	212.5
6.76579	83	84.5	94.75	76.5	71.25	52	27	41	66	113.5	59.5	96.75	96.75	38.5	22.5	96.75	147.5	58	39	49	55.5	143.75	129.25	138.5	87.5	70.5	82.75	49.75	232.25
6.83854	75.25	79.5	103.75	60	52.5	34.5	25	3	59	100	76.75	77.75	68	18.75	27.5	90.25	170	16	41	75	46.5	186.5	154.75	100	114.25	123	104	62.75	167.25
6.91129	72.25	69.75	74.75	71.25	54.25	54.25	16	69	60	93.5	55.25	97.75	57.5	15.25	23.25	88.25	191	54	54	54	38	213	158.5	159.5	97	104.75	75.25	79.75	181.25
6.98404	66.25	97.5	67	72.25	58.75	34.75	3	38	67	104.25	79	104	74	32.25	23.25	104	182	35	42	66	36	185.5	141	142.5	90	103	71	58.75	236.5
7.05679	79.5	110	96.5	50	55	29	60	34	83	80.5	59.75	94.5	91.5	24.75	13.5	100.5	180.5	63	64	71	57.5	205.75	128	152	93.25	100.5	67.75	70.25	149.25
7.12954	82.25	91.75	88.25	69	69	34.5	21	42	23	89.75	74.25	90.75	85.75	41	39.25	79.5	161	33	53	56	44	198	142.75	126.25	112.25	98	95.75	68.5	228.25
7.20229	91.75	83.5	69.5	77.5	71	41.25	19	4	41	100.25	83	107	55	44	30	124	186.5	24	51	72	49.5	199.25	156.75	120.25	99.25	89.75	88.75	65.25	187.25
7.27504	95.75	83.5	80.25	61.75	88.75	25.75	33	74	52	90	78.25	105.25	100.75	27.5	38.25	107.75	189.5	54	33	14	60.5	190.25	143.5	126.75	130.25	89.5	86.5	79	184.75
7.34779	75.75	66.75	80.75	49.5	79.5	45.25	32	60	62	111.5	43	94.5	84	29	49.5	98.25	229	62	67	41	51.5	167.5	168.75	165	110.25	94.25	84.75	82.25	210
7.42054	69.5	92.5	101	74.75	58.5	44.5	35	4	21	75.25	62.75	73.5	88.25	31.75	44	99	205.5	53	22	31	51	232.25	125.5	131.5	109.75	98.25	105.75	55.5	179
7.49329	86.25	78.75	94	80.75	80.25	27.75	20	42	74	69.5	70.75	95.75	90	6.75	20.75	115.5	184.5	39	16	36	53	157.5	150.75	111	108.25	94.75	141.25	69.5	229.25
7.56604	67.5	73	97	63	60.5	37.25	51	51	64	87.25	75.25	107	71.75	23.75	31.25	97.75	239	36	9	14	55	187	208.5	136.5	117.5	101.25	68.25	72.25	203.5
7.63879	102.75	101.75	102	70.5	54.75	54.5	51	13	39	53.5	69.25	74.75	93	34.75	23.5	131.5	206.5	3	19	45	44	176.25	132.75	154	115.25	104.75	117.5	76.5	201.25
7.71154	68	100.5	94.75	58.25	73.5	39.25	39	37	20	90.25	82.25	86.75	101.25	32.5	12.25	122.25	222.5	16	32	50	37.5	182.25	131	132.75	107.75	97.5	108	73.25	203.25
7.78429	83.25	95	101.5	73.75	82	34.75	42	68	8	60	72.75	93.25	75.25	38.5	34.75	147	187.5	38	31	17	51.5	212.25	174	150.75	121	76.5	68.5	79.25	186.75
7.85704	95.5	83.5	88.75	60.75	68.75	46.75	73	47	64	70.5	94.75	70.5	80.25	13.25	37.75	125.25	234.5	37	27	17	52.5	231	128	135	109.25	97.25	108	70	169.75
7.92979	82.75	113.25	119.5	68.25	61.75	25	19	29	58	75.25	60.75	101	64.5	24.5	23	136.5	246.5	63	22	18	60.5	238.25	148.25	134.75	127.25	78.25	85.75	95.5	228.75
8.00254	84	122.5	98	105.75	87.25	33	24	28	42	96.75	78.25	79.25	98	11	14.5	141	231	56	37	26	32.5	214.5	152.75	124.25	114.5	127.75	52	53.25	144.5
8.07529	79.5	109	117	85.75	72.25	49.5	22	60	33	110	67.75	77.5	95.75	18.75	33.5	157.25	217.5	26	15	34	69.5	160	148.75	160.25	121	85.75	70.5	59.25	237.5
8.14804	69.5	85	103.25	83.25	91.25	60	31	40	40	85.75	80.25	106.5	76.75	25.75	34	152.75	216.5	76	57	53	42.5	214	172.75	131	87.75	95	78.75	58	213.5
8.2208	91.75	99.75	111.75	70	89.75	31.5	34	80	62	75	70	88.75	94.5	29.75	12.5	155.25	226.5	28	45	5	22	234.5	152.75	148	132	70.75	82.25	88	182
8.29355	85.5	123	110	85.25	80	45	16	24	38	93.25	69.75	101.25	64.25	24.25	18	156.25	204.5	60	22	41	62.5	207	195	139.5	99.25	94.75	80.25	49.5	172.75
8.3663	95.75	89.75	129	115	92.25	57.75	27	41	39	92.25	77.75	70	89.5	33.5	19	173	188.5	26	52	49	32	228.75	162	130.75	144.25	94.75	88.75	77	203.5
8.43905	91.75	109.75	108.75	121	98.75	41.5	36	46	27	81.5	53	85	92.25	35.25	27	168.25	221	15	32	79	50	179.25	163	177.25	135.75	105.5	82.25	66.5	190.5
8.5118	91	156.25	114.75	104	79.25	34	3	17	70	62.75	59.25	69.75	99.25	48.5	50.25	157	240.5	36	39	113	31	165.25	172	301.5	101.25	105.75	72.25	78.75	173.75
8.58455	108.5	116.25	116.25	141.5	99.75	43.75	16	58	49	68.25	52.25	118	84.75	46.25	38.25	157.75	212.5	61	43	59	32.5	210	186.25	248.5	76.75	104.75	74.75	48.75	187.75
8.6573	120.5	135.5	109.25	133.5	96.25	50	19	48	74	58.25	46.5	77.5	91.25	47.5	16	174.5	224.5	4	56	67	37	168.5	127	287.25	121	110.5	119.25	47.25	180.75
8.73005	112.5	144	118.75	154.25	70.25	56.25	45	4	100	75.5	68.5	65.5	78.25	48	23.5	166	253.5	63	25	52	44	201.5	197	314.25	91.25	109	90.5	72	181.25
8.8028	112.75	179.25	92	202.25	102.5	80	13	31	93	55	80.75	97.25	104.75	74.5	31.5	180	213.5	39	17	39	36	202.75	153.25	382.5	95.75	108.75	88.75	65.5	163.75
8.87555	121.75	159.25	114.75	204	100	74.75	20	38	134	72.5	73.75	93.75	131.25	107.5	50.5	141	222.5	56	30	52	46.5	201.5	189.5	371.75	103	64.75	101.25	76.75	176
8.9483	126	190.25	94.5	161	95.75	128.5	39	69	78	75	87.5	94	112.25	104.25	47.5	177.75	221	43	32	67	42	178.75	157.5	302.25	121	83.75	80.25	74.5	238.5
9.02105	112	128	103.5	96.25	54.5	112.5	52	85	63	81.75	91.75	70	117.5	127.75	50.75	123	166	59	33	8	54.5	209	178.75	359	132.5	128.75	95	78.25	223
9.0938	92.75	129	95.5	187.25	80.5	208.75	11	80	70	124.25	37.25	55.25	140.25	146.75	72	147	229	72	57	47	61	156.25	152.25	329.5	125	102.25	129.25	74	233.5
9.16655	138.75	205.25	108.25	257.5	68.5	179.5	7	47	151	89.25	84.5	100.25	186	197.5	90.5	144.25	221.5	37	69	20	31.5	229	199.25	307	122.25	84.75	80.75	54	136.5
9.2393	178	226.5	103.5	339.75	108.75	262.5	18	71	191	76.25	66.75	89.25	163	194.5	96	147	196.5	38	80	54	50	197.25	118.25	284.75	101	86.5	82.25	54.5	237.75
9.31205	208	241.5	101.5	400.75	111.5	293.75	22	48	204	85.5	68.25	76	188	224	93.5	135.75	225.5	14	68	38	63	190.5	183.75	302.25	105.5	79.75	90.5	60.25	148.25
9.3848	221.25	263.25	103	424.75	114.5	370	47	72	232	95	87.75	116.75	222	246.5	134.75	138.75	248	32	67	14	48	212	181.75	263.75	130.75	103.5	64	74	235.75
9.45755	186.5	363.25	120	446	169.25	404.25	29	86	286	114	108.5	104	288.5	257.75	137.75	162	205.5	77	79	45	42	179.5	177	265.75	91.75	112.5	84	45	158
9.5303	210.75	381	109	483.5	155	427.5	48	105	395	93.5	159.5	121.25	381.25	297.75	161.25	151.5	262.5	39	44	27	35	224.5	134.75	294.75	92.5	94.5	92.25	58.75	155.75
9.60305	340.25	455.25	115.25	582.5	189.5	515	48	125	579	144.5	112.5	83	503	297.75	155.5	145.75	238.5	59	69	31	51.5	212.5	135.5	242.25	156.5	145.5	123.75	77.5	183.5
9.6758	292.75	486	109	604.75	190.25	583.25	41	292	385	132.75	108	174	470.75	323.25	206.75	171.5	252	46	27	47	30	194.75	165	275.5	126.5	104	73.25	71.5	136.75
9.74855	324.5	536.5	96.25	620.25	228.25	693.5	61	207	520	193	143.5	160.25	642.75	372.25	246.5	151.5	263.5	28	36	55	46.5	220.5	148	230.75	116.5	136.75	67.5	55	222
9.8213	353	599.75	106.25	580.5	236.5	823.75	34	239	537	193.5	203.5	165.75	680	454.75	216.75	166.5	222.5	47	55	84	59	161.25	159.5	274	135.25	96.75	103.75	66.5	199.75
9.89405	418.25	609	123	705.5	272.5	879.5	109	345	666	215.25	198.5	195	706.75	394.25	234	150.25	199	63	58	68	64	201	131.75	193.75	126	81	87	83.5	217.75
9.9668	493.25	651.25	112.5	744.75	308.25	1032.5	111	308	853	265.75	234.5	242	767.75	427.75	334.25	138.75	257	40	18	43	62	192.75	171.75	230	85	111.75	87.5	51.5	193.5
10.0396	539.5	646	111.25	765.75	341.5	1000	115	419	855	303.25	295	295.5	952.25	470.5	261.5	158.25	253	18	37	36	33.5	182.5	202.75	196.25	106.75	94.25	88.75	92.25	210
10.1123	520.75	660.75	122.5	846.5	384.25	1019	78	496	922	259.5	315	332	830	457.25	327.25	125.75	227	50	35	39	42.5	195.25	178.5	208.25	128.75	106	85	59.75	199
10.1851	543.5	747	125	753.5	454.5	1083.5	103	492	1040	433	415.25	368	863.5	430.5	361.5	181.5	284	52	49	21	53.5	170.75	145	176	122.25	116.75	83.5	100.5	175.5
10.2578	570.75	731	98.5	830.5	482.75	1063	140	581	870	420.5	435	449.75	1010.5	492.25	361.25	131	274	14	57	67	73.5	167.25	151	215	135.25	151	93	76	192.5
10.3306	602.75	791.25	123	886.75	509	1157.75	223	579	1325	468.25	483	443.25	942.75	394.25	383.25	221.75	244.5	69	77	41	83	147.75	160.5	212.5	112	103.75	79	75.25	202.75
10.4033	634	806	130.75	840.75	477.75	1122	176	565	1123	558.25	532.5	536.75	1054.25	499.75	369.5	148.75	189	26	26	30	45	138.5	150.75	206.75	96.5	99.5	94	70.5	208
10.4761	664.5	906.75	129.25	913	551.75	1154.75	434	741	1092	637.25	541	561.5	1250.75	570.25	392	133.25	209.5	104	40	20	48.5	183.5	141.75	227.5	114.25	119.5	71.5	61	188.25
10.5488	790.75	875	118.5	844.25	538.5	1251	293	778	1211	634.5	607	622.75	1185.5	454.75	347.5	176	255.5	42	52	38	45.5	187	157.5	215.25	84.75	101	82	62.75	213.5
10.6216	685.75	804.75	99.75	885	535.75	1237.5	359	692	1390	790	679	742.25	1195.5	389.25	372	150	277.5	79	82	22	54.5	189.75	141	171.5	90.5	94.25	56.25	53	155.25
10.6943	737	870	143.75	853.25	576	1238.25	394	826	1071	837	742.5	799.75	1151	442.5	392	157.75	260.5	29	62	47	59.5	151.25	139	213.25	109.25	116	99	85	154.5
10.7671	750.25	875.25	117	925	618	1237	402	747	1394	765.5	675	670.75	1231.25	441.75	465.75	168.25	241	49	71	25	39	148.5	162.5	235.75	94.5	97.5	102.5	64	212.75
10.8398	785	910.5	159.75	907	616.5	1272.25	467	961	1227	730.25	828	861	1216.25	481.5	431	164.75	233	39	49	48	35.5	137.75	157.75	196.5	115.25	89.75	92	51.75	264.5
10.9126	773.75	935.5	141.75	955.5	598	1240.25	553	874	1335	973.25	761.25	883.25	1154.25	558.75	451.25	152.75	206	92	33	18	39	194.5	141	151.25	93.5	118.75	79	58	215.75
10.9853	836.25	952.5	144.75	885	630.75	1341.25	578	808	1389	890.75	886	874.25	1064.75	453.75	452	146.25	227.5	39	43	13	42	145.5	123.25	194.5	84.75	103.5	53.75	65.75	205.25
11.0581	821	959.75	142.5	845	702.5	1395.5	603	1000	1271	721.25	759.75	904.75	1057.25	473	454.5	200.25	184.5	68	54	56	29.5	189	135.5	167.75	103.75	102.25	87.25	65.5	173
11.1308	908.75	972.25	195.25	919.5	694.5	1290.75	565	689	1285	824.25	794	955.75	1137	488.25	453	193	257.5	57	42	28	35.5	178.25	139.5	113	102.25	93.5	94	82.75	180.5
11.2036	862.25	1003.25	183	870.5	792	1271.5	741	616	1041	1007.5	757.5	1002.5	1146.5	438.25	402.75	137.5	227.5	48	58	36	67	175.25	150.25	127.5	111.75	106.5	107.25	88.5	210.25
11.2763	785.25	1034	192.5	842.5	706.25	1360.5	712	851	1272	1180	903.25	1125.75	1218.5	431.75	451.75	169.5	247	61	37	48	60	158.75	142.5	174.25	109.25	77	78.25	75.25	155.75
11.3491	865	945.25	204.5	829.25	712.25	1269.25	964	995	1438	1079	963	1174.75	1162.25	420.75	505.5	188	204.5	39	40	43	52	191.25	141.5	171.75	109.25	102	92.25	63.25	190.5
11.4218	774	1008	242.25	900.25	614.5	1229.25	862	751	1388	1074.25	1022.75	1054.25	1183.5	449.25	394	188.25	225	75	91	63	36	144.75	149.75	175.75	117.75	129.5	92.5	87	186
11.4946	868.75	947.25	248	792.5	693.25	1299.25	812	1036	1248	1052.25	958.75	1061.25	1188.75	444.25	497.25	161	255	13	62	20	34.5	186.75	152.25	164.5	97	142.5	92.5	94	223
11.5673	799.25	894.5	299.5	827.75	652.75	1288.25	964	1021	1465	1158	978	1231	1200.5	485	441.25	128.25	313.5	46	62	59	60.5	169.5	142	166	103.75	101	85.5	59	214.5
11.6401	883	965	321.5	755.5	751.75	1234.5	1142	923	1410	1046.75	1013.75	1219.5	1165.75	404.25	413	183	247	55	45	44	52.5	150.75	101	159.75	97.75	113.5	92.5	64.25	192.5
11.7128	857.75	853.5	340.5	805.25	690.5	1106	933	1162	1426	1141.75	1069	1096.5	1236	353	375.75	144.5	213	50	12	22	25.5	156	202.25	170.5	116.5	92	88.5	52.5	189
11.7856	908.5	839	341	754.25	734	1198.5	1057	935	1114	1155.75	1096.25	1129.25	1175.5	358.25	430.5	179.75	246	26	45	35	49.5	181	163.5	141	122.75	107.25	117.25	75.25	196
11.8583	767.25	837.5	348.25	752.75	621.75	1155.25	1000	886	1370	1195.25	1123.75	1172	1069.25	357	374.75	138.25	279.5	49	50	44	56.5	181.25	101	182.5	123.5	82.75	97.25	56.5	231.25
11.9311	760.25	952.25	341.25	786	702	1149.5	1036	1032	1227	1207.75	970.25	1120	1059.75	376	439.5	175	214	42	62	26	26.5	136	141.75	147.25	115	106	80	56	187
12.0038	800	976.75	445.75	693.5	752.5	1036.75	1231	1015	1154	1093	1017.75	1147.75	982.25	349.5	429.75	163.25	200	20	24	37	53	219.25	154.5	172.25	116.5	82.25	85.5	82.5	168.25
12.0766	865.5	857	397	796.25	710.25	1042.75	1122	1080	1328	1137.25	1060.5	1136.5	1030.75	303.5	306.25	180	282.5	43	84	33	49.5	167.25	171.75	153.25	106.75	108.75	92.25	63.5	187.5
12.1493	824	864	445.75	760.5	715.5	994	1188	863	1193	1212	954.5	1162.75	1080.75	311.75	365.25	165.5	249.5	33	77	50	47.5	141.75	129.75	173.25	94.25	77.75	86.5	54.75	192
12.2221	713	813	484.75	724.75	635.25	1018.25	1109	1030	997	1070.75	904.25	1317	1022	324.25	377	167.25	263	39	59	29	72	153.5	110.75	168.25	111.5	101.25	104	65.5	183
12.2948	614.75	799.5	416.25	445.25	515	963.75	1354	867	1178	1110	913.75	1203	1026	296.75	366.75	140.75	190.5	58	54	41	49	158	140.5	187.75	121.25	103	83.25	67.25	161.5
12.3676	392	398	341.25	255	208	934	1350	916	976	1244.75	921.5	1128.25	1021.25	348.25	299	121.5	153	48	83	27	44	202	141.5	185.25	88.75	122.25	65	72.75	173.5
12.4403	568.5	507.75	451.5	497.5	347	828.75	1183	895	1104	1114.75	901	1142.25	994.5	270.25	344.5	179.75	247.5	66	24	46	36.5	179.25	105.75	165.25	82	126.75	95	68.75	175
12.5131	644.75	742	466.25	665.75	510.75	825.25	1246	825	1082	1128	803.5	1223.25	1040.75	251.25	350	132.75	227.5	17	34	74	50.5	189.5	131.75	189	112.5	113	82.75	73.75	167.5
12.5858	677.5	721.75	570.5	629	608.25	785.75	1203	891	786	1161.5	969.75	1204.75	1033.75	330	280.25	157.5	251	31	33	19	46.5	176.25	119.25	159.5	61.25	125	82	66.75	191.5
12.6586	747.75	773.25	589	642.75	599	895.25	1279	966	962	1311.75	881	1099.75	1011.25	238.75	282	169.75	260	71	36	52	61.5	151	155.5	193	78	115.25	64.75	79.25	177
12.7313	713.5	751	543.5	653.75	593	859.5	1061	776	814	1031.75	814.25	1029	965.75	245.5	285	169.5	175.5	42	35	51	36.5	197.75	134.25	172.5	104.25	106.75	84.75	72	215
12.8041	734.5	779.75	629.75	640.75	648.25	867.25	1203	685	808	1122.25	860.75	1007.25	959.25	249.75	302.25	160.25	206	39	71	31	25.5	149	131.25	153.75	84.5	86.25	72.25	59.5	175.5
12.8768	705.25	704.75	643.5	683.5	596.25	854.75	1006	639	1049	1181	863.75	1047.75	840.25	211.25	269.25	146.5	202.5	34	89	47	45	159.25	114.75	143.5	82.5	84	70.5	61.75	167.25
12.9496	725.75	793.5	617.75	701.75	598.75	824.75	1070	682	835	1087.25	719.75	1068.75	872.5	236	231.25	216.25	227.5	48	34	54	72.5	145.5	126.5	196.75	90	66.5	75.5	66.75	167.5
13.0223	694	744.25	698.25	672.5	591.25	831.5	1254	827	969	1006.5	894.25	1052.75	869.25	268	284	154.25	227.5	54	24	8	44.5	154.5	134.75	174.5	98.25	86.25	88.5	56	186
13.0951	699	683.25	738.25	668.5	635.25	765.25	1038	621	749	1009.25	806	1027.5	924.25	293.5	316	164.25	212	55	49	42	51	119.5	142.75	175.5	91.75	106.25	92.5	69.25	242
13.1678	650.5	741.5	703.25	599.75	630.25	771.25	1084	488	674	1112.75	813.75	1023.5	844.75	291	259.5	141.25	261.5	68	65	19	56	158.5	158.5	215.5	110	111	90.5	74	199
13.2406	673	706.25	766	560.75	600	837.25	1217	501	779	946.25	672.75	966.25	864.75	338.5	241	149.75	305	37	46	41	78	145	123	164.5	81.5	84	84.5	64.5	158
13.3133	696	715.5	837	647	610.25	914.5	1403	656	840	1064	803.25	1010.5	841.5	230.75	272	170	270.5	79	74	55	36.5	133.75	118.25	217.5	83.75	79.25	108.25	76.5	204
13.3861	680.5	683	768.75	547.75	648.25	806.75	1311	586	705	907	813.5	981	882.25	233.5	323	152.75	257.5	48	33	47	56	147.25	130.25	175.5	101.5	97.5	86.5	85.5	148.5
13.4588	645.75	728	906.75	551	586.75	836.25	1137	661	819	947	792.75	988.5	924.75	246.75	254	163.5	185	44	45	34	36.5	166.25	121.25	170	102	64.75	85.25	53.5	215.5
13.5316	633.5	632.75	878	589	577.5	739.5	994	616	719	931.5	832.75	994.5	778.25	211	277.75	173.25	233	62	53	88	54	190.25	110.75	176	109.25	81.75	78.25	77.5	162.75
13.6043	653.25	665.75	861.5	555.75	585	765.5	1081	662	739	991.75	673	907.5	752	264.75	275	123.5	246	87	56	23	42	155	109.25	159	108.25	66	85.25	62.5	148.25
13.6771	606	716.75	898.25	576	547.5	678.5	1068	681	812	713.5	719.5	882.25	812.75	216.75	275.5	179.75	202	32	63	50	59	122.25	148.25	174.75	103.5	82.75	103.75	70.75	221.5
13.7498	627.25	688.5	840	544	560.75	707.5	815	563	689	773.25	719.75	1019.25	818.25	229.5	247.75	178.75	197	51	21	28	30	147.5	114.75	154.25	137.25	92.25	76.25	75.25	186.5
13.8226	581	647.25	876.5	522.25	568.75	777.75	984	579	844	880.5	701.5	950.5	822.75	230	230.75	197.75	219.5	33	11	26	20	121.25	110.25	194	79.75	103.25	118	98.75	193.5
13.8953	583	681.5	865	528.75	596.25	766.75	760	793	811	897.25	771.25	965.5	837.5	251.5	220.75	187.5	231.5	48	39	23	36.5	132.75	126	163.75	104.75	95.75	100	50.5	204.25
13.9681	623	633.5	860.25	526.5	520.25	681.75	936	596	722	926	783	917.25	846.75	183.75	211.25	116.25	214.5	14	68	51	35.5	138	130.25	234.75	113	106.5	85.5	71.5	184.25
14.0408	630.25	596	859.5	493.25	506.75	670.5	947	810	696	942.5	724.5	875.25	899	235.25	209	141.5	249.5	30	25	67	50.5	125	111.25	168.5	65.25	98.5	98.25	69.75	220.5
14.1136	605.25	613.75	871	559.75	478.25	686.25	888	635	632	897.75	724.25	849.25	762.25	222.25	218	167.5	212	85	57	76	30.5	136.5	133.25	216.5	95.25	115	79.5	73.5	158
14.1863	574.25	614.25	838.25	496.75	517.5	676.75	906	638	951	772.25	786.25	890	806.5	264.75	241.5	157.75	217	45	39	38	68	134	107.5	159	87.5	100	75	71	176
14.2591	568.5	588.75	932	574.5	542.75	619	808	572	717	864.75	661.75	904	727.25	214.25	215.75	160.25	239	45	51	60	37.5	150.25	94.5	135.5	98.25	66.75	90.5	60.5	218.25
14.3318	526.25	551.75	890.5	467.5	524.25	690.25	937	518	734	898.25	692.75	816.5	746.5	228.5	234.25	172	230.5	45	28	65	52	115.25	108	151.5	106.5	100.25	82.5	76.25	188.75
14.4046	501	661.5	867.25	467	487.75	597.75	1035	645	686	882.75	720.5	899	716.75	197	199.75	160.75	264.5	19	53	26	33.5	105.5	134.75	187.75	100	85.5	112.25	67	179.25
14.4773	507.25	567.25	902	463.5	463.25	558.75	904	544	687	889.75	645.5	935	787.75	209.75	238.75	183.5	229.5	41	20	45	37	157.75	87.75	191.75	112.5	135.5	93	71.75	252
14.5501	592.75	548	910	523.5	461.75	573.75	1019	594	683	838.25	705	819.75	708.25	174.25	187.75	123.5	214	39	52	16	65	150.5	101	174	79	104.75	103.5	69.75	230.5
14.6228	534.75	550	908.25	484.25	490.25	540.75	1034	602	769	776.75	661.5	791	790.5	200.75	181.75	161.25	258	94	36	36	52	87.75	118	153.75	109.5	101.75	95.75	66	194.5
14.6956	501	539.25	817.5	474	420.75	602.5	760	522	637	770.75	617.25	876.5	726.5	216	243.75	164.5	219.5	35	30	4	47.5	156.75	100.5	142	68.25	105.5	106.5	79	178.5
14.7683	545	601.5	874	564.5	462.5	539.75	899	526	494	811.25	600.25	776.25	716	156	172.75	181.75	234	35	61	23	26.5	146.5	135.5	192.75	96	81.75	85.5	50.25	177.25
14.8411	504.75	548	907	466.75	418	551.25	801	460	552	761.25	686	821.75	675.75	170.25	154	152.5	215.5	31	30	41	48	128.75	99.25	194.75	92.5	93.25	92.75	77.75	185
14.9138	477.5	551.75	850.25	475	447.75	525.5	876	520	473	802.25	681.75	821.75	729.25	181.5	167.25	132.25	236	42	19	50	51	151	111	167.5	91.75	80.25	54.25	44	176.75
14.9866	500.25	576.25	786.75	456.25	468.25	459.5	733	529	541	809.25	603	835	659.25	191.75	183	141.25	222	62	32	66	26	122	116	150.75	54	69.75	71.25	83.5	165.25
15.0593	481.75	461	862.5	471	402.25	487.5	679	385	503	730.25	705.5	719.25	652.75	248.75	226.75	157.75	181.5	25	11	36	59	134	123.75	141	94.25	57.75	100	72	182.75
15.1321	545.25	537.25	791.25	412	409	496.75	675	444	507	728.25	693.75	703.25	670.5	149.5	189.5	193.5	202	35	10	59	52.5	177	101.5	126.75	84.25	97.5	87	53	195.25
15.2048	476.75	530.5	830.5	422.25	416	511	690	350	493	726.75	633.25	802	674.75	207.75	248.25	150.75	252	48	54	34	44	128	101.75	151	86.5	65.5	102	68.25	196.25
15.2776	375.5	535.75	648.5	249.5	255.75	516.25	840	402	566	707.75	579	815	606.75	176.75	166.5	165.5	189	61	23	39	47	114.5	129.5	172.25	104.5	104.75	61.75	77.5	208
15.3503	300	275.75	543	225.75	150.5	510.5	686	353	690	665.25	603.5	785	646.5	216.25	154.5	138.5	186	49	52	40	34.5	129.25	102	161	139	115.5	87.25	72.5	215
15.4231	398.75	359.75	717.5	321.25	312.25	462.75	689	509	625	733.75	628	688.75	677.25	209.75	195.5	160.5	210	65	87	16	46	169.25	117.75	159	90.75	91	100	86.25	195
15.4958	420.75	435.75	786.25	412.75	304.5	529.5	798	409	545	774	535.5	726.5	711	204.75	175.5	145.25	294.5	40	57	64	48	148.25	129.75	139.25	134.5	70.25	70.75	67	164
15.5686	409	503.75	708.5	471.75	341	454.5	679	449	544	715.5	522.75	735.75	686	204	206.25	136	229	29	51	21	60.5	110.25	100.25	124.75	88.75	88	96	69.25	173.5
15.6413	481.5	538.5	851.25	431	461.5	533	671	428	539	706.75	530.5	629.25	650.25	190.75	162.5	159.25	229	66	63	22	56.5	122.5	96.75	186.75	104.5	102	72.25	70.5	160.75
15.7141	436.75	531.5	752.75	471	365.5	519	726	416	373	601.75	562.75	676.5	610.75	215	139.25	165.75	230	46	40	41	47	146.25	128.25	136	80	117.75	68.75	88	164
15.7868	463.75	452.5	766	457.75	385.5	422.25	623	401	542	666.75	615.75	735.5	546.75	183.25	189	166.5	277.5	52	60	43	54.5	139.5	138.5	140.25	106.75	101.75	109.75	65.5	171.75
15.8596	421.5	548	720	465.75	378.75	482	760	477	464	685.25	609.75	740.25	567.25	201.25	167.25	154.5	225	33	21	38	48	130.75	145.75	164	130.75	85.75	100.25	61.75	164.25
15.9323	377	468.75	739.5	434	408	460.5	498	455	487	710.25	570.5	679.25	624.75	180.25	169	147	276.5	37	39	32	48.5	135.75	100.75	154	76.5	75	84.25	69.5	179
16.0051	439.25	565.5	760.25	476.5	398.75	527.75	612	314	469	670.75	522.75	610.25	561	184	175.5	195	235.5	34	30	40	50.5	137.75	139.5	164.75	134.75	95	86.25	67.25	207.5
16.0778	433.5	517.5	727.25	392.5	352	472.75	680	342	462	634.75	533.75	712.25	559	176.5	209.5	172.75	314.5	49	69	52	45	135.25	114.5	191.5	118.25	94.25	84.25	72	168.5
16.1506	429.75	519.25	731.75	497.5	409.75	427.5	619	400	409	578.25	563.25	624	618.25	173.5	193	161.75	192.5	56	17	50	39	133.25	155	209.75	127.25	93	88.75	83.25	178
16.2233	478.75	527.5	751.25	499.5	371.75	499	604	376	487	641.25	521	586	562.25	208	167.5	165	221	81	54	59	47	135.75	108.5	178	131	89.25	110.25	70.25	189.25
16.2961	471.25	492.25	759.5	443.5	421.25	508.25	651	387	541	434.25	423.25	688.75	485.5	155	175.75	174	216.5	23	26	44	48.5	152.25	151	163.5	110.5	81.25	95.25	99.25	142.5
16.3688	464.25	475.75	769.75	464.75	416.25	478	507	376	509	503.75	447.25	665.5	564.75	207.25	177	144.5	264.5	79	58	34	47.5	111.75	193	164.25	135	108.5	75.75	82	233.25
16.4416	475.75	594.75	708.25	503	390.5	520.75	538	316	367	658.75	459.25	679.5	564.75	181	174.25	188.25	280.5	72	52	74	41	151.25	155.75	235.75	111.25	82.75	87.25	79.25	199.25
16.5143	412.75	443.75	693.25	487	355	506.75	573	523	408	597.75	492	572.25	564.25	211.25	165.25	166.75	244.5	90	53	33	53.5	150.5	129.75	188.5	122.75	101	87.75	55.75	185.25
16.5871	482.5	551.75	707	422	410.75	491	541	390	465	569.5	436.25	601.75	548.5	221.25	233.5	187	231	39	27	42	69	184	141.75	247	124.25	94.25	87	60.25	200.25
16.6598	445	489.5	704.25	508	386	432.5	667	513	394	608.5	502.5	611.5	531	130	151.5	153.25	181.5	23	33	42	56	172.25	167	304.5	145.75	117.25	118.75	50.5	220.5
16.7326	455	544.5	644.75	463.75	421.25	493.5	412	344	490	519.25	414.25	633.75	580.25	127	190.75	165.75	211.5	50	43	42	58	167.25	198.25	278.5	139.75	80.5	96.5	49.5	190
16.8053	487	536	611.25	496.5	403	512.5	553	405	475	605	530	618.5	510.25	158.5	168.75	167.25	268	44	24	68	40	151	180	320.25	170.75	62.75	91	58	213.25
16.8781	392.5	514.75	688	457.5	399.75	536	494	334	549	556.5	466	608.5	582	176.75	166.25	142.25	195.5	40	47	21	37.5	170.75	189.25	310	159.5	88.5	54.25	73.25	165.5
16.9508	508.75	453.75	621.75	484	400.25	513.5	593	385	512	507.75	452.5	499.5	547	172.25	158.75	163	256.5	47	20	39	66.5	178	262.75	312.25	198.5	96.5	72	65.5	200
17.0236	499	505.75	659.25	473	419.75	492	524	442	561	565.75	467.25	521	699.75	172	189	196.25	236	62	39	32	59	206.25	179.25	330.5	209.5	82.5	67.75	61.25	182.25
17.0963	468.5	544.25	579.5	514.5	388.5	499.5	449	421	465	545.25	446.25	557.5	550.75	209.75	216.25	152.25	235	19	17	54	48	272	243.25	372.5	166	92.75	103.25	73.25	196.75
17.1691	497.5	536.5	670.75	465.75	402.75	534.75	562	326	450	519	545	542.5	520.25	203.75	183	176.75	268	92	22	59	41.5	260.25	197.25	448	210	87.25	90.5	50.5	169.5
17.2418	463.25	523.25	576.25	514.25	457	508	546	393	486	498.25	454.75	579.5	542	214.75	172.5	141.75	256.5	22	43	38	28.5	270	246.25	443	229.75	70	94	76.25	188
17.3146	432.25	528.75	585.5	464.5	398.5	486.25	572	303	448	602.75	487.5	538.5	518.5	245.5	152.5	163.25	187	70	16	23	53	244.75	250	498.25	246.5	75.5	68.75	75.25	178.75
17.3873	438.5	600.25	593.5	458	452	495.5	536	463	467	518	441.5	564	570	194.25	192	159.5	266.5	42	41	97	49	243.5	324.75	517	248	88	70	68.75	192.25
17.4601	450	492.75	605.75	518.5	402.25	517.75	563	373	504	420.25	446.25	499.75	585.5	223.25	134.5	145.25	223.5	66	45	23	67.5	290.25	341.25	526.25	287	53	106.75	91.75	205.25
17.5328	417	534.5	595.25	450	372.5	468.75	530	381	519	483.5	483.25	500.75	524.5	191.25	232.75	152.25	226.5	58	31	47	51	371.25	317	593.25	312.75	96	83.75	47.5	147.5
17.6056	526	547.25	653.25	503	412	510.25	538	291	404	503	455.75	518	521	196.5	148.75	146.25	223.5	42	68	65	38	315.5	433.5	613	330.75	96	89.5	68.5	188
17.6783	482.75	500	593.5	507	443.5	515.25	515	497	363	549.25	415.75	531.5	566.75	172.25	169.5	185	205.5	77	24	50	48.5	379.25	337	638	332	80.75	98.75	60	208.5
17.7511	490.5	514.5	554	469.25	443	544.25	383	313	556	505.5	443.25	493.75	582.75	175	191	143	195	77	48	31	43	362.25	400.25	729	342	132.5	99.25	61.25	196.75
17.8238	461.5	543	623	445	396.5	484.5	485	436	440	458.25	296	545.25	598.5	233.75	232.75	175.25	211	76	13	41	43	452.5	449	715.75	362	79	68.25	73.5	160
17.8966	429.25	575.75	629	497.25	385.25	467	443	339	521	498.25	412.25	537.5	572.75	225.25	174.5	150.5	213.5	59	16	3	49	551.75	444	808.25	375.25	96	97.75	70.75	216.75
17.9693	469	523	618	521.25	430.75	500.5	525	376	512	471.5	434	568	522	170.5	157.75	178.75	220	57	63	89	37.5	524.25	510.75	805.25	427.25	103.25	99.75	58.5	169
18.0421	450.75	535.75	547.25	487.25	382.5	508.5	389	454	540	504.5	435.5	601.5	478.5	177	158.5	166.5	224.5	30	54	47	62	553.75	599.5	847.5	506	100.5	86	83.75	193.5
18.1148	527	481.5	537.25	497.5	440.75	478	477	323	426	533.25	431.25	490	499.5	171.5	199.75	155.25	222	16	54	60	63.5	518.75	504.75	884.75	534	106.5	51.5	80.75	192.25
18.1876	495	558.5	577	519.75	412.5	579.25	463	322	582	540	418.5	539	572.25	213.5	159.5	153.75	206.5	65	55	45	45	642.75	618.25	972.75	492.25	78	80	64.25	230.5
18.2604	432.5	524.75	612.5	446	386.25	536.25	455	409	535	500.75	458.25	558.75	522.75	190.75	162	153.25	203	60	55	46	51.5	630.25	585.5	939.5	469	77.5	67	78.75	193.5
18.3331	436.75	473	522.75	372.25	305.75	531	494	400	548	514.75	474.5	491	542.75	211	151	139	290	69	102	50	34.5	663.75	639.25	1038.5	479.25	81.5	75.5	80	167.25
18.4059	273	309.5	361.5	192.25	145.5	510.75	444	398	537	586.75	483.5	492	579.75	176.25	143.25	115.5	159	67	51	42	61	731.5	745.75	1079.5	529.5	96.25	114	79.5	157.25
18.4786	339	279	555.5	347.25	190	531.5	374	350	597	567.5	405	482	525	176.25	224	150	254	50	53	32	58	767.75	689.75	1080.75	588	72.25	75.75	73.5	187.5
18.5514	430.5	490.75	505.75	373.5	336.25	409.5	535	427	527	519.25	444.25	531.75	528	173	175.75	183.25	248.5	117	110	20	52	844.25	699.75	1137.25	657.5	100.75	91.5	77.75	205.75
18.6241	472.75	474	534	473.25	430	515	446	435	666	537	474.75	586.5	658.5	123.75	158.25	175	273.5	68	37	55	54	906	707	1141	590.5	55.5	81.25	61.75	208.5
18.6969	455.5	526.25	518.5	457.25	371	522.75	481	507	460	454.5	425.25	607.75	589	206.75	155.5	176.25	250.5	96	30	41	32	950	766.5	1321.75	598.5	81.75	78.5	65	192
18.7696	443	552.25	580.5	441.75	396.75	511.75	561	429	410	513.5	417.75	460	524.25	197.25	189.25	141.5	258.5	130	68	34	48.5	1004.5	867.25	1341.5	697	103	75.75	95	201.25
18.8424	414	479.75	569.5	532.75	379	515.5	459	428	488	525	411.25	523.75	523.5	202.25	204.75	132.5	205	67	95	86	34.5	1031	926	1228.5	686.5	104	67.75	94.75	183
18.9151	479.75	543	542.75	560.5	415.75	573.75	472	490	466	565	472.25	521.25	613.5	196.25	220.25	144	247	119	72	48	45	1017.25	1025.5	1274	641.75	88.75	101.75	62.25	218
18.9879	465	498.25	571.25	476.75	427	558.25	570	299	603	369	366.5	558.5	548.5	185.25	182.25	192.75	216	129	75	62	44.5	1094.75	972.25	1314.5	740.5	78.25	89.75	81	188
19.0606	451.5	546.25	521.5	478.5	464	505.75	548	432	431	458.5	466.75	568.5	479.25	172	187.75	155	282.5	277	73	93	70.5	1132	1034.5	984.25	830.25	120	108.75	61.75	169.25
19.1334	472	527.25	536.75	538.5	392.75	537	472	432	488	503.25	423	570.25	550.75	186	208	181.25	223	94	93	68	55.5	1079	938.5	1302.75	831	120.25	74.5	90.5	151
19.2061	439	558	502.75	502.5	426.5	491.75	380	259	559	525	437	523.25	576.5	198.25	208	175.75	262	172	112	67	54	1124.25	952	1445.25	734.25	95	76	62	188.25
19.2789	543.25	534	552.25	500.25	433	563.75	450	299	379	532.5	376	556	639.75	180.5	198.25	143.25	207.5	121	166	72	43.5	1114.75	982.5	1396.5	785.25	108.25	91.25	70.75	217.5
19.3516	436	482.25	553	545.75	435.5	545.5	583	420	614	570.5	376.5	478.25	583.75	209.25	216.75	163.5	251.5	165	94	74	32.5	1250.25	855.75	1559.5	754.75	97.75	72.5	62.25	217.75
19.4244	521	477	530	518.25	422.25	558	469	433	548	523.25	464.75	490.25	545	183	228.5	187.75	262	223	85	84	60	1231	984.75	1572.75	777.75	123.75	105	88.5	238.25
19.4971	484.25	551.75	624.25	457.75	398.75	581.75	610	331	629	576.25	515.75	641.5	579.75	214.25	177.25	159.5	176.5	222	174	95	57	1304.75	991.75	1550.75	848.75	99	77.5	70	188
19.5699	492	463.5	608	562.25	425	542.25	579	504	661	591.5	408.75	578	539.75	179.75	143.25	177.25	282	201	103	109	82	1329.25	1047	1553.25	784.25	97.5	85.75	58.75	185.25
19.6426	490.25	619.5	600.75	483.5	437	573.25	476	471	473	547.5	497.25	538.75	578.5	212.5	150.25	158.5	286.5	229	166	142	39	1411.75	941	1627	886.5	97.5	42.75	99.25	196
19.7154	491.75	562.5	553.5	492.75	415.75	489.75	460	480	492	505.5	491.25	567.5	518	214.5	181	142.75	247	264	180	107	58	1428.75	1093.5	1613.75	774.5	86	113.5	71.25	191.5
19.7881	513.25	542.75	552.75	505.75	430	641	530	392	471	539.5	438.25	522.5	579.5	222	201.75	158.25	244	211	122	117	54.5	1326.75	1123.25	1545.75	839.75	79.25	73.5	70.75	213
19.8609	498.5	523.25	549.75	463	397.75	508.5	439	416	459	554.5	488.75	542.75	559.5	173.75	131.75	182.5	277	273	169	190	63	1461.25	1081.75	1441.25	925	96.5	86.25	55.75	182.5
19.9336	499	519.75	580	544	445.5	503.5	597	431	572	506.5	470.25	492.75	531	171	178.5	180.5	253.5	271	262	74	32	1348.5	1032	1558.25	897.5	134	77.75	56.5	198.75
20.0064	483.75	528.5	621.75	500	434.5	513.75	464	441	608	512.5	449.75	560.25	614.75	189	166.25	207	240	299	191	86	53	1459.75	1184.25	1506	935.5	73.75	79	65.5	214.25
20.0791	425	536.5	539.5	516.25	366.75	550.25	534	458	520	578.5	476	483.25	545.25	226.5	223.75	178	251.5	298	228	196	55	1429.25	1092.25	1654	849.75	100	86.5	68.25	170.5
20.1519	511	586	534.5	491.25	402.75	496.25	622	442	572	508.25	433.75	555.25	529.25	161	202.75	192.25	250.5	335	220	161	57.5	1297.5	953	1716.75	800.75	87.25	120.75	85.5	180.75
20.2246	489	491	538.75	470.5	454.75	480.5	597	393	583	523.25	470.75	594.5	610.5	221.75	194.5	183	256	335	139	194	71	1435.5	1031	1651.25	776.75	51.5	82.75	89.5	193
20.2974	492	578.75	546	472.75	426.5	487.75	603	399	494	543.75	493.5	522.25	571.75	225.25	174.25	175.25	236	405	236	108	48	1485.75	1033.75	1734.75	897	86	89.25	74	246.25
20.3701	512	508.5	575	468.25	438.5	483	537	394	576	540.75	423.75	544.75	537.75	154.25	194.5	201.5	216.5	408	274	231	56	1420.5	1051	1570	920.5	85.25	74.25	82.5	202.75
20.4429	513.5	562.75	597	479.5	420.25	528	599	399	544	535	410.25	532.25	576.75	195.5	210	200.75	258.5	363	290	157	47	1485.75	1178.25	1680	806.75	93.25	81.75	64.25	186.5
20.5156	539.25	545	559.5	437.75	436.25	509.25	502	499	594	554.25	416.5	554.25	556.5	182.75	174.25	194	265.5	589	234	263	59	1464.5	1044.75	1546	887.75	82.5	87.5	66.5	146.25
20.5884	481.25	473	562	458.25	474.75	501.5	498	521	530	514	518.25	564.75	586	184	180.25	221.25	237.5	497	259	380	60	1381.5	1131.75	1493.25	881	96.5	112	71	153.25
20.6611	460.75	586	494.75	486	353.25	511	573	356	616	559.75	450.25	536	552.5	201.25	237.5	186.75	247.5	496	301	199	60.5	1482	1062	1523	860	105.5	84.25	60.75	196.5
20.7339	527.75	452.25	583.75	467.5	429.75	509.25	369	324	556	485.5	450	565.75	614	193	244	204.5	267	545	324	341	54.5	1475	1009	1624	738	86	105.25	55	206.25
20.8066	521.5	558.75	551.25	524.5	402.75	513.25	546	359	460	521	412	596.75	577	184	215.25	171	239.5	544	383	334	69	1383.25	1070	1622.5	780.75	99	101	72.5	179
20.8794	461	504.5	556.75	450.25	407	503	613	393	514	503.5	483.5	556.25	576.25	243.5	191.25	195.75	218	491	517	435	70.5	1336	996.25	1718.25	734	87.5	75.5	76	167
20.9521	517	500.25	517	491.25	410.25	503.5	573	446	406	509	465.75	560.25	544	208.25	156.25	221.25	240.5	607	341	339	78.5	1408	1029	1581.25	787	91.25	98.75	81	182.5
21.0249	513.5	545	509	500.5	397.5	584.75	621	416	428	485.25	458.5	516	564	177.5	159.5	236.75	269.5	668	371	370	72.5	1456.25	974.25	1436.75	774.75	127.5	72.75	83.75	153.25
21.0976	463.5	520.25	557	445.75	403.5	515	556	397	498	537.75	425.5	528	533	162.75	214.75	233.5	232.5	703	423	337	54	1349.25	845.75	1541.25	837	100.75	67.5	82.75	222.75
21.1704	467	565	568.25	466.5	381.25	494.5	526	495	469	549	420.5	613.25	613.5	246.25	143.5	230.5	213.5	641	571	360	80.5	1448.25	941.5	1498.5	744.5	79	98.25	63	202.75
21.2431	472	469.5	570.25	440.5	387.5	583.25	480	410	594	528.75	428.25	556.5	524.75	192.5	189.75	230.75	164	764	452	489	75.5	1285.25	932	1498.25	736.5	93.75	75.5	68.5	204
21.3159	476.75	494.75	573.75	491.25	372.75	491.75	495	331	707	504.75	424.25	429.75	513.5	229	162.25	249.75	251	720	660	466	72	1299.75	999	1374.75	787.25	77.75	138.5	70.25	214.75
21.3886	428	501.75	493.75	469.75	436.75	521.25	581	419	616	450	428.25	528.25	508	222.25	195.75	281	227	871	555	300	92.5	1151	1051.75	1320.5	718	134	72.75	65.5	189.25
21.4614	459.25	507.5	572.5	443	391.25	532.5	396	378	559	451	394.75	503.25	454.75	248.5	159.5	243.75	196.5	770	501	457	86.5	1224.25	1055.5	1030	702.25	71	111	65.5	195.5
21.5341	485.75	541.75	572	499.25	427.5	519.25	406	303	499	389.25	370.75	537.75	561	178.75	185.25	267.5	179	694	655	671	81.5	1229.5	972.25	951.25	724.75	106	62.5	54.5	227.75
21.6069	434.25	552.25	633	497	386.5	499.75	510	254	411	495	439.5	550.25	531	186.75	198.25	240.25	274	723	701	543	91.5	1143.5	918.25	1270.75	619.25	97.5	100.75	67.25	188.5
21.6796	507	500.5	565.5	474.5	408.25	488.75	486	331	537	502	446.25	529	546	197.25	181.5	225.5	273	622	530	616	109.5	1209.5	873.25	1307	711.25	92.25	94.75	58	160
21.7524	462	513	548.5	452.5	424.25	513	401	277	529	531.5	447.75	533	579.75	161.5	155.25	298.25	190.5	707	520	573	114	1118.5	869.75	1200.25	646.25	79.5	85	72.25	159.5
21.8251	397	424.75	528	274	334.25	471.75	639	382	518	482.5	472	571.25	529.75	186.75	161	298	225.5	611	705	720	115.5	1160.75	854	1237.75	714.75	114.25	71.25	79.75	195.75
21.8979	262.5	272.25	418.5	201.25	165.75	487.5	498	422	529	540.25	445	546.25	594.5	213.75	154	234	199.5	856	636	622	145.5	1159.25	867.5	1172	655	108.25	84.25	62.75	186.75
21.9706	321.5	317.75	492	378.75	267.75	432.5	419	417	551	470.75	435	522.25	476.25	207.75	184.75	283	199.5	692	617	872	151	1199.75	784.75	1148	615	129.25	69	73.25	182.25
22.0434	399	533	524.25	408.5	302.5	607	753	351	528	477.75	520.5	498.5	619.5	164.25	207	273.5	189	926	729	590	180	1078.5	827.5	1188.75	620.5	92.75	82.5	63.75	167.25
22.1161	431.75	547	530	422.75	363.5	539	444	388	516	452.75	463.5	531.75	533.75	225	131.25	332	279.5	902	752	840	153	1128	782.5	1108.5	629.25	99	96.5	91.5	196.5
22.1889	473.75	500.5	553.25	422.25	396	458	451	329	575	566.25	526.25	464.25	554.25	212.25	208.25	260.75	215.5	929	688	814	178	1029	783.75	1129.5	550	105.5	83.75	45.25	207.5
22.2616	452.25	514.75	511.75	474.75	394	527.75	566	290	489	477.75	455.75	517.25	527.5	226.25	170	324	238	856	855	792	236.5	1115.75	772.75	1067.25	609.75	84.5	107.75	72.5	209
22.3344	482	560.5	566.5	471.5	421.25	493.25	465	533	360	521.75	414.5	547.25	568	245	178.5	338.75	231	736	595	661	192	1055	718.5	1027.5	665	93	112.75	82.75	188.25
22.4071	400.25	482	570.25	484	427.25	510.5	452	468	535	495.75	429.5	503	482.75	180.25	215.25	380.25	193.5	1068	824	743	217	997.25	757.5	870	603.5	81.25	94	41.25	185.75
22.4799	433	506.75	566.5	446	364.25	517.5	530	437	437	504.5	427.25	458.5	514.25	141.5	124	391.75	182	818	696	712	220.5	1001.25	737.5	981.25	553.5	76.5	76.25	54	137.75
22.5526	499.5	531.25	574.5	481.5	387.25	494	387	405	529	480.5	456.5	461.5	495.5	216	188.25	404.75	301.5	927	622	763	252	1010.75	673.5	980.5	539.5	116	88.75	81	216.75
22.6254	428	540	558.25	503.75	390.25	518.75	617	446	520	516	407.5	570.25	564.25	220.75	169	394.75	205	860	766	970	307	1019.5	706.5	1024	600.5	101	102.5	67.25	202.75
22.6981	491.5	550	550.25	527	413.25	538.75	537	409	483	485.5	483.5	545	539.75	177.5	158	429.75	311.5	1047	920	935	328	872	641.5	942.25	626.75	67.5	98.25	90.75	233.25
22.7709	454.75	499.5	555.5	469.75	408.75	546.25	610	387	530	447	439.5	610.25	551.25	170.25	206.25	431.5	260.5	885	906	702	260.5	988.75	644	992	547.5	87.5	75.5	62	182.5
22.8436	453	495.5	559.75	478	408	496.75	528	500	558	498.5	435.5	453.75	572.5	218.75	174.5	473.25	193.5	800	696	813	367	896	706	942	533.5	104.75	62.25	66.25	211.75
22.9164	494.25	471.5	528.25	497.75	381.5	451.25	493	469	427	521	433.75	458.5	494	197.75	192	451.25	270	737	675	814	376	906.25	684	854.75	558.25	125	78.25	87.5	143
22.9891	496.25	518.5	490.75	470.5	424.75	483.5	505	447	554	466.5	404.75	498.25	515.75	217	158.5	507.25	186.5	968	852	1010	406	841	654.5	939.25	518.5	92.5	64.75	71.75	185.25
23.0619	429.75	483	504.5	482	408.25	494.75	714	386	452	468	399.5	545	552.5	259	189.75	455.75	216	851	818	948	389	847.5	625.75	818	604.75	81	106.5	64.5	213.5
23.1346	535.75	509.5	524.25	523.25	382.5	526	607	372	569	492.25	463.75	483.75	513	214.5	193.25	522.75	278.5	797	878	1065	380.5	872.5	606.75	937	539.5	97.25	72.5	73	197.25
23.2074	451.25	534.75	524.75	483.75	396.75	513.5	489	475	441	519.25	442.5	473.25	549.5	174.75	179.5	513	311.5	861	897	889	418.5	912	601.75	800.5	471.25	90.5	70	51.25	218
23.2801	429	489.5	555.75	460	368	438.25	513	406	427	506	464.25	482	552.5	184.5	190.5	580	244	769	782	903	488	880.25	630.5	833.75	533	91.25	74.25	110.25	177.5
23.3529	459.75	453.25	534.5	472.25	400.5	515.25	500	401	558	491.75	503.5	555.25	596	183.75	175.25	524	297.5	940	850	723	545.5	753	559.75	896.5	489.5	83.5	66.25	82.25	192.5
23.4256	476.5	542.5	540.25	494	348.75	432.25	605	302	486	479.5	423	506.25	552.75	196	144.5	526.25	210	903	705	921	573.5	823	541.75	808.5	503.25	81.75	78.75	80.75	176.25
23.4984	467.75	471.5	543.75	406	385.75	434.5	382	342	543	530	478	486.25	527.5	191.75	160.5	633.25	287.5	906	706	919	559.5	933.5	606	929.5	511.75	106	104.75	81.25	194.25
23.5711	486	474.75	509.25	452.5	422	442.5	476	445	494	437.5	454.75	454.25	529.5	185	148.75	661	237.5	784	943	914	573	797.75	579.75	820.75	540.5	104	90.75	54	203.75
23.6439	448.5	468.75	583.25	450.5	363	520.75	416	396	561	548.25	430.5	595.5	526.75	181.25	152	581.75	252	965	841	980	564	767.5	639.25	789.25	572	78	84	82	164.75
23.7166	480.5	523.25	546.5	441.5	367.5	487.25	465	262	390	476.25	415.5	476.25	540.5	199.25	168.5	686.25	215	748	734	840	702	819	459	831.25	496.75	100	103.5	56.75	179.5
23.7894	456.25	523.75	561.25	511.5	362.25	428.5	287	240	419	488.25	424.5	434.5	564.25	215	208.25	709	259	822	553	696	657	736.5	586	770.25	462.75	68.75	60.75	81.75	183
23.8621	511	560.5	553.5	482.5	406.5	468.25	384	363	474	494	446	502.5	597	243.25	160.5	677.5	225	802	740	1073	717	779.75	557.75	789.5	548.5	68.5	80.5	90.75	178.25
23.9349	473.25	476.25	553.75	444.25	387	469.5	501	556	398	484.75	477.25	549.25	531.75	187.75	159.5	739.75	287.5	859	817	851	710	748.5	622.25	794.75	521.25	113.25	71	71	144.25
24.0076	420.75	507.75	574.5	427.25	388.5	531	436	283	488	447.25	386	520.75	555	182.5	180.25	709.25	182	901	735	801	701.5	745	670	706.5	503	80.25	81	73.75	206.75
24.0804	440	490.5	577.75	465.5	382.75	512.25	610	311	455	469.75	365.75	493.75	505.75	187.25	195.25	801.5	205.5	668	665	824	872.5	778.25	563.5	606	494.75	83	71.25	88.25	215.25
24.1531	462	509.5	573.5	514	397.75	501.75	417	394	536	585.75	447.25	585	560.75	182.5	172.25	709.5	282	594	743	785	833.5	740.5	609.25	775.25	452.25	123.75	75	55.5	185.5
24.2259	497	503.25	580.75	500.75	376.5	447.25	566	411	552	611.5	464.25	501.75	549	183.25	202.25	750.75	217.5	898	814	788	812	745	615.25	643.5	519	115.5	108.25	56	170
24.2986	492.75	536.25	529	446.25	437.5	488.25	428	395	462	514.5	457.75	464.5	616.25	222.5	187.5	811.5	327.5	737	635	815	812.5	712	516	788.75	459	93.5	87.75	88.75	199.5
24.3714	423.25	545	483.5	482	376	539.5	461	383	475	545.5	430.5	509	632.5	189	179.75	764	212.5	694	818	962	925.5	740.5	552	808.25	487	110.25	123	84	196.25
24.4441	406.5	540.75	594.25	434.75	410.75	471.5	508	409	435	484.75	435	494.75	520.5	218.5	153.25	713.75	258.5	580	898	884	881	808.75	501.5	684.25	511.25	94.25	73.75	69.25	198
24.5169	500.5	531.5	565	439.5	399	489	458	392	464	551.5	471	502.75	533.75	189	164	784.25	187	781	719	818	907.5	778.25	584.75	745.25	420.25	103.25	70	39.5	195.5
24.5896	432.25	505	517	456	413.25	469	463	347	488	528.5	463.5	549	578	191.5	124.5	829.75	220.5	806	523	887	972.5	710.75	546.5	711.75	491.5	91	73	65.25	167.5
24.6624	411.25	513.75	564.5	479	438.75	506.25	529	314	491	552.5	468.25	453	545.75	193	192.25	875.75	261.5	731	586	893	1021	702	548	717.25	449.75	87.5	129.25	79.25	197.75
24.7351	471	529.5	545	465.25	346.5	526.25	459	391	572	464.75	406	541.75	501.25	237.25	146.25	817	201.5	727	570	835	1000.5	697	619.5	663.25	468.25	109	95.5	75.75	161.25
24.8079	419.25	448.75	561.5	408	343.75	520.75	605	365	543	475.75	468.5	501.5	582.25	233	153	865	260.5	740	830	759	975.5	755.75	633.25	683.5	465.75	105.5	88.5	79.25	186.75
24.8806	324.5	411	395.75	201.25	186.75	430.5	541	436	574	528	434.5	498.25	558.25	188.5	189.5	640.75	215	761	617	722	1090	651.25	550.25	748.75	548.5	105	82.5	43.25	146.5
24.9534	249	248	399	210.5	189.25	509	505	474	486	471.75	457.25	527.25	512.25	246.25	212	671.25	224	576	621	619	1143	781.25	524.25	748	478	84.5	80.5	82	161.25
25.0261	417.75	419.25	527.5	407.25	313	442	468	357	520	477.5	426.5	543.5	557.5	178.5	192	759.25	254	509	715	605	990	739	604.75	723	470	107	101.5	75.25	169.75
25.0989	441.25	468.75	545.75	460.5	339	491.5	408	321	351	519.5	430.25	461.75	600.75	202.75	154.25	961	247	742	706	946	1108.5	784.75	552.75	708	451.75	104.75	121.25	79.25	151.25
25.1716	427.75	499.5	556	383.25	387.5	481.75	539	374	379	520.5	414.25	499.75	559.75	214.25	145.25	955.75	183.5	664	673	673	1091	729	523	704.25	495.25	109.5	93.75	68	148.5
25.2444	433.75	387.5	556	460.75	346.5	440.75	475	401	494	487.5	438.5	459.75	561	192.75	158.5	917.75	189.5	557	592	717	1134	642	568	692.5	428.5	80.75	130.25	86.75	169.25
25.3171	480	485.75	526.75	435.25	369	453.5	373	308	508	504.25	508.25	504	565	195.25	173	876.75	190.5	480	744	714	1111	710.5	524.75	724	473.5	105.75	103.25	76.25	155
25.3899	481.25	512	476.75	472.75	345.5	452.25	536	397	567	577	524.5	503.5	600.5	184.25	156	907.25	280	534	554	701	1224.5	722.75	495.5	768.25	459.5	84.5	58.25	68.25	161.75
25.4626	430	487.25	560.5	476	366.5	475	448	350	653	554.75	458.25	499	488.25	181.25	185.75	1015	211.5	600	791	708	1243.5	759.25	579.25	744	488.25	80.75	85.25	62	172.75
25.5354	493.75	458.5	541.5	457	325.75	521.75	540	328	459	487.75	430.25	570.25	552.75	197	154	946	252.5	627	544	750	1178	661.5	578	738.75	467	90.75	86.25	65.75	227.75
25.6081	446.5	480.5	495.75	451	428	521.5	469	450	490	505.25	430.5	488	508.75	181.25	173.5	979.25	240.5	459	575	632	1277.5	722.5	503.25	731.5	446	95.75	113.5	80.75	226.25
25.6809	462.5	485.25	537.75	485.75	367.75	496	432	417	479	543.25	426.25	526.75	477.5	208.25	186.75	984.75	226.5	592	475	756	1251.5	764.75	575.5	757.25	435.25	118	89.25	81	208
25.7536	417	458.5	539	444.75	337.25	468.25	549	340	414	473.5	450.5	516	483.5	158.5	222.25	985	256.5	475	575	682	1270.5	772.25	587.5	740.5	493	91	90.25	59.25	186.75
25.8264	439	435.5	483.5	453.5	359	553.5	430	438	420	472.25	443.5	486.5	630.5	151.5	171.5	976	222.5	567	409	636	1109	673.5	486	790.75	461	109.25	88.75	72.5	170.25
25.8991	428.5	499.25	506.75	406.25	383	522	517	361	391	572.75	356.5	542.25	562	205	139	1015.75	286	570	556	815	1220	690.25	559.75	735.75	458.5	84.25	83.25	55.5	179.5
25.9719	505	555.25	515	475.25	375.25	488	301	312	487	599.25	443.25	479	566.25	178.5	151.75	956.75	197	570	616	530	1177	679.5	521.25	715.75	570.25	103	98	69	201
26.0446	432	505.75	528.25	437.25	380	406	439	329	383	581.25	459.75	517.5	534.5	185.75	189.5	995.25	229.5	629	507	443	1210	715.75	586	699	476.5	95.5	59.75	47.75	171.25
26.1174	466.5	499	536.25	475.75	346.75	522.25	390	387	420	474.5	461	522.75	552.5	186	148	1039.5	239	529	463	521	1405.5	700.75	549.25	741.75	471.5	85.25	85	55.75	208.25
26.1901	520.75	512.75	517.75	476	380.5	477.25	553	428	453	491.75	415.75	495.75	501.25	193.25	191.75	1040	251	419	568	707	1205	775	600	706.75	537.25	82	110.25	63.75	174.75
26.2629	435.5	531	557.75	464	421	550.75	421	418	347	489	436.5	504.25	532.25	187	157.75	1035.25	219	456	457	579	1321	812.75	535	735.25	497.75	136.25	56.75	64.75	198
26.3356	471.5	435.75	529.75	447	384.5	469	482	298	374	476	483	503.5	586	182.75	191	1048	217.5	371	575	550	1291	711.5	492.75	717.25	478.75	110.75	72.5	58.75	179.25
26.4084	427.25	547.5	465.5	428.75	362.75	525.25	325	387	426	492	518.25	508.5	590	183.5	171.75	1133.25	268	524	512	554	1407.5	687.5	498.25	820.75	487	105.25	87.25	84.25	176.75
26.4811	438	526.5	543.25	375.25	394.75	457.5	474	381	580	449.75	448.75	556.25	556	175.75	181.75	1096.5	224.5	509	542	504	1246.5	743.75	559.5	730	327.25	61.5	89.75	49.25	199.5
26.5539	453.5	455.5	535.25	461.75	354	477.25	470	355	514	513	532.75	520.75	499.75	133.75	186.75	1006.75	248	544	517	665	1209.5	689	612.25	774	555	85.75	106.25	96	181
26.6266	406.25	456.75	518	450.75	378.5	473.75	458	319	506	389.5	416	415.5	528.5	205.25	153.5	952.75	242.5	658	639	718	1302	715	582	575	452.75	74.75	87.25	77	154.75
26.6994	451.25	499.75	521.5	468.75	364	473.75	464	426	483	424.75	395	464.25	535	192.25	139.5	971.5	251	490	480	639	1274	806.75	622.25	560.25	455.75	77.5	93	61	160.5
26.7721	465.25	505.5	505.25	435.25	399.75	493.75	440	252	535	527.25	388	462.25	587.5	201.75	175.75	1006.75	213	455	504	438	1160.5	668	588.5	637.5	448.75	102.75	94.75	90.25	221.5
26.8449	393.5	501.75	524.75	430.25	346.75	462	302	328	454	459.25	391.25	426.75	604.25	185.5	141.5	1144.25	260.5	366	367	462	1313	666.5	602.5	749	515.5	112.5	79.5	55.5	194
26.9176	433.75	519.25	513	479.25	371.25	452.75	485	267	557	498.5	368	575.75	467.25	187.75	197.75	1052.5	280	455	422	498	1294.5	683	447.25	748	455	106.5	77.75	62.75	185.5
26.9904	402.25	495.25	510	467.75	392	464	494	517	420	446.75	478.25	478.25	527	152.5	201.75	1024.75	192	561	424	452	1286	661.25	549.5	718	472	67.5	80	77.25	173.75
27.0631	450.25	460.25	547.5	423.75	341.75	489.5	538	425	522	474.25	466.5	472.5	518.75	183.25	161	1010.25	228.5	456	516	534	1239	710.5	566.5	737.75	499.5	105.25	97.75	55.5	181.5
27.1359	436.75	448.75	531	499.5	401.25	461.75	452	392	504	473.5	415.25	417	501.75	164.25	155.25	1068.5	281	371	501	494	1329.5	700.75	567.25	712.5	439	81.5	88.25	83.25	170.25
27.2086	437	472	524.25	478.5	397	478.25	521	437	622	445.5	393	484.25	506.75	179.25	187.5	1074.5	260	551	528	545	1355	615.75	551	754	504.25	106.5	87	93.5	214.75
27.2814	438.25	500.5	488.25	441.5	358.5	474.25	490	370	401	418.5	494.75	446.75	572.25	178.75	155	979.5	177.5	466	518	473	1129	719.5	567.75	642	526	90.25	93.75	58.5	179.5
27.3542	441	425.5	506.75	464.75	398.75	481.25	453	392	505	475.75	470.5	519.25	590	173.25	163	1025.5	270	389	449	393	1293.5	558.25	557	705.25	488	68	124.75	88.25	191.75
27.4269	393.25	445.75	504.75	423.25	391.25	508.75	433	414	513	491	381.25	465.25	561	187.75	151	1016	175.5	443	395	383	1097	674.75	527.5	743.75	503.5	83.25	113.5	76.75	264
27.4997	406.5	487.25	477.5	502.25	361.25	457.25	440	429	527	489.75	442.25	520	653.5	211	163.75	1098.25	271	412	440	443	1278	731.75	598	711	444.5	119.75	82.5	77.5	156.5
27.5724	461.5	498.5	570	439.75	382.5	451.75	428	276	480	545	481	545.75	570.25	169.25	129	1004.25	245	402	308	438	1150.5	636	512	660	466.75	117.5	73.75	103	186
27.6452	470.25	507.5	444.25	511.75	373.75	432.75	419	303	416	452.5	479.5	484.5	538	160.25	225.25	948	212	428	457	533	1157	684.75	601	707.75	463.75	82.25	49.75	68	223
27.7179	430.75	458.5	492	465.75	370.5	483.25	402	407	436	526.5	408.25	457.5	504.25	193.25	196.75	1056	268	428	517	456	1202.5	683.75	452.25	587.75	517.5	75.75	83.5	82	180.25
27.7907	469	485.75	517	417.25	432	393	523	402	557	485.75	504.75	425	508.25	189	145	1017.5	265.5	392	350	466	1146	639.5	536.75	631.75	532.75	134.25	77.75	100.75	175.5
27.8634	443.75	504.5	479	449	340	466	400	455	493	441	442.75	475	559.75	228.5	202.25	1094.25	276	396	364	469	1148	598.5	470.75	625.75	491.75	83	98	66.75	196.25
27.9362	446.75	433.75	481.75	471.75	383.5	452.75	430	347	538	486.25	504.75	477.75	469	195.25	163.5	1114.25	224	378	529	506	1168	699	575	567.25	471.5	108.75	63.75	74.25	169.75
28.0089	333.25	540.25	453.5	290.25	269.75	419	383	335	367	493.25	446	493	541.25	199	163	941.25	212.5	371	492	387	1039.5	669.25	528.25	705.75	462.75	45.5	84.75	93.25	213.25
28.0817	241	251.25	361.25	200.25	143	477	345	277	371	607.5	391	490.25	574	174.25	180	822.25	258.5	479	589	440	929.5	629.25	532.75	677.25	464.25	64	63.75	101.5	202.5
28.1544	400	333	464.25	380.75	311.25	409.75	575	424	455	472.75	448	489.5	557.5	162.75	186.25	1036	274.5	484	364	417	1025	674	605.5	747.25	488.5	89.25	81.75	83	184.5
28.2272	383	399	449.5	415	316.75	414.5	451	419	582	492	459.5	515.25	575.75	156.25	202	979.25	280	495	414	528	1034	731.75	551.25	612	433	78	100.75	93	188.75
28.2999	400	480.25	507.75	408.25	331.75	464.75	476	242	533	517.5	420	492.75	546.5	134.75	136.5	1018.25	257.5	492	468	371	1060	783.25	479.75	652.75	475	94.25	91	73.5	167.25
28.3727	384.75	505.5	471.5	451.25	368.75	424	374	268	469	565	415.25	436.5	584.5	199.25	156	976	246	554	501	414	1060.5	653.25	649.25	707.75	489.75	85.75	110.75	96.75	180
28.4454	443.5	480.75	522.25	423	338.5	449.75	406	395	515	592.5	404.75	518.25	528	130.5	141.5	1049.25	292.5	490	382	557	1137.5	670.75	532.75	616	430.5	117	74.75	65.75	176.5
28.5182	486.5	459.75	507.25	443	389.5	498.5	445	361	435	492.75	360.75	469.5	499	145	119	922.25	307	427	494	438	958	561.75	524.75	715.25	392.25	78.5	91.25	85.5	162.25
28.5909	473.75	413.75	521.25	466.75	387.75	516.25	418	445	445	467.5	436.25	501	547.5	147.5	171	1019	344	555	524	357	1061.5	688.75	458.5	665.75	416.25	91	91	62.25	181.25
28.6637	458.75	459.75	538.5	430.25	365.5	425.75	413	361	431	434.25	459.75	468.25	497.75	152.75	170.25	1032.5	229	581	497	511	871.5	652	496.25	638	412.5	111.25	81.5	93.75	218.25
28.7364	444	450.75	545.75	444.25	385.75	477.5	418	403	496	532.75	426.75	440.25	472.25	198.75	189.5	957.5	329	440	400	561	921	768.5	533.75	609	477.75	95.25	102	61.5	161.5
28.8092	388.75	461.5	482.5	439	359.5	419	514	286	406	493.5	442	521.5	472	169	190.75	1016.5	235	489	488	539	1035.5	602.5	490.75	647.75	501.75	99.75	84.75	79.25	193
28.8819	447.25	459.25	537.25	441.25	387.25	425.5	455	252	374	488	434.5	460.25	524.25	147.25	127.25	1009.25	293	488	399	421	985	705.5	457.25	665.5	532.75	84	75.75	94.75	194.5
28.9547	442.75	489.5	514.25	422.5	361.75	460.75	318	441	510	429	471	470.5	544.5	151.5	172	988.25	332	326	407	421	957.5	699	507	698	449.5	86.75	75.75	112.25	200.75
29.0274	385.5	469.75	486	471.25	350.25	462.5	523	360	398	486.75	472.75	519	480.5	203.5	134.75	1007.5	339.5	437	447	393	922	659.75	507	614	460.75	110.5	79.25	117.25	183
29.1002	451.5	504.25	515.75	465.25	337.75	424.25	581	349	533	495.5	381	438	564.25	182.75	168.5	945.25	274.5	489	445	511	936	632.75	495.75	588.75	439	73.5	70.25	115.75	269
29.1729	398.25	496.75	554.25	422.5	395	467	545	465	421	483.5	380.75	452.5	588	157.75	180.25	1055	336.5	445	572	332	913	657.5	549	635	402	87.5	89	107	213.5
29.2457	422.75	437	517.5	448.75	341.25	469.25	494	350	395	551	388.5	522	551.5	194	138.25	955.25	341.5	411	579	382	993.5	652	460.5	644.25	470.5	100.5	85.25	109	169.5
29.3184	425.75	452.5	515	430	446.75	410.5	562	314	407	523.25	451.5	522	515.75	224.75	183.75	1008.75	366	444	415	529	937.5	631.75	602	712.25	456.25	103.75	71	99.5	139.25
29.3912	463.75	471.25	490.5	423	383.25	440	524	296	443	368	379.25	532.25	476.5	165.75	146	925	304.5	365	380	453	858	702.25	623	512.5	434.25	84	100.5	142	227
29.4639	444.25	472.5	488	410	383	403.75	396	397	485	300	396.75	437.5	464.5	203.25	207	1011	449.5	478	466	410	925.5	836	560.75	513	478.5	78	85	129	215.75
29.5367	387.25	445.5	561	414	346.5	436.25	355	297	559	419	418	518.75	561.25	184	130.25	958.5	397.5	486	307	555	888	687.5	606.75	602.5	543.25	87.5	99	97.5	216.25
29.6094	452.75	486.75	539	410.25	334.25	482.5	450	347	578	494.25	388.5	430.75	539.5	172.5	149.75	980.75	440.5	526	332	388	830	676	462.75	603.25	484.75	84.5	60.25	133	234
29.6822	441.75	431.5	470.5	471	350.25	451.75	435	413	531	473.5	487.25	490.75	451.5	197	161.75	933.5	442	379	330	406	826.5	768.5	541.75	660.75	470.25	96.5	97	135.5	195
29.7549	439.75	476.25	515.5	447	415	461.75	468	331	528	495.75	511	423.75	486.25	162	191.5	954.75	393.5	407	462	496	858	630.25	535.25	682.75	470.5	63.75	92.75	160.75	192.5
29.8277	411.5	456	482.75	397	322.5	472.25	564	543	419	531.75	412	508.5	547.25	139.5	196.75	967.75	463.5	460	394	410	823	651.25	478.75	736.75	499.5	69.25	68.75	131.75	189.25
29.9004	432.5	522	514	517.25	389	500	477	380	381	462.25	512.5	499.25	552.5	128	156.5	944	438.5	463	410	393	837.5	665	564.75	606.75	517.75	82.75	104	157.75	162.75
29.9732	393.75	427	534.25	448.75	301.5	428.75	431	320	468	475.5	442.75	550.75	508.75	174.5	135.75	923.25	493	349	529	378	851.5	599	541	705.75	478.75	83.25	84.25	151.25	161.5
30.0459	387	463.75	498.25	443.25	332.5	454.75	455	359	422	537.5	403	543	519	158.75	169.75	937.5	479.5	463	346	507	841.5	739.25	504.25	657	467.25	85	107.25	196.25	198.75
30.1187	383	464.75	554	436.5	376.5	454.25	326	219	366	512.25	470.5	550.75	579.5	205	169	954	435.5	320	385	428	783	587.5	522.75	720.5	531.75	102.75	63	157	187
30.1914	456	541.5	484	457.5	383.75	442.25	266	201	404	462	409	385.25	535.25	179.5	186.5	847	499	421	546	352	852.5	669.5	598.75	726.5	465.25	92	72.5	131.25	190.25
30.2642	468.5	507	522.75	402.25	388.5	390	341	353	515	530.5	397.75	481.5	578.25	122.5	113	880.5	580	408	472	459	820.5	633.25	521.25	693	422.5	115.25	88	134.5	169
30.3369	421	427.75	492.75	444	442.25	466.25	532	416	460	448.75	385.5	487.25	526	204.25	145.75	978	532.5	473	412	484	828	665	541.75	639.75	512	107.75	60.75	168	187
30.4097	414.25	470.25	495.75	471.5	319.5	424.25	469	288	501	536	511.25	487.5	592.25	132.5	166.5	941	601	402	334	473	840	650.75	529.75	604	497.25	93.25	68.75	163	153.75
30.4824	460.25	519.5	556.75	407.75	398	489.5	444	381	525	489.5	429.25	488.75	530.5	198.5	181	905.25	666.5	470	488	533	716.5	592.75	545.25	677.75	486.75	107	72.75	167	171.25
30.5552	459.25	512	489.75	423.75	399.75	465.25	436	431	563	500	426.75	445.5	515.25	250.75	188.5	876.75	619	448	447	430	822.5	717	517.5	682.25	470.25	83.5	75	182.75	232.25
30.6279	455.75	474.75	520.5	437.75	364	425.25	470	336	470	462.5	469.75	442.25	525.25	179.75	143.25	856.75	585	481	571	433	821	646	500.75	640.25	504.25	75.5	56.75	197.25	188.75
30.7007	464.5	465.5	482	443	376.5	491.25	406	418	546	487	398.25	443.25	628.25	235.5	183.75	859.25	578	480	371	458	942	719.5	516.75	656.25	496.25	67.5	87.5	175	213.5
30.7734	422.5	422.5	519.75	486.5	364.25	438.75	523	328	347	449.5	469.25	495.75	549	180	139	913.75	608.5	395	388	403	902	616	565	642.75	462.25	108.75	73.25	182.5	186.25
30.8462	398	476.25	524.25	472	349	414.5	506	400	576	402.25	440.25	463.5	528.5	148	218.75	857.25	586	519	436	414	783	557.25	601.5	599.5	465.25	97.5	82	227.25	222.5
30.9189	511.5	554	592.5	464.25	334.5	539	355	417	459	446	400.5	507.25	632.25	109.25	155	874.5	693.5	329	506	499	729.5	667.5	479.75	696.75	477.25	97.5	86	184	186
30.9917	464.75	480.75	511	422	387.5	450	489	484	447	416.5	451.75	428.75	509.5	142	146.75	946.5	658	568	394	403	830.5	663.25	492	628.5	449	81.25	92	226.25	175.75
31.0644	369	479.25	488.25	403	403.25	399.5	386	338	579	491.5	477.5	380.5	469	137.25	198.5	892	751.5	401	400	551	723.5	623.5	474.5	558.75	464	98	100.25	169	172.25
31.1372	344.75	398.75	371.5	232	230	468	444	331	486	463.75	466.75	394	533.75	223.5	156.75	723.75	646	489	356	434	712	718.25	482.5	671	530.25	77.5	86.25	223.25	235.5
31.2099	332	268	421.5	272.25	151.5	427	443	280	373	507.5	475	459.75	499.75	148.75	170.75	661	656.5	443	461	443	761.5	704.25	461.5	657	525.25	103.5	96.5	216.25	166
31.2827	354.5	407.75	473.5	341.75	275.5	403.25	468	341	469	513	429.25	424	511.5	193.25	169.5	870.5	798	553	496	450	831	611.5	470.75	625.5	460.75	109.5	89	214.5	206
31.3554	411.5	491.75	486.75	439.75	347.75	470	440	399	559	535.5	456	467.25	509.75	191.25	183.25	804.75	807.5	468	355	466	722.5	624.25	449.5	703	461.75	104.5	83.25	248.25	168.5
31.4282	424	511	467.75	402.25	327.25	468.75	344	313	353	429.5	398	402.75	535	171.75	147	853.5	710	506	425	404	703	667.25	420	693.25	522.75	94.5	77.75	225.5	233.5
31.5009	383.25	493.75	457.25	422.75	357.75	468.5	420	455	321	516.25	394.25	488.5	512.25	196	169	904.75	840	521	396	552	734.5	600.75	477.5	617.25	433.5	84.25	62.25	314.5	171.5
31.5737	437.75	455	515.25	437.75	329.5	455.25	377	414	462	467.25	356	446.5	567	186	143.25	842.5	709.5	491	539	470	752	651.5	523.75	682.25	513	105	67.75	287.25	181.25
31.6464	434	468.75	502.75	457	341.25	428.25	526	358	392	525.5	429.25	403.75	553.75	151.75	145.25	816	800	551	373	416	747.5	706.75	547.75	661.75	441	103.25	96.25	223.25	167
31.7192	450.75	563.25	458.25	416.5	377.5	454.25	435	387	456	517.25	455.75	423.75	477	184	146.75	831.5	906	386	491	441	759.5	668.75	445.25	638.25	416.5	65	118.25	234.25	238.5
31.7919	462.25	507.75	523.5	483.75	437	444.5	701	295	402	502	506.75	429	551.25	177.75	143.25	852.5	867	491	490	488	721	648.25	536	727	489.5	67.25	57	253.5	175.25
31.8647	414	538.5	521.5	436.75	365.25	455.5	435	260	374	509.25	373.75	465	520	187	159.75	811.5	866.5	492	491	465	757.5	724.75	556.25	696.25	468.25	96.25	99.5	297.25	218
31.9374	389.75	462.75	476.75	432.75	383.5	449	465	391	456	462	367.5	506.5	502	165.25	176.75	927	901.5	494	465	586	654.5	614.5	547.75	561.25	520	88.5	73	337	192
32.0102	423.25	452	498.75	398.25	329.75	449.5	402	458	544	352.5	381.75	461.75	500.75	170.5	203	902.5	795.5	481	336	544	698.5	633.25	553.75	601.5	507	77	96.25	305.25	183
32.0829	402.5	490.25	501	402.25	324.5	488.75	518	308	419	450.5	426.75	488.5	505.75	186.5	141.5	837.75	760	476	281	369	760	693.75	481.25	657.25	522	86.5	95.75	281.5	175.25
32.1557	387.25	491	483	423.75	347.25	468.25	435	380	432	455.25	406	452.25	528.75	197	153	835.75	941	340	396	459	726.5	623.5	553	630.75	483.5	105	122	257	152.25
32.2284	428	449	483.75	440	394	422.25	529	283	395	463.25	493.75	427.5	498.25	159.75	158.5	836	922.5	481	292	381	758.5	667.5	471.5	676.5	455.25	82.25	93	360	210.25
32.3012	384.25	466.25	495	401.5	420	441.75	430	205	394	516.75	454.75	421.25	434.5	163.25	172.75	935.25	1009	474	505	520	790.5	678	519.75	568.5	474.25	114.25	64.25	320.75	189.75
32.3739	389.75	452.5	492.5	446.75	351.75	479.5	368	356	475	520	537	480.25	460.75	152.75	150	840.25	932	480	358	565	717	675	498.5	645	443.25	120.5	78.5	307.5	155.25
32.4467	414.75	521.5	480.75	488	350	457.5	536	382	341	486.75	477.75	505.75	475.75	150.75	155.5	830.25	899	433	449	506	813	644.75	444.25	679.25	497.5	105.25	89.5	261.25	214.25
32.5194	392.75	401.5	522.75	387.75	346.25	420.25	443	291	539	446	442.75	416.5	505.75	172.5	120.75	808.25	873	514	367	446	719	617.75	460	741	503.5	103.25	88.75	259.25	165.75
32.5922	411	428.75	514	451	352	438	433	308	473	517	457	465.5	490.25	177.5	144.75	799.5	881.5	452	521	590	669	592.75	426.25	615.75	452.75	86	95.25	318.5	162.5
32.6649	452.25	457.75	555.25	397.25	352.75	434.5	370	416	496	512	395	475.5	478.5	231.75	126.75	833.25	1044	521	376	571	741	646	395.25	591.5	441.5	94.25	78.75	350	158.75
32.7377	387.5	445.75	581	454.5	412.5	460.5	404	340	433	538	457.25	446.25	520.5	172.5	207.5	798	1101.5	445	400	543	695	697.75	406.75	628.75	447	126	81	394.25	173
32.8104	447.75	471.25	545.25	471.25	328.75	484.25	537	333	416	450	289	391.5	483.25	183.75	156.25	845.25	1083.5	387	536	603	732.5	619.5	414.25	612.5	403	152.75	101.5	409.25	226.75
32.8832	425.5	489.25	517.75	431	341.75	442.25	511	378	464	493.25	330.5	482.25	455	179.75	183.25	839.25	1174	517	423	440	667	589.25	388.5	618	479	83.5	97	372.5	206.25
32.9559	415	442.25	468	479.75	399.75	464.75	521	375	522	562.25	383.5	427.75	532.75	137.75	129.25	761.25	1100.5	403	422	399	742	654.5	462	493.25	434	104.25	92	385	203
33.0287	405.25	514.25	562.75	389.5	339.25	451.75	561	401	438	521	392.75	427.25	508	180.75	149.5	833	1112.5	402	340	483	722.5	632.5	368.75	575.75	472.75	93.25	77.75	400.25	216
33.1014	430	447	514	404	366.75	392.25	435	302	414	551.25	435.5	461.75	539.75	147	157.5	785.25	1234	346	407	484	858	673.5	429.75	664.25	472.75	95	88.75	434.25	199
33.1742	416.75	518.25	493.5	452.75	358.75	485.25	392	283	561	489	431.5	493	554.5	177.5	174	894.25	1175.5	475	432	414	653	631	490.75	679.75	372	115.25	108.5	352.5	258.75
33.2469	382	540.75	529	452	372	442	484	452	465	508.75	406	439.5	469	143.75	148.5	853.75	1196.5	439	466	460	698	570.5	466.75	636.25	416	76	65.25	437.25	188.5
33.3197	436.5	475.25	503.75	442	359.25	492.25	462	350	511	494	464.75	416.75	590.75	160.25	179.5	786.75	963	462	371	568	751.5	608	504.25	680	440.5	117	64.25	407.75	238
33.3924	427.25	543.75	505	437.75	341.25	428.75	393	440	533	496	454.75	389.5	483.5	172.75	166	799	1143.5	363	329	434	677	621.75	533	566	402.75	124	109.25	417.5	152.5
33.4652	386.25	488.25	507.75	462.25	338	466.5	305	454	452	502.25	397.75	479.25	472.5	180	149.5	767.5	1087.5	347	465	496	773	621	460.25	644.5	459.5	82.5	93	463.25	203.5
33.5379	425.75	497.75	506.25	449.25	340	452.75	477	392	478	479	393.75	481.5	521.25	193.25	157.75	829.75	1266.5	412	401	467	710.5	618.5	432	619.75	473.5	114.5	83.5	373.75	204.5
33.6107	419.75	531.5	506.5	445.25	326.5	358	577	319	445	494.25	406.25	481	561	205.5	197.75	784.5	1145.5	477	441	460	792.5	656.75	523.75	593.25	433.75	139.25	73	449.25	179.25
33.6834	404.75	489.25	437.75	437.5	394.5	438.75	390	317	459	450.5	396.75	481.75	535.25	122.25	153.25	869.5	1264	370	422	402	695.5	573.25	424.5	613.5	459.5	63	67.5	392.5	202.25
33.7562	441.25	469.75	454	416.5	339.5	504.75	461	297	450	457.25	448.25	483.25	527.5	110.25	161	815.75	1264.5	317	408	501	764.5	560.25	497.25	718.75	452.25	74	86.75	413.5	179.75
33.8289	447.25	471	544.5	415	334	398.75	484	368	377	422	435.5	473.5	527	156.75	146	879.25	1377	517	455	500	799.5	602.5	430.5	637.75	410.25	87	57	497.25	184
33.9017	432.25	499.25	519	431.75	375.25	448.75	464	327	470	461	396.5	426.25	580.75	150	194.25	825	1187	397	433	410	805.5	619.25	490	646.5	431.5	97.75	72.25	471.75	245.5
33.9744	460	468.25	486.5	455	404.75	432.75	392	394	505	479.25	459.75	500.25	533.5	170.75	167	810	1264.5	374	451	426	670	657.75	467.25	572	422.5	101.5	75.25	500.75	152
34.0472	476	529.75	445.75	431.25	356.5	439.25	377	335	403	447.75	438	442	494	151.25	185	788.5	1261	384	390	453	764	591.75	511	613.5	429.5	71	68.75	500.25	162
34.1199	401.5	542.75	440	396.5	334.25	428.5	474	271	407	448.25	334.75	510.5	502.25	166.5	176.25	767.75	1386	355	438	529	704	583.25	447.25	554.5	416	103	77.5	398.75	164.25
34.1927	273.75	432.5	390	194.25	165.75	404	410	384	481	447	404.5	456.25	530.75	153	162.5	629	1176.5	372	435	368	724	683.5	478.5	655.5	472.5	84.25	96.75	427.25	176
34.2654	272.5	237.5	431.5	302.75	154.25	405.25	465	327	505	375	403	383.75	481	139.25	145.75	623.25	1307	478	502	451	707.5	703.25	575.75	515.75	358	93.75	89.5	383.5	160.25
34.3382	388	430.75	457	404.25	322.5	472	461	345	429	302	440.25	516.75	459	136.5	141	760.75	1377.5	412	568	562	747.5	619	550.75	534	438.25	125.75	73.25	340.5	134
34.4109	479	407.5	459	408.5	377.75	426.25	405	200	431	488.75	478.5	453	536.75	178.5	173.25	767.75	1307.5	416	375	399	746	653.75	461.5	621.75	475.5	112.25	74	485.5	210.75
34.4837	361.25	452.75	433.75	408	338.75	460.75	504	333	360	402.5	422	449	502	175.5	134.75	823	1383	371	463	391	649	616.5	490	531	488.5	109	79.5	518	132
34.5564	456.25	461.5	480.75	395	313	409.25	551	254	498	515.5	343.75	414	556.75	204.25	166	710.75	1336	376	324	379	860	747.5	514.75	607.5	483	55.25	66.75	536	152.75
34.6292	436.5	437.25	476	401.25	362.25	395	478	375	350	414.25	449.75	445.25	505.75	186	212	792.25	1383.5	517	496	363	751.5	610.25	443.5	698	421.25	95.75	85.5	519	205.75
34.7019	410.75	487	575	397	386.25	423	387	335	512	485.5	458.5	455.25	600	151.75	162.5	808.75	1262	432	512	449	731.5	650.75	540	652.25	445.75	81.5	110	475	160.75
34.7747	395.5	478.5	436.5	378	356.75	480.75	378	317	372	451	429	465	447	162	151.25	786.25	1259	419	338	464	789	729.5	501.25	561.25	465	107.5	102.75	491	184.25
34.8474	385.75	500.5	441	391.25	368	430.25	367	322	441	453.5	476.5	453.25	535.25	184.5	158.75	798	1365.5	492	559	422	696.5	650.75	537.5	610	420.25	77.75	81	511.75	180.5
34.9202	400.25	474.5	531.75	476.25	319.5	424.5	380	335	475	448.75	384.25	424.25	476.25	135.25	157.25	820.25	1363	311	381	400	687.5	648.75	505.75	600.75	423.5	71.25	73.5	511.25	191.5
34.9929	379	516.75	490.5	424	327.25	453.25	366	335	476	454.25	328.5	405	476.25	164.5	142.75	829.25	1362.5	523	376	576	787	576.5	492.75	573	423.75	105.25	85	492.5	188.25
35.0657	368.5	443	491	412.75	349.25	435.25	514	407	388	466	380	346	598.25	176.5	138	799.5	1269	399	398	421	699	669	451.5	536.25	439.75	83.25	84	557.75	193
35.1384	433.25	410.25	495.25	452	307.5	460.5	458	287	377	440.5	374	454.25	483	178	153.75	795	1371	486	448	500	725.5	632.25	468.75	538.25	465.5	71.75	83.75	512	216.75
35.2112	398.5	423.5	455.25	455.75	375.5	460.5	483	456	427	529.75	362.75	406.75	448.75	173.5	149	805	1376	564	366	361	780.5	619	490	590.75	384.25	80.25	84	569.25	186.75
35.2839	413.5	468.5	497	407.5	347.25	453.75	573	271	497	430.75	432.25	438.75	555.25	254.5	133.25	906.5	1660.5	357	442	523	839.5	666.5	475.5	566.25	479.25	109.25	83.25	616.75	166.75
35.3567	449.25	372.75	496.25	392	330.25	456.5	424	420	406	448.5	402.5	456.25	448	145.25	174.25	774.5	1365.5	404	280	498	723	607.25	456	600	495.75	83.75	84.75	518.5	175.75
35.4294	468.5	438.5	476.75	416.25	403.25	434.75	407	323	397	410.5	432.25	435.75	454.75	206.75	166.75	809.25	1544.5	421	280	385	754.5	607.75	539.75	670	468.75	88.75	68.75	567	176
35.5022	454.75	494.25	473	438.5	390	423	438	313	431	413.5	401.75	435.25	521.25	154.25	138.75	757.75	1555	445	425	469	740	609.75	435.25	608.5	460.5	98.25	90.75	503	184.25
35.5749	422.25	502.5	528.25	442	312.5	420.25	281	433	482	437.5	353	412.75	494	141.75	121	867.75	1417.5	444	438	505	707	621.25	475.25	583.25	458.25	122.25	83.75	614.5	195.25
35.6477	424.25	477.5	460	432.25	384.75	461.25	617	393	487	454.75	439.25	472.25	538.75	161.5	117.5	779.5	1479.5	405	439	462	646.5	607.25	499.75	550.5	522.25	112.5	89	491.25	162
35.7204	456	479	456.25	496.75	332.25	436.75	431	313	478	431.75	381	437.75	507.25	168.75	145	709	1474	415	389	345	742.5	606.25	495	585.75	512.25	93.75	75.5	564	162.25
35.7932	422.25	466.25	495.25	410.25	392.5	417.25	519	385	440	502.75	381.25	411	482.25	162.5	158.75	810.5	1451	413	289	458	747.5	749.5	568.5	660.25	427.75	82.75	89.5	518.25	195.5
35.8659	372	446	495	449.5	375.75	427.75	292	313	597	450.5	480.5	434.25	544	202.25	117.5	810.25	1444.5	329	353	464	780	612.5	428.75	608.75	355.75	86.25	95.5	562	141
35.9387	357	462.5	466.75	371.25	361.25	408.5	482	429	486	455.75	427.75	474.75	486	187.75	144.25	781	1512.5	378	490	498	732.5	546	432.25	569.5	525.25	65.75	97.75	508.75	172.75
36.0114	391.25	469.75	523	381.25	385	366	484	365	478	484.5	403.25	386.75	494.75	165	170.25	824.5	1501	296	377	315	589.5	665.25	472.25	536.25	494.75	83	71	504.75	192.5
36.0842	419	470.75	492.75	433.25	417.25	406	422	341	367	436	420.75	506.25	436.75	168.25	179.75	817.25	1476.5	393	409	438	726.5	551.25	544.25	567.5	445.5	157	88.5	509.75	163
36.1569	393.5	485.75	502	457	360.75	470.25	428	324	578	390.75	417.5	431	543.75	155	147	755.25	1494.5	375	428	423	695.5	671.25	493.75	618.5	418	65.5	101.5	553.25	195.5
36.2297	405	435.75	447.75	433.25	340.75	437.75	399	306	416	447	372.75	460.25	480.75	153.75	141.25	831.5	1498	478	445	408	789	619.75	492.75	638.5	418.5	104.75	69.5	574.75	205.25
36.3024	426	479.75	474	453.75	395.75	387.75	490	282	338	450	448.75	469.75	493.75	155.75	180.5	828.5	1416.5	535	391	446	748	599	475	615	457.5	98.75	68.5	334	181.25
36.3752	432.5	458.75	520.5	437.25	327.5	487	473	221	301	399.75	445.25	444	473.5	194.75	162.5	914.25	1690.5	429	346	320	711	635.75	423.25	591.25	381.25	89.75	113	438.5	176
36.448	415.25	417.25	522.75	437	347	555.25	379	266	319	461.75	403.5	456.25	484.25	170.25	157.75	812	1612.5	359	384	393	584.5	688.25	466	545.5	413.75	75.5	113.25	534.75	208.75
36.5207	486	490	448	390.5	340.25	407.75	360	256	441	418.25	412.75	416	569	141.5	133	762	1466.5	363	397	478	692.5	558.25	522.75	543.5	432	135.75	78	538.25	193.75
36.5935	454.25	485.5	479.75	419.75	308.5	440.5	332	320	548	429.75	398.25	508.5	537.25	173.5	175	814.5	1490.5	277	338	351	621	622.75	483.5	517.75	397.75	66.25	74	550.25	191.75
36.6662	370.75	439.75	443.5	407.25	347.75	444.5	382	368	488	476.75	380.25	399.25	514.25	192.5	169.75	815.25	1580.5	349	329	553	685.5	688.5	484.5	495.5	451.5	97	83.5	573.5	167
36.739	414	457.75	494.75	447.75	373	450	432	327	421	361.75	357.25	480.75	534	149.75	166.25	806	1354	435	385	409	687.5	577	442	533.25	526.75	101.25	100.75	498.75	187.75
36.8117	434	472.5	472.5	407	346	472	455	392	333	411.25	362.75	444.5	464	172	176.5	743	1539	324	356	405	775.5	637.25	521.25	591.5	401.75	87	102.75	614	201.75
36.8845	425.5	479.75	446.5	443.25	365.5	393.75	438	388	349	427	369.75	427	483.75	185.75	145.75	719.25	1455	497	407	491	731	542.75	512	519.5	469	79.75	77	553.25	180
36.9572	473	422	459.25	407.75	335	418.75	455	351	505	363	332	431.75	442.25	158.25	148.75	720.75	1521.5	447	354	431	687.5	611.25	505	448	413.25	108.75	89	556	203.75
37.03	444.5	437.5	430.25	422	325.75	392.5	474	252	395	311.5	319	446	440.25	125.25	137.75	767.75	1393	475	369	524	731.5	660.75	522.5	445	541.25	103	111.75	526.5	201.5
37.1027	357.5	424.25	458.25	329.25	317.75	445.75	430	334	342	403.75	391.75	473.25	531	157.25	178.5	790.25	1449.5	395	309	517	743.5	660.25	526.25	563.75	470.5	93	66.25	521.25	179.5
37.1755	243.75	252	392	191.25	135.25	434.5	334	314	403	418	379.5	392.25	419.5	195.75	215	624.5	1289.5	405	382	415	687	653.5	490.75	592.25	466.5	105.5	53.25	553.5	155
37.2482	307.5	324.25	388	305.25	285.75	423.25	438	314	530	406.75	396.5	413.25	540.5	171.25	159.75	696	1327	430	324	397	663.5	568.75	580	611.5	432.25	97.25	74.75	569	132.25
37.321	356.25	415.5	472.5	364.25	326	388.5	410	326	399	442.25	359.5	345.75	446	172.25	161.75	787.75	1408.5	289	413	463	653	629.5	543	657.5	441.25	80.5	95.75	487.25	178.5
37.3937	370.75	437	480.5	436	320.25	411.25	399	351	447	355.5	416.5	483	456.75	155	183	810	1547	419	308	519	657	548.75	512.25	593.5	436.25	103	77.75	552.5	192.75
37.4665	416	506	454.75	420.75	331	417	457	350	410	392.5	361.75	512.5	480	224.25	185.5	754.75	1427	431	449	451	704	576.5	385	616.5	385.25	101.75	83.25	506.5	178
37.5392	399.5	480.5	475.25	415.25	360	450	529	392	299	424.75	335	446	465.5	169.75	146.75	860.25	1449.5	408	434	450	665	624	480.5	562.5	472.25	114.75	84	488.25	203
37.612	416.75	453.5	496	425.75	386.25	430.25	431	392	485	433	392	420	433.5	191.5	168.75	734	1384.5	352	391	555	661.5	665	455	591.5	505	94.25	87.5	560.5	161.5
37.6847	389.25	412.25	509	436.5	353.25	418	392	439	518	465.25	380.5	408.5	524	169	161.75	767	1472.5	444	391	390	686.5	578	501.75	520	448.25	120	111	467.75	215
37.7575	419.75	432.75	414.75	441.5	351.75	430	490	402	458	449.75	420.5	442	465.25	190.75	133	679.75	1431	403	418	294	641	558.75	542	576	516	118.5	83.25	540.75	192.25
37.8302	406.25	496	488.5	405	388.75	428.75	448	335	468	456	384.75	377	597.5	188	178.25	788	1491.5	467	439	345	708.5	596.75	420	567.75	448.75	91.75	93.5	515.75	148
37.903	424.75	438.75	529.5	400.25	351.25	463	354	319	441	406.5	414	451.5	465.25	156.75	168.75	798	1359	391	389	343	716.5	617.5	465.25	504.75	382.75	86	87.75	594.25	196.75
37.9757	443.75	460.5	497.25	434.75	347.25	387	404	362	333	526.5	390.5	433.5	474	175	208.5	728.5	1350	606	316	384	671.5	564.25	530	564	448.5	132	67.25	523.75	189.75
38.0485	444.75	464.5	467	435.25	314.25	416.5	468	362	460	418.5	365	399.5	501.75	145.75	146.5	772.75	1360.5	357	438	451	714	649.5	498.25	617	442	94.5	104.5	510.75	222.75
38.1212	432.75	439.25	509.75	436.25	366.75	361.5	595	326	520	428.25	416	422	471.5	207.5	166.5	733.5	1357	377	373	521	701.5	611.75	466.75	567.75	450	79.75	82.25	543.25	207
38.194	366	467.5	458.25	417.75	320.25	414	355	331	419	437.5	365.25	448.75	448.25	149.75	183.5	742.75	1354	346	415	408	632	573	459.75	519.5	503	97.25	87.25	541	157.5
38.2667	407.75	433.5	503.5	405.75	311.5	386.5	453	308	466	513.5	344.25	474.75	529.5	146.75	162.75	736.75	1394	413	251	379	714.5	606.75	522	581.25	462.75	88	88.25	499.75	179.5
38.3395	465.75	492.25	466.75	442.75	341.75	389.75	439	403	374	465.25	425.25	482.5	488.75	124.5	93	760.5	1442.5	418	451	472	650	483.25	523.75	612	417.5	98.75	119.5	389.75	142.75
38.4122	476.25	431	478.75	463.5	342.25	411.5	392	326	421	446.5	462.25	411.75	464	134	121	763.5	1307.5	364	390	511	713	571.25	465	572.25	464.5	66.75	110.75	463.5	179.5
38.485	362.25	453.5	524	427	296.5	434	479	438	372	490.25	340.75	361.25	531.25	186.25	146.5	739.25	1483.5	550	324	408	675.5	596.75	456.75	598.75	350.75	92.5	94.25	480.75	205
38.5577	409.5	446.5	488.75	418.5	360	412.75	373	342	392	433	380.75	438.5	477.5	209.75	118.5	707.5	1366	494	308	457	627	490.75	436.5	580.5	484.75	94.5	93.25	545.75	168.75
38.6305	437	447.5	501	446	341	400.5	391	228	313	447	340.5	393	453.25	190.5	145.25	765	1425.5	327	490	381	651	569	462	627.75	406.25	99.5	107.75	523	183.75
38.7032	421	506.5	468.75	415.5	289	464.25	471	143	316	423	395.5	408.5	492.5	179.75	172.5	766.25	1461.5	519	304	371	631.5	578	452	455	447.5	86	96.25	558.75	191.75
38.776	379.75	391.75	477.75	424.5	367.25	408.25	451	239	408	394.25	378.75	412.5	521.25	144.5	172.75	813.75	1441.5	403	319	371	746.5	660.25	452.75	540.25	425.75	84.5	111	506	201.25
38.8487	399.5	492.25	465.5	431.75	389.75	411	401	344	465	471	393.25	463	469.75	186	178.75	742.5	1467.5	452	362	404	752	622.25	402.75	526.5	487	77.75	122.5	555.25	200.75
38.9215	377.25	472.5	448.5	435.25	322.75	450	571	366	377	399.25	419.5	366	473.75	162.5	182.25	805	1467	373	402	405	698.5	606	435.5	551.25	458.5	83.75	93	493.75	200.25
38.9942	430.5	410.75	449.25	431	390	396.75	479	332	384	389.75	366.5	473	532.25	149.25	181.25	796	1350.5	453	410	406	730	659.5	435.75	558	444.75	52	115	515.5	163.5
39.067	394	480.25	469.5	429.75	360.5	526	359	340	458	500.5	367.25	393.75	498.5	186.5	157.75	703	1428	292	370	452	695	583.5	471.5	589.5	425	86.75	96.75	530.5	153
39.1397	380.5	466.5	504.75	402.75	312	409.5	458	349	490	411.75	414.25	465.75	451.75	145.75	166.75	733.75	1387.5	429	358	414	723.5	570.75	435	501	478.25	104.5	92.75	543.5	203
39.2125	369.5	456.5	440	439	361.75	426	400	509	377	390	439.25	378.25	529.75	183.25	162.25	743.75	1442.5	571	368	422	704.5	650.5	436	574	468	88.25	102	552.75	186.25
39.2852	404.75	551	486.75	380.5	303.75	459.5	444	339	382	397.75	345.25	407	424.25	174.75	165.5	714.25	1315	370	336	409	730.5	600	544.5	538.25	436.5	86.5	89.75	510.25	184.75
39.358	434.25	382	507.75	397	377.5	424.25	463	410	420	396.5	423.5	431.25	443.75	150	160.5	736.5	1272.5	409	342	411	651	577	583.5	504.75	370.75	82.25	115.25	461.25	170.75
39.4307	389.5	426.5	486	426.25	316	350.75	391	316	305	325	363.5	409.75	453	198	150.75	747.5	1267	439	383	318	678.5	628.5	552.5	389	421	111.5	94.75	603.25	167.25
39.5035	394.75	426.25	470.75	403.75	320.5	394.25	456	279	599	394.25	362.75	426.5	474.25	158.5	189.75	696.25	1375.5	304	346	359	677.5	624	565	463.25	454	113.5	112.25	470.5	172.25
39.5762	428.25	474.25	513.5	393	380.25	362.25	507	374	505	495.5	331.5	419.75	472.5	148	141.25	703.75	1433.5	303	374	286	651	612.25	514	611.25	418.5	100	120.75	511	202.75
39.649	372.5	486.25	525.5	432.75	332	405.75	355	306	441	436	357.5	413	463	210.5	124.5	712.5	1172	473	390	356	691	562	540.75	508.75	418.5	93.25	86.25	505	149
39.7217	422	404.25	466.25	432.5	279.75	434.75	396	342	394	460	407.75	474.75	472.5	178.75	140.5	727.25	1298.5	433	343	472	695	534.25	489.25	484	422.5	95.75	121.75	534.5	247.5
39.7945	422.5	500.75	493.5	421.25	318.25	454.25	333	346	470	401.75	359.75	466	489	153.5	152.5	694	1437.5	390	361	416	727.5	607.5	429	481.5	458.25	82.25	102.75	499.5	155.5
39.8672	407.75	468.25	459	461.75	320.5	424.25	350	437	456	493	433.5	466	510.25	194.75	175.5	693.75	1312	391	317	415	721.5	564.25	463.25	515.5	449.75	82	140	548	204.25
39.94	418.25	424.25	481	366	334.5	420.75	496	422	431	443.25	379.5	483.5	536.25	156	153.75	702.25	1380.5	416	382	302	724	607.25	485.25	580.25	490.25	114.25	108	505.5	193.5
40.0127	401	506.25	478.75	379.25	324.75	456.5	397	339	430	521.5	414.75	445.5	416	143.75	177	687.25	1262.5	351	309	423	708.5	588.75	479	559.75	419.5	62.5	100	449.75	200.25
40.0855	386.75	430	486.5	394	329.25	341.75	393	347	424	451.75	386.25	460.5	454.5	143.75	170.75	673.25	1275.5	441	486	324	654.5	589.75	463.5	538.25	417.5	127	106.25	590.25	198.75
40.1582	410.75	437	438.25	401.25	302	412.75	368	308	370	436.5	371.75	415.5	565	194.25	117.75	784.25	1343	418	465	428	616.5	628.5	516	513.25	451	100	84	508.75	213.75
40.231	281	351.5	345.75	212.5	143.75	398.75	415	326	391	419.75	388.5	433.25	459.75	148.5	142.5	587.5	1137.5	318	371	324	620.5	515.25	461.75	529	440	81.5	133	537.5	209.75
40.3037	252.75	282.25	376.25	301.5	208.75	384.75	414	356	414	433	401.25	405.75	480	142	159.25	633.25	1160	356	398	454	701	642.5	407	594	431.75	79.5	150.5	458.25	173.5
40.3765	400.75	396.5	452.25	392.25	274.25	376.25	397	371	349	470.5	348.75	455.5	485.5	151.75	164	707.5	1253	388	333	317	693.5	652.5	479.75	533	383.25	96.75	145.25	426.25	188.25
40.4492	398.5	421.5	423.75	427.25	340.25	398.25	373	327	396	432.5	459.75	405.75	457.75	125.25	114.5	683.25	1313	410	292	470	665.5	570.75	508	554	480	67	140.5	385	181.25
40.522	375	444.75	472	419.25	343.5	398.75	567	255	369	457.25	381	455.25	431.5	176	117.25	731.75	1279.5	467	348	467	622.5	595.5	472.25	545.75	408	53.5	120.25	440.75	187
40.5947	444.75	434.75	448.25	390	348.25	374.5	456	207	498	434.75	392.5	431.75	465.5	202.5	134	747	1269	382	443	447	674.5	625.75	424.75	560.75	493.25	57.5	175.5	477	185.25
40.6675	406.5	419.5	482.5	452.5	342.75	415.5	455	374	541	485	432	381.75	452	188.5	191.25	731.75	1293	446	330	433	692.5	583	490	532.5	436	79.5	118.5	505	155.75
40.7402	410	448.75	493.25	450.25	317	450	443	315	445	480.75	387.25	486.25	490.5	195.5	171.25	769.75	1316.5	403	394	402	682.5	573.25	444.25	518.5	406.25	88.25	143.5	495.25	177.5
40.813	383.25	453	405	373.75	356.75	432	350	281	490	456.25	393.5	443.25	518.25	159.25	127.75	728.25	1280	458	333	413	714	691	477.75	537.25	430.25	104.75	188	505.25	177
40.8857	436.5	416.25	438	465.75	352.5	378.5	373	369	353	474	409.25	403.25	437	151	111	734	1170.5	318	336	408	660	536.5	485	491	381.75	106	171.75	486.25	229.25
40.9585	415	476.25	428	440	340.25	399.25	352	300	402	487.75	391.25	411.5	526.5	169	189.25	741.25	1275	378	433	292	690	626.75	430.75	561.25	373.75	81.25	129.75	496.5	147.25
41.0312	351.25	476.5	534.25	355.25	376	384.25	452	406	454	394	408.75	397.75	438	158	183.75	756.75	1355.5	341	353	342	693	597	551.5	584.75	525.25	85.75	139.75	468.25	175
41.104	374	399.25	570	427	354	412.25	439	367	317	448.5	377.25	427	526.25	163.25	140.5	750	1165	367	366	526	704.5	578.5	472	571.5	401	79.5	167.25	484	138.25
41.1767	367.25	457.5	506.75	402	349.75	384	332	353	345	447.25	334	468.75	519.25	177.75	168.25	743.25	1294	367	394	424	664.5	561.75	471.75	552	489.5	118	128.5	457.75	220.75
41.2495	418.75	457.5	495.75	442	354.5	541	407	272	473	419	365.5	470.25	510.5	149.25	147.5	775.25	1264	460	400	459	573.5	574.25	442.25	627	447.25	64.25	162.5	500.25	209.75
41.3222	407	430.25	473	431	348.75	387.5	480	227	461	436.75	403.25	504.25	442.5	173	126.25	761.75	1253	394	451	472	705	630.25	432.25	525.75	473.5	110.5	158.5	557.25	178.5
41.395	371.75	459.25	446.5	440.75	325.5	383.75	521	327	430	432.25	315.25	376.75	449	173.25	150.75	751.25	1218	298	340	387	666.5	640.5	478	526.25	407	82	171	447	178
41.4677	426	458.25	498.25	393.25	360.5	461.75	503	345	339	433.5	393.5	377	437.75	168.25	117.5	735	1390.5	359	449	386	723.5	592	534.25	535	391.75	95	159	446.5	200.5
41.5405	376.25	450	478.25	434.25	336.25	439.75	473	261	387	442.75	360.5	459.75	413	180.25	148.75	743.5	1299.5	305	345	405	675.5	523.5	474.75	584.25	483.25	126.5	237.75	503.25	176
41.6132	370.75	439.5	554.25	456.75	316	447	417	429	415	393.5	431.25	455	462.25	156.5	132.75	732.5	1290	351	338	412	627	600.75	415.5	489.25	476.5	82.5	220.75	466.25	168.25
41.686	393.25	414.25	447	450.25	320.5	433.75	347	433	507	452.75	424.25	390.5	517.75	157.5	146	736.5	1191.5	429	422	416	638	550.5	474.5	566.25	402.75	95	216.25	484.25	241.75
41.7587	410.25	412.5	553.75	423.5	325.75	406.75	402	335	379	470	303.25	406.75	460.25	189.25	182.5	701.25	1176.5	412	281	333	674	568.5	507.5	513	421.75	109	178.25	536	168
41.8315	432.25	472.75	436.75	442.75	296	388	438	382	326	412.75	370	460.75	491.75	181.75	153.25	738	1466.5	361	487	381	702	570.5	484.25	541.25	405.25	94	205	416	140.75
41.9042	423.75	395.25	474.75	398.5	356.25	408	635	388	340	395.5	326.25	433	493.75	174	141.75	694.5	1151	336	337	416	618	529.5	582.5	509.75	354	97.25	192.5	609.75	176.75
41.977	451.25	426.25	512	409	322.5	336.25	367	361	541	384.25	260	464	468.5	158.75	132.5	772.5	1270.5	291	436	335	644.5	536	497.75	437.5	460.75	82.75	215	447.5	176.75
42.0497	417.5	488.75	473.5	434.25	323	390.25	400	373	356	392.25	391.25	414	484.75	169.5	148	707.75	1144	367	282	303	723	587.75	465.75	501	431.25	95.5	209	360	212
42.1225	411	456.5	501.25	468.5	334.5	415.25	336	310	308	446.75	413.75	417.25	530.25	150.75	129.5	704.75	1433	295	362	347	677.5	559.25	477.25	557	437	85	210	499	175
42.1952	371.75	487.5	473.75	409.25	314.5	449.5	508	256	276	426	399.5	459.25	549.75	157.5	165.75	795.5	1204.5	487	353	370	688	613.5	464	514.75	484.75	116	241	454.25	153
42.268	458.75	403	439.5	436.5	297.5	472	452	369	443	433.25	400.75	458.75	423.75	180	153.5	692.5	1199	481	370	464	651.5	553	475.75	520.75	429.25	105.5	247.5	451.75	207.5
42.3407	396.5	446.75	465.5	458.75	382.25	411.25	320	306	315	478.5	513	437.25	402.75	187	168.5	745.5	1222	322	481	370	737.5	613.75	539.75	505	435.25	92	261	442.5	173
42.4135	413	425.5	491	447.75	361.25	488.75	414	254	335	428.75	422.25	474	490.75	172.5	156.75	748.75	1250.5	397	362	376	670.5	563	469	505.5	403.5	83.75	245.5	522.25	184.75
42.4862	414	474.25	470.5	419.75	349	426	451	217	345	435.5	359.5	490.25	476.25	150.25	155.25	714	1198	353	354	351	677.5	504	405.25	592	420.25	91.25	290.75	424.75	168.25
42.559	422.5	417	480.25	403.5	348	369.75	532	336	464	478.5	404.25	408	455.75	138.75	173.5	705.5	1266.5	301	327	317	675	600.25	447	533.25	378.25	81	253.25	474.25	173.75
42.6317	397.75	423	464.25	439.5	319.75	370.5	452	350	419	444	414.75	399.5	410.25	155.5	146	748.75	1117.5	454	295	466	635.5	642	433.75	491.25	373.5	76.5	254.75	346.25	182
42.7045	390.75	478.75	499.5	410.5	354.75	407.75	372	274	370	404.5	365.25	420	402.5	200	130	748	1383	284	389	356	647	548.75	446.25	573.75	404	104.75	309.5	450.25	183.75
42.7772	381	422.5	497	395.5	344.5	457	405	290	462	390.5	351.5	446.75	464.5	160.25	148.5	654.5	1241.5	386	416	451	652.5	608.75	454.25	558	444	95	345.25	474.25	175.25
42.85	405.75	458	498.75	436.75	333	408.5	401	254	506	415	388.5	478.25	461	178.25	135.25	778.75	1168	458	286	414	690.5	545	429.25	578.25	388.75	85.5	327.25	408.75	165.5
42.9227	378.5	477.5	467.25	448.75	323.25	408.5	498	318	431	408	393.5	413	504.5	173	148.75	674.75	1193	385	513	521	655.5	617	453	550.75	447.25	88.75	289.5	403.75	220
42.9955	357.75	432	401.5	361.25	341	445	590	422	505	448.5	387	399	481.25	152	170.25	633	1295	285	231	350	652.5	622	514.5	538.5	509.5	85	257	472.25	200.25
43.0682	432	366.25	478.5	427.25	327.5	422	372	358	442	466.75	401.25	400	479.75	157.5	162.25	699.75	1276.5	352	454	399	561.5	593.5	509.75	481.75	455	118.25	315.25	410	183.25
43.141	404.25	459.25	496.25	415	344	451.75	411	325	379	402.75	388.25	415.75	420.75	193	145.25	756.25	1158	319	396	402	623.5	533.5	449.5	531.5	392.25	88	309	451.5	181.25
43.2137	407.5	472	445.75	443.75	343	374.25	373	409	474	422.5	297.75	386	415.75	144.5	133.5	651.75	1149	321	274	449	656.5	521.5	406.25	517.5	448	90	345.5	438.25	136
43.2865	446	453.5	461	430.5	331.75	393.5	426	348	397	423.75	373.5	432.75	484.75	136.75	158.5	675	1183.5	325	399	308	697.5	679	483.25	576.75	377.25	102.5	358.5	476.5	129.25
43.3592	370	396.25	485	414	354.5	451.25	413	431	348	432.75	447.25	415.25	489.75	129.75	130.75	693	1148	405	289	378	680.5	494.5	501.25	514.75	446.5	129.75	282.5	444.5	159.5
43.432	478	424.5	452.25	440.75	319.25	381	371	305	457	383	390.75	445.75	456.75	196	139.75	727.25	1305	415	400	385	622	609.25	434.25	533.5	394.25	102.25	356	460.75	185.25
43.5047	377.5	444.5	473.75	380.75	343.75	438.25	408	401	323	372	416.25	410	497.75	145	194.5	641.5	1318	439	336	345	627.5	585.25	491.25	554.25	467.25	125.25	299.5	466.75	145.75
43.5775	309	399.25	384	192.75	185.5	404.25	384	260	483	413.25	385	396.25	448.25	197	133.5	611.5	1051.5	487	529	419	664.5	566	488.75	499	452.25	119.5	352.75	484.75	186.75
43.6502	289.75	257.5	392.5	250.25	179.75	429.75	381	344	374	446	425.75	453.25	452	149.75	217.75	597.75	1264	351	473	487	646.5	619.25	488	484.5	373.5	91	357.5	470	163.25
43.723	370.75	392	436.25	366.25	293	413.75	578	315	517	465.75	355.5	411.25	504	162.25	157.25	756	1171.5	437	310	369	663	517.5	533.5	559.75	385	86.25	388	400.25	163.75
43.7957	352.25	432.75	442.5	419	325.25	370.75	405	274	561	457.25	408.75	388.25	502.75	184.75	128	718.25	1151.5	439	320	399	690	561.75	463.25	514	432.25	116.75	373.25	450.25	200.25
43.8685	405.75	492.75	531.5	369.75	308.75	377.25	369	363	490	416.5	391.25	459.25	475	127.5	129.75	770.75	1161	359	316	346	590.5	579	469	479.5	405.75	94	432.25	474	190
43.9412	438.75	416.25	486.75	407	281.75	461	250	420	286	469	415	456.25	472.5	183.5	143.25	748.25	1290.5	326	379	448	728	548.5	495.5	475	458.5	101.75	444.75	456.25	170.5
44.014	375.25	508.25	465	373.25	291.25	411	293	297	456	457.75	340.75	403.25	554.5	206.75	165.75	750.75	1211.5	435	311	397	664	570.5	470.75	440.25	378.25	93.75	418.75	466.75	164.5
44.0867	364	448.5	442.25	428	309.5	424.75	328	308	452	457.5	365.5	405.25	511	167.25	146.75	751	1058	431	361	388	785.5	510	490.75	473.5	385.25	104.25	389.25	429.75	166.75
44.1595	396.5	447	455	414.25	300.75	395	416	446	377	412.25	335	380.25	464.75	159.25	110.5	734.5	1149	348	371	379	594.5	564.75	448.5	525.5	376.25	102.5	422.25	426.5	174.25
44.2322	412.25	423.75	522.25	401	316	433	367	320	328	404.25	333.25	368	475	182	123	687.5	1298.5	455	355	392	614.5	555.5	508.25	637.25	406.75	111	438.75	467.25	120.75
44.305	454.5	382	460.5	379.75	327	370	401	287	447	409.75	370.5	460.25	486.5	133.75	156.75	736	1239	330	366	322	667.5	548	503.75	508.5	365.25	87	391.25	382.5	125.75
44.3777	388	487.25	402	392	362	418	447	238	379	474.5	426.5	409.5	463.5	159.5	133	744.5	1211	280	313	303	591	601.5	580.5	475.5	434.75	105.5	444.75	435	166.5
44.4505	417.75	444	427.75	442.75	313.5	330.5	232	306	305	358.5	335.75	392.5	339	178.5	194.75	739.25	1174	406	351	551	549	619.5	504.75	472.5	459	127	409.75	416.75	138.5
44.5232	407.5	420	487.5	381.25	311.25	398.5	581	235	459	333.75	303	425.25	451.75	137.25	129.75	720.5	1239	365	448	436	607.5	550	525.75	438.75	458.25	67	493.5	463.75	218.5
44.596	412	435	417.75	401.5	323.5	398.25	409	368	365	354.75	371.5	487.5	497.75	173.25	110.75	681.25	1226	481	392	398	619	624.25	434.5	486.75	523.5	104.25	474.75	481.75	161.75
44.6687	362.5	401.75	433.5	391.25	323	365.75	427	401	478	463	353.25	433.25	391.25	145.5	126.75	732	1168	437	455	470	633	622.25	457	588.75	410.75	101.75	421.75	356	178
44.7415	393.25	437	430.75	414.5	338.5	373.75	413	382	400	393	373	440.5	435	116	143	749.75	1147.5	506	318	306	665	617.25	478.5	539	466.75	119.75	529.75	334.75	162.25
44.8142	424.25	441.25	456	420.25	381.75	412.75	401	265	308	415.25	370.75	396.25	464	164.5	138	739.75	1091.5	303	386	340	566	570.5	453.5	479.5	389.5	142.75	562.25	406.5	175.75
44.887	367	468.75	496.5	440.5	299.25	375.75	368	359	410	466	398.75	382.25	528.5	139	127.25	742.75	1059.5	322	456	460	689.5	487.25	401.75	544	375.5	109.5	426.75	452.5	199.75
44.9597	393.25	434.25	501	393.75	328.5	373	397	260	454	412.75	322.75	364	471.5	177.25	177.5	739.5	1176	332	443	452	698	585.25	470.5	539.5	383.75	101.25	471.5	448.75	119.25
45.0325	425.5	434.75	560.5	395	287.25	352	357	313	419	396.25	376.5	365.5	439.75	158.75	160.5	740	1196	343	381	320	643.5	594.25	486.25	565.5	448	101.25	466.5	471.75	176
45.1052	386.25	427	493.25	379.25	336.5	437	399	345	447	427.5	329.25	423.75	456.25	136.25	167	682.75	1047.5	331	300	355	618	565	418.25	543	417.25	96.5	528.5	478	169.5
45.178	395.75	448.5	473	430	298.5	351	422	189	439	423.5	384.25	438.5	524.75	183.25	147.75	630.5	1091	448	368	375	637.5	640.75	460.5	428.5	510	71.75	503.5	411.5	217.75
45.2507	392.5	452.25	470.25	418.5	350.5	399.5	415	382	340	493.25	365.25	444.75	542.5	157	161.25	721.25	1116	393	295	348	582.5	526.75	439	546.5	395	120.25	508.25	455.25	120.75
45.3235	385.5	423.5	479	386	291.75	442.75	513	353	440	449	376.25	375	405.5	167	159.25	665.25	1132	466	345	351	761.5	579	422.5	484.5	426.25	86.75	506.25	446.5	186.25
45.3962	346.75	446.5	439.75	419.75	286.25	368	326	287	488	442.25	375.75	399	432.5	161	143.5	759	1377.5	367	280	383	617.5	561.25	441.25	509.5	477.5	116.75	469.25	396.5	215.75
45.469	417	424.5	429.5	384	268	390	391	242	491	374.25	334	412.75	451.5	156	127.75	692	1198	371	326	341	634.5	585.5	459	542.5	398.5	100.25	570.5	447	143.75
45.5418	409.5	418	461.5	416.5	316.25	418.5	469	281	447	464.5	443	386.25	467.5	197	135	728.25	1182.5	389	286	331	595	535.25	509	455.25	427	80	500.25	430.75	181.75
45.6145	452.75	407	460.5	400.25	322.75	392.75	397	406	357	398	384.75	388.75	423.25	163	167.25	687.5	1173.5	447	301	292	556.5	561.25	447.25	508.5	425	83	518	406.5	197.25
45.6873	407.25	488.75	476.5	414.75	354	387.5	393	463	357	415.75	316.25	388	403	148	157.75	696	1190	407	294	437	576.5	574.25	470.75	469	423.5	103.25	444	428	150
45.76	427.75	456.75	464.5	434.25	328.25	406.75	516	359	339	387	383.5	458.25	540	162	168.5	744.75	1187.5	403	339	358	638	538.25	485.25	530.75	395.25	121.25	614.25	487	193.5
45.8328	407	491	472.25	431	314.75	407.5	311	345	484	423	338.75	426.25	487	155	182.5	662	1144.5	375	277	432	662.5	609	505	482.5	408	108.25	531.75	421.5	205.5
45.9055	455.5	419.25	453	398.5	297.75	393.25	418	341	393	458	374.25	438	444	166.25	146.75	711.75	1190.5	278	357	461	582	570	483	519.75	424.75	116.25	542.75	480.75	167.5
45.9783	330	446.25	509.5	402.25	356	413	310	395	451	472.5	303.25	421.25	512	132.75	157.75	713	1220	291	524	384	586	559.5	442	482.5	432	59	606.5	424.75	178.75
46.051	425.5	424.25	444.75	379.5	294	417.25	412	355	445	459.75	417.25	425.75	445.25	191	166.75	707.5	1244.5	445	447	321	595	627.5	446	539.25	370.5	108	516.75	503	180
46.1238	389.75	460.5	490.25	411.5	372.75	372.75	392	346	357	491	388.25	416	466.25	139	145.25	700	1252.5	416	267	451	618	538.75	442.75	521.5	397.5	135.75	500.25	459.25	218.25
46.1965	358.5	467.25	481.75	461	259.5	456.75	382	362	331	403.5	339.5	387.25	531.75	193	163.25	641.25	1185.5	278	290	397	630	552	459.25	548.5	357	86.75	630.75	432.5	223
46.2693	454.75	478.75	460.5	425.5	324.25	392	248	302	442	466.25	377.75	413.75	458.5	129	155.25	702.5	1198.5	390	321	339	540	554.5	439.25	513	375.25	80	601.25	405.5	144
46.342	429	430	485	385	291	418.75	411	290	381	428.25	332.5	455.25	375	131	146.5	752.5	1103.5	343	304	428	614.5	527.75	504.5	496.25	412.25	132.25	592.5	417	202
46.4148	429.75	475.75	429.5	409.75	295.25	395.5	383	265	330	405.5	400.75	368.25	460	203.5	138.5	699.5	1175	423	245	456	546	603.75	449	545.75	454.25	130.25	518.5	442.25	160.25
46.4875	395.75	452	478.25	425.5	315.25	384.75	319	421	502	429.25	383	387	461.75	212	136	690.25	1161.5	419	391	384	606.5	595	473	530.5	483.5	101.75	660.25	434.5	178.25
46.5603	396	498.75	421.25	349.25	324.25	439.25	378	357	451	440	484.25	409.25	529.5	141	123.25	769	1080.5	313	322	389	671.5	558.25	502	495.25	480	117.75	664	397.5	171
46.633	283	321.5	346.25	215.5	174.25	373.75	359	250	436	448	327.5	417.25	513.5	146.75	130.5	547	1121.5	360	276	367	562.5	541.25	468.75	469	393	82.25	595	348.25	138
46.7058	362.5	364.75	401.75	309.75	293	415	437	190	279	362	357.5	390	375.75	165.25	191.5	666.5	1172	326	364	291	508	608.75	502.5	469.25	432.75	66.75	713	288	157
46.7785	395.25	400.5	443.5	361.5	342.25	412.25	437	239	375	342.25	293.75	413.75	431	165.75	130	697	1090.5	432	325	377	578	577.75	548.75	488.75	339.75	120.5	632.25	407.5	201.25
46.8513	362.75	364.75	464.75	401.75	312.25	409.75	366	298	415	434	346.5	478.5	417.5	159.25	150	674.75	1243	323	403	424	587.5	638.25	453	537.25	457.5	126.75	632.75	430.5	192
46.924	407	373.75	477.5	415	299.25	377.25	216	215	339	393	368.25	363.75	409.5	147	123.25	652.25	1119	378	402	429	553	562.25	502	511.5	479.5	141.5	598.75	405.25	158.5
46.9968	374.5	469.75	491.5	402	318.5	394.5	353	262	479	392.75	389	413	438.25	179.25	156	705.25	1138	329	450	391	585.5	602.75	459.5	563.25	421	120.25	551.5	441.5	199.25
47.0695	391.75	388.5	449	424.5	358.5	425	425	407	438	404	336.25	417	400	161.75	119.75	752.75	1276	352	324	535	561	588	461.25	533.75	387	80	614.5	408.75	213
47.1423	390.25	430	475.75	410.5	273.25	401	290	262	478	357	330.75	400.5	519.5	172.75	160.5	736.25	1157.5	545	374	389	662	591.25	487.25	457.25	417.75	78	653.75	442	196.5
47.215	368.75	398	486.5	430.5	353.5	360.75	367	313	416	448	366.25	394	452.75	158.25	136.5	650.25	1209.5	395	385	363	647	463.75	427.25	511.5	397	114.75	632.5	395.5	155
47.2878	348.5	456.5	456.25	446	326.75	367.75	352	275	310	445	383.5	404.25	418.5	145	130.25	697.25	1134.5	368	355	245	597	551.25	424.5	463	358.25	98.75	591	423.5	182.5
47.3605	399.5	399.75	466.75	450	327	459.25	352	279	460	416.5	378.75	503.25	553.25	159.75	112	698.25	1181.5	276	263	406	608	581.5	399	455.5	389.75	114.5	644	376.75	147.75
47.4333	349	433.75	478.75	451.25	327.5	376.5	306	332	344	392.5	390	398.5	487.75	178.25	164.5	717	1109	236	420	441	628.5	517.25	418	514.5	421.25	137.25	701.5	355.5	164.5
47.506	373	438.25	505.5	431.25	361	427.25	348	392	467	459.25	298.25	463.25	452.5	160.25	128.5	699	1147	450	340	309	654.5	599.25	504.5	489.75	463	102	591.75	438	176.75
47.5788	372	481	514.75	379.75	335.75	398	309	362	338	405.75	386.5	388.75	552.5	143	170.75	702.75	1281	455	357	312	588	565	538.75	405	486	135	622.5	443.75	151.5
47.6515	456.5	444.5	416.75	411.25	322	453.75	388	271	414	444.75	359.25	411.5	424.75	175.5	142.25	651	1123.5	368	261	339	666	594	404.25	408.75	423.75	136.5	706.75	390.5	189.75
47.7243	403.25	448	447.25	415.5	290.5	463.75	461	305	491	515.5	331.5	470.75	474.5	159.75	111.5	715.5	1147	355	233	431	610.5	504	461.25	481.5	384.25	107	620.25	381.25	172.5
47.797	418.25	431.75	458.25	373	292	412.75	416	294	385	440.5	360	435.5	469.75	166.25	159.25	722	1161	338	306	375	597	568.75	451.75	505	371	123.5	595.25	418	172.25
47.8698	397.5	411	456.25	395	312.75	362.5	311	259	531	439.75	412.5	360.5	418.5	184.75	137.5	658.25	1218	366	352	435	640	567	456.25	430.5	429.75	139.25	680.25	406.25	195.5
47.9425	408.5	464.75	462	398.5	338.75	354.75	305	355	337	428	415.5	383.75	448	146	137.25	659.25	1029.5	421	396	476	611	584.75	433	479.75	416	137	656.5	400.75	202.75
48.0153	393	413.75	470.75	438.25	341.75	421	468	314	398	399.75	370	433.75	462.25	162.75	129.5	647	1078.5	381	256	307	565.5	592.5	445.5	439.75	404	125.75	669	398.75	192.5
48.088	388.75	426	510.5	403.25	372	321	483	206	374	402.75	369.75	449.5	504	179.5	130.25	643	1160	506	311	316	661	655.5	530.25	435	323	147.75	674	455.75	158.75
48.1608	425.5	383.75	423.25	435.5	338	333.5	315	319	474	441.5	338.5	375.25	473	143.5	166.5	749.5	1145	339	280	417	593.5	600.75	423.5	511	421	147	551.75	387	182.5
48.2335	412.75	473.75	402.75	415.75	309.25	419.5	401	325	440	448.75	407	425.75	443	153.25	146.75	721.75	1188.5	342	324	280	666	603	397.5	469.75	454	148.75	667.5	420.25	174
48.3063	392.5	414.75	470	386.75	383	372.5	360	413	449	401.75	404.25	364	429.5	135.5	135	730.25	1156	376	320	451	731	571.75	403	447.75	417.25	164.5	739.5	433.75	214.5
48.379	402.5	444.25	483.5	389.25	314.75	398.75	311	258	419	345	373	467.5	541.25	159.5	153.75	722.75	1170	456	342	465	634.5	587.75	433.5	529.5	431.25	119.75	688.25	396	154
48.4518	393.5	447.25	491.25	432.25	274.5	454.25	375	293	482	355.75	469.75	436.75	444	192.75	117.25	680.5	1236	333	362	426	626.5	553.25	490.75	533	470.25	169.25	651.5	392.25	209
48.5245	426.25	429.75	428.25	438.25	309.5	388.5	428	260	390	427.25	342.75	388.25	459.75	139.75	167.5	710.25	1182	334	294	347	587	582.25	430.25	510.75	415	155.25	612	387.75	180.25
48.5973	356	441	460.25	411.75	343.5	368.75	391	406	362	439	466	457	510	120.75	128.25	678.5	1154.5	347	227	428	561.5	610.75	431.75	455	440.25	151	698.75	355.75	143.75
48.67	416.25	455.75	474	417.5	328.25	331	330	259	343	425.5	373.5	381.25	441	143.5	131	654.75	1198	387	237	383	581	551.5	432.5	484	393.5	145.75	753	274.25	149.5
48.7428	404.5	450.5	439.75	378.5	348.25	376.75	406	355	428	392.25	399.75	405.25	424.75	143	140.25	660.5	1158.5	403	385	453	659	589.75	447.5	506	435.75	197.25	698.75	408.25	175
48.8155	393.25	487	477.5	413	288.5	357.25	502	255	377	493.25	427	345.5	439.75	122.25	175.75	707.25	1039.5	317	430	431	659	640	440.75	506.75	407.5	151.25	731.5	386	190.25
48.8883	416	365.5	462.25	391.5	319	408.75	410	360	445	506.75	353.25	431	420.5	172.5	122.75	636.75	1045.5	228	316	426	608	554.5	465.5	410.5	398	257.25	591.25	387	204.25
48.961	429	440.25	445.5	407	303.75	360.75	279	198	339	463.75	347	408.25	527	153.5	144.75	614	1163.5	347	340	424	535.5	584.75	519	408.25	384.25	178.25	648.25	411.25	190.75
49.0338	347.5	411.25	415.5	398.25	334	383.25	448	270	399	386.25	348.5	466	485.75	153.75	163.75	646.25	1183	337	378	310	570	522	449	452.25	459.75	187.5	655	410.5	191.5
49.1065	430.5	360.25	482.25	350	306.25	385.75	392	306	391	395.25	315.75	370.25	459.5	182.25	136.75	660.25	1086	384	394	368	689	617.5	398	410.75	466.25	159.5	698.75	363.75	184.25
49.1793	400	455.25	462.25	379.5	321.25	354.25	400	228	494	422.5	314.5	415.25	466	145.75	139	626.75	1171	473	379	372	635.5	578.5	552.75	457.25	380.25	190	660	439	203.5
49.252	363.75	444.25	448.5	443.25	345.5	379	454	306	268	351.75	365.25	428.75	431.25	214.75	160.5	677.25	1002	495	429	484	566	520.75	526.25	392.25	381.75	185.5	666.75	448.75	197.25
49.3248	454	403.75	484.5	430.25	319.75	387.5	286	293	278	439	360.5	476	452.5	193.5	135	675.5	1212	379	357	337	690.5	614.5	472.75	455.5	401.5	171.5	722.5	468.75	200.25
49.3975	377	416.75	465.25	387.75	306.75	399.75	421	272	385	453.5	366	420.5	457.25	128.5	166.25	628.75	1004.5	304	293	411	612	626.5	452	435.5	385.75	185.5	640	449	159.5
49.4703	383	382.75	430.75	386.5	317.25	355.75	421	326	458	440	357.25	333.75	505.75	153	156.25	654.75	1144.5	348	278	391	527	469.75	372	420.75	382.75	190.25	693.25	431.25	146
49.543	447.25	402.5	480.5	395.75	319.25	446	387	229	428	434.5	400.75	418	451.75	144.25	124.5	597.75	1192	402	358	233	647.5	620	414.75	471.5	356.5	177.25	708.25	416.75	185
49.6158	347.5	446.5	434.5	375.25	332.75	407.5	420	398	401	426.5	384.75	399.5	484	179.75	137.5	657.25	1128.5	476	425	455	657	512.5	427.5	480.5	369	249	728.75	444.75	152.5
49.6885	359.75	443	538	388.75	356.25	369.5	446	327	385	432.75	339.75	357.75	475.5	164.75	164.25	694.75	1085	340	347	327	575	570.5	503.75	481	394.75	196.5	624.25	379.75	151.25
49.7613	351.5	359.5	477.75	417	321	395.5	438	289	310	451.5	339.5	395.5	450.75	157.75	145	636	1049	360	337	316	517	537.75	448.5	535	396.5	204	759	406	215.5
49.834	353	438.25	454	391.5	321.5	342.25	400	227	398	371.25	386	412.75	532	161.5	122.75	714	1196	327	434	321	620	569.25	445	540	367.75	224.5	611.5	355.25	145
49.9068	312.5	440.75	372.25	252.5	228.25	407.75	366	331	444	424.5	336.75	400	419.75	177	138.25	577.25	1018.5	292	387	295	669.5	585	414.25	500.75	393.25	215	608	444.5	185.75
49.9795	272.5	302.5	400	276.25	155	358	304	205	382	468.25	437.25	342.25	482	160.5	124.25	547.5	940.5	379	379	345	605	536.25	417.75	456.25	408	288.5	710.75	343	118.25
50.0523	308	354.25	445	363	316	339.5	376	252	485	423.25	298.25	376.5	486	167.75	163.25	668.5	1214.5	514	296	375	609.5	583.25	448	549.75	361.75	225.25	626	443.75	202.25
50.125	391	512.5	470.75	380.5	314.5	398.25	408	398	434	444	387.5	378.75	418.25	147	136.75	645	1008	400	318	374	572.5	572.5	359.25	524.25	411.25	295.25	652	396.25	181.75
50.1978	352.5	432.5	415.5	386.5	293.25	388.5	330	363	391	411.75	329.25	412.5	423	177.25	153.75	672	1145	440	247	303	564	648.5	373.75	487.75	413.75	274.25	649.25	384.25	156
50.2705	389	415.5	423.75	411.75	320.75	405.5	393	404	458	442.5	362.5	360	408.5	142.25	132.5	641	1153	355	319	198	641	555	429.75	462	369.5	294.75	672.25	427.75	192
50.3433	406.5	407.5	445.25	385	295.25	370.5	335	318	487	441.25	371	405.25	473.25	170.75	131	713.75	1179	321	406	415	531.5	630	426	415.5	424.5	271.25	568.5	423	123.5
50.416	398.75	506.75	478.25	439	328	389.75	410	277	433	462.25	417.75	347.25	410	219	109.75	730.25	1140.5	277	225	416	609	601	390.5	506	423.75	268.75	744.75	347.75	159
50.4888	387.75	445.5	498.25	361.5	293.75	374.75	374	346	406	386	373	486.75	485.25	153	170.75	730.25	1089.5	326	326	476	624.5	651.5	437.25	470.5	429.5	271	695.5	308.25	154.5
50.5615	440.5	428.5	469.25	396.75	293.75	349	449	379	398	375	357.75	438.5	483.75	117.75	111.5	673.5	984.5	274	315	311	714.5	553	429	489.25	383	334.5	682.5	241.25	186.5
50.6343	414	407.75	428	397.75	330.5	320.5	344	448	465	369.75	404	431.75	444	165.75	110.75	571.25	1147.5	306	323	397	683.5	616	409.25	485.75	383.25	322.75	694	323	174
50.707	346.5	391	466	395.75	311.75	355.5	411	286	396	393	368.5	394	463	149.5	189.5	778.5	1169	524	302	372	480	568.5	467.5	443.75	367.25	327.75	653.5	322.25	148.75
50.7798	357	385	430.75	379.25	300.5	389.75	463	263	323	378.25	379.5	406.5	453.25	149	142.5	608.5	1205.5	420	384	314	610	619	418.75	445.75	382.75	350.25	536.5	354	154.75
50.8525	388	433.75	478.75	442.25	286.5	381	429	276	325	497	366.5	435.75	468.25	182.75	126.75	720.75	977.5	364	399	318	571	535.75	429.25	572	406.5	370.25	662	473.25	192.5
50.9253	395.25	400.5	470.5	396	280.75	410.5	313	327	414	416.25	331	383.5	448	161.75	156	738	1128	329	343	273	667.5	588.25	453.25	475	383.25	337.75	648.5	363.5	205
50.998	434.75	453.75	449.5	400.25	315.75	400.25	376	251	394	472.5	422.25	429.5	428	157.5	164.5	671	1185	420	350	275	683	546.75	402.5	507.5	428.25	356	678.75	351.5	157.25
51.0708	304	392	422.75	396.5	291.5	363.25	395	336	345	435	319.25	448.25	416.75	139	151	677.25	1130	293	445	462	668.5	526.25	445.25	562.5	327.75	310.75	653.5	417.75	198.75
51.1435	409.5	405.5	443.75	356.5	314.75	361	249	328	346	432.5	360.75	353.5	456.5	142	157.5	679.5	1024	345	420	334	586.5	574.75	323.25	547.75	398.25	326.25	698.75	387.75	195.25
51.2163	414.5	394.25	473.5	456.25	282.75	383.25	387	181	421	429	464.75	386	474.5	166.75	147.5	680.25	1019	331	243	329	550	583	420.5	468	416	363.5	666.5	416.5	213.25
51.289	384	435.75	481.75	422.5	285.75	364	377	194	391	361.25	397.25	367.25	506	146.25	132	685	984	230	321	398	625	644.5	488	463	341.5	301	626.75	381.25	156
51.3618	412.5	435.75	437.75	431.75	350	388.75	413	336	433	348.5	364.5	376.25	444.25	147	121.5	649.5	1075	337	368	411	610.5	515.75	499	431	342.75	342.75	649.75	455.75	149.25
51.4345	389	426.5	424.25	388.75	277	364.75	279	301	404	346	348.5	383	380.75	174.75	146	628.5	1143	283	343	360	667.5	554.25	494	387	414	325.25	653	397	159.5
51.5073	382.25	461.25	424.5	392	262	383.25	356	364	376	384.5	345.75	444.75	410.75	174.25	139.25	768.75	1104	283	285	389	637.5	613	413	507.5	385.25	296.25	632.5	404.25	173.25
51.58	405.75	366.25	434.5	374	339.75	412.25	414	287	363	415.75	367.25	433.5	449.75	152.25	137.75	656.75	1082	396	232	466	565	678.25	513.5	427.75	337.5	379.75	711.25	466.75	193.75
51.6528	393.25	399.25	451.25	379.5	301.25	411.5	337	415	457	412	310	492.75	445.75	169.25	124.75	649	1029.5	228	373	221	634.5	542.25	424	539.5	399.75	348	666.75	337.25	134.25
51.7255	374.5	449.5	448	454.5	321.75	376	451	343	397	415.75	326	427.25	422.25	150	185.5	687.75	929.5	341	328	352	598	638	442.25	443	428	372.5	580.25	412	148.75
51.7983	433.25	462	443	420.75	269.5	340.5	390	315	404	408.75	330.25	404.5	450.75	152	130.75	578	1072.5	357	403	322	613.5	597.75	425.5	500	421	358.75	618.5	382	130
51.871	363.25	391	473.25	415.75	318.75	396.75	374	342	401	486.5	381	378.75	475	185	115.5	695	1045.5	441	249	433	601	555	386.75	520.75	469.75	364.25	670.5	373.75	185.5
51.9438	391.75	415.5	438.25	421.75	303.25	370.25	443	199	370	422.75	358.75	450	472.25	161	155.5	607	1044	405	327	351	671	543.75	350	524	412	392.75	624.75	390.25	177.5
52.0165	340.75	418.75	433.75	445.25	270	380	391	285	427	445	359.75	448.75	471.75	136.5	141.75	678.75	1121	435	284	273	605	536.5	362	517.5	374.5	446.25	649.5	349.75	185
52.0893	438.75	388.75	435.75	438.75	309.75	357.75	445	381	413	407	360	340	423.5	174.5	186.25	669	1114	265	355	312	620	518.75	379.5	478.5	445.25	390.75	698.5	360.25	165.25
52.162	364.75	394.75	431.25	374.5	313.5	340.25	331	222	388	442.25	384.25	406	434	159.25	163.5	687.75	1223.5	447	338	313	618.5	525.5	340.75	482.5	334.5	443.5	522.25	364.75	212.5
52.2348	330.5	450.25	453.5	429.5	309.75	325.75	429	265	403	446.75	420	464.5	471	117.75	139.5	644.25	1029.5	322	356	245	594.5	587.5	436.75	509.5	378	496.25	605.25	405.5	175
52.3075	411.25	433	411.75	415.5	343.5	372.5	362	392	430	480.75	385	433.75	420.5	166	157.5	675.25	1154.5	376	356	350	634	622.25	404	531.75	402.25	436.75	625.5	399.5	187.75
52.3803	420.75	454.25	464	373	293.75	312	255	329	414	385	346.5	421.5	477.25	186.25	134.75	725	1009.5	311	314	273	594.5	592.25	408	440	397.5	521.5	692.5	351	167.75
52.453	355.25	429.5	458.75	420	364.5	396.25	334	350	347	387.75	354.5	392.25	455.75	120.25	157.25	659.75	1010.5	324	427	411	699	684.75	393.5	487.75	368.75	422.25	595	358	193.5
52.5258	369.75	404.75	470.5	440.75	318	436	313	269	412	357	348.25	395.75	429	96.5	135	649.25	1101.5	411	345	276	516	554.75	486.5	504.5	386.25	428.25	643.5	298	180
52.5985	398.75	463.5	431.25	407.25	343	351	356	195	355	359.5	411.5	378.25	347.75	137.5	173.5	693	1022	408	295	428	526	585	447.5	424.75	386.5	453.75	770	351.25	155.5
52.6713	404.25	439	431.75	364.75	346.25	376.25	400	293	271	429.75	386.25	425.25	478.75	140	91	708.5	1073	373	373	319	501.5	523.75	439.5	545.75	411.25	519.25	636	341	194.5
52.744	330	434.75	364.25	275	191	421.25	292	283	352	451.25	354	464.75	448.5	158	158.75	651	979.5	320	323	422	642	550.25	455.75	517.75	396.25	504.25	611.5	390.75	172
52.8168	233.5	270.25	378	235.5	154.25	346	318	308	376	410	330.5	409	393	170	136.75	594.25	1040.5	281	374	394	642.5	590.5	418.5	519.25	382	431.25	566.5	389.25	161.25
52.8895	387.25	366.5	434.5	351.25	307.5	401	397	297	513	390	364.75	437	444.75	140	142.5	638.5	1115	317	391	354	590	635.75	395	516.5	355.25	479.5	548	393.25	199.5
52.9623	383	398	421	397	325.75	306.5	355	323	445	393.25	377.25	382.75	471.5	187.75	127	678.25	1098	349	336	339	562.5	648.25	422.25	465.75	315	465.5	565.25	335.5	217.75
53.035	400.25	419.5	440.25	388.5	368.75	344.75	337	311	424	376.75	345.25	357.5	438.5	141	149	730.75	899.5	219	266	329	531	585.5	539	464.75	390.25	421.25	628.25	395	155
53.1078	432	390	466.75	371.5	288.75	404.75	384	193	438	407.25	354.25	399.25	433	171.25	111.25	709.75	1126.5	362	292	425	594.5	599.5	503.75	465.75	381	465	569.5	360.5	151
53.1805	385.75	439	463.5	407.75	300.25	370.75	431	243	387	361.5	379.5	404.75	451.25	139	179.5	705	977.5	292	294	452	647	619.75	445	460.5	360	441.25	673.75	415.25	165
53.2533	362	428	476.5	409.5	376	382	425	279	364	451.25	358.75	437.5	421.5	142.25	129.75	680.75	1154	351	194	369	529.5	658	420.5	416.5	383.25	478.75	673.25	381.25	161.5
53.326	411.5	415	488.25	432.5	299	364.75	397	221	469	351.5	383.25	414.5	444	127.25	149.75	635.25	1082	372	327	369	506.5	562.25	423.75	493.5	392.25	541.75	588.5	342.25	187.5
53.3988	457.75	412.25	468.75	384.5	299.5	421.5	320	319	339	459.75	351.25	401.5	453.5	207.25	167	663	1081.5	330	349	366	586.5	621.75	397.25	501	400.25	470	633.25	349.5	169.75
53.4715	446.75	379.25	432.5	387.75	319	391.5	464	235	343	416.5	396	356.5	453.75	206.5	99	723.5	1003	399	332	394	552.5	475.25	419.5	489.25	395.5	569	589.25	359	158.5
53.5443	383	409.75	456	389.25	308	454.25	425	219	399	386	377.25	376.75	425.25	162.75	152.25	726	1100	306	365	303	603	592.75	466.75	519.5	337.25	494.5	540.5	409	188.75
53.617	395.75	397.75	405.75	384.5	306.5	363	363	228	299	467.75	386	422	461.75	153	121	749.5	1116.5	465	346	314	609	577	419.5	449	328.75	515.5	617	411	178
53.6898	405.75	423.5	442.25	372.25	312.25	348.5	402	265	506	510.25	372.25	398.75	508.25	171.5	159	685	1086.5	407	310	311	518	514.75	390	480.75	334.5	487.75	515.25	421.5	197
53.7625	476.25	403.5	469.25	414.25	331.25	370.75	389	247	353	428.25	348.75	335.25	464.75	157.5	136.75	711	1066.5	414	364	395	524	607	443	527.25	451	590.75	641.25	330	132.75
53.8353	383.25	436.25	453	398.25	313.75	398	341	309	437	421	408	373.25	449.25	125.25	116	657	1070.5	385	369	334	548	523.75	387.5	519.5	332.5	559.25	578.5	341	137
53.908	376.75	458.5	473.75	402	308.75	347.25	323	264	253	398	376.75	386.75	485.5	191.5	109	726.5	1159	364	239	354	688.5	574.25	472.75	444	362	594.5	563.25	358.5	128
53.9808	383.5	432.5	431.75	383.5	300	378.75	282	401	330	438.25	337.75	439.25	464	132.75	109.5	699	1063	432	288	334	627	582.25	429.75	522.5	330	586.5	611.25	350.25	205
54.0535	347.25	369.5	434	386.75	310.25	342.5	383	244	403	415.5	360	400.5	422	159	145.75	645.75	1091.5	467	218	352	613	556	513.75	426.5	318.5	578	532.25	397.5	150
54.1263	329.5	379.25	475	425.25	314.25	365.5	404	288	384	375.25	295.75	478.25	439.75	153.75	149.75	652.25	1074	415	359	404	599.5	518.75	539.25	376.75	335.5	568.75	541.5	389.75	149.75
54.199	394.75	377.5	468	417.5	296.5	415.25	438	345	569	428.5	346.75	392.25	456.5	147.5	187.75	679.25	983	409	328	387	496	592.25	513.5	454.25	356.5	600.25	639	359.25	183
54.2718	377.5	396.5	464	422.5	307.25	349.5	416	273	438	413.5	349.25	406.75	424	184.25	144	764.75	1150	419	227	273	556.5	549	496	450.25	402.5	557.5	641	301	163
54.3445	433.25	426	513.5	361	347	388.25	464	375	381	425.75	368	466	460.5	132.75	162.75	660	1163	349	360	310	641	613.5	430	520.25	369	582.75	666.25	330.5	200.75
54.4173	445.75	408	374.5	418.75	323.5	335	377	452	322	427	331	404	445.5	161	155.5	643.5	1044.5	408	383	219	655.5	585	444.25	452.75	404.25	575	716	332.5	146.5
54.49	339.25	449.5	472.75	370	290.25	413.5	395	348	403	377	388.5	484.75	469.5	182.5	202.75	663.5	1046	410	308	344	553.5	531.75	406.75	487.25	374	655	622.25	352	183
54.5628	400.5	426.25	483.5	417.5	319.5	384.75	400	420	395	418.25	392.5	358.75	470.75	130.5	183.75	681	1166	322	303	341	611	563.5	405.75	491.75	362.5	550.25	667.25	276.25	189.5
54.6356	412.5	392.75	432.75	397.5	320.25	377.25	380	357	519	398.5	410.75	407.25	435	117.75	126.5	620.25	1076	449	385	268	536	614.75	451.25	485.25	375	553.75	595.25	283.25	140.75
54.7083	394.5	384.25	443	361.75	297	321.25	409	337	400	374	336.25	412.75	406	145.5	119.25	609	1076.5	388	301	366	542.5	498	405.5	547.75	343.5	606.5	565.25	325.25	167.25
54.7811	366	410.75	465	438	274	379.5	498	293	419	428	387.75	414	459.5	169.25	137	652.75	1023	394	399	325	561	576.75	437.75	494.5	349.25	678.75	606	374	174.5
54.8538	364.75	429.25	419	351.25	302.75	406.5	360	309	390	443.25	303.5	349.25	508	161.75	138.25	653.75	1125	447	409	314	608.5	611.5	474	496.25	339.5	701.25	556	395.75	148
54.9266	380.5	384	447	403.5	320.75	402.75	344	233	322	416.75	394.75	388.75	399.5	135.5	131	730.75	990	503	336	248	560	615	400.25	501.75	344	629.25	566	357.75	219.75
54.9993	361.25	391.25	427.75	403	291.25	365	354	439	393	393.75	371.75	408.25	418	174.25	153.75	714	1030	273	334	290	591.5	587.5	441	520.25	390.5	647	538.5	431.25	176
55.0721	364.75	422.75	437	394.25	300.75	319.5	305	331	501	412.25	347	379	447.5	149.25	124.5	669.75	1120	366	320	297	558.5	536.25	452.5	499.25	362.5	708	593.5	453.25	160.5
55.1448	303.75	434.25	462.75	409	292.25	414.5	280	251	509	428.75	337.5	380.5	464	139	181	712.25	1080	432	413	415	530.5	532.5	466.75	471	364.75	714.25	616.75	377.75	168.75
55.2176	311.5	420.75	421.25	417.5	349.5	414	454	439	432	370.5	304.25	417.5	465	148	148.25	638.75	985	314	291	355	583	539	459	550.5	400.25	663.25	537	375.25	111.75
55.2903	415.75	443.5	469.25	355.25	328.5	401.25	411	277	318	422.75	407.25	456.25	439	174.25	122.5	627.75	1044	288	386	449	588	534.5	474	468	329	636.5	568	397.25	199.75
55.3631	389.5	393	437.5	428	300	390.5	371	313	359	496.5	367.75	362.75	443	163	132	721	1025.5	442	249	452	559.5	595.75	354.75	509.25	349.25	654	584	388.5	218.5
55.4358	406.75	471	422.25	393.75	264	363	335	256	357	413	423.25	377	456	159.75	160.5	699.25	932	364	360	164	545.5	599.75	441.25	430.5	388.25	628	601.25	397.75	153.5
55.5086	350.75	417.75	454.5	386.5	300.5	367	291	168	329	406.75	379.75	420	419.75	190.75	104.5	690	987.5	354	351	343	626	589.5	405.25	449.75	375.25	612.75	570.25	339.25	194
55.5813	421.75	422.5	433	426.75	289.5	392.5	375	251	329	449.25	356	432.25	431.25	131.5	178.25	667.5	1090.5	327	407	339	540.5	573.5	463.25	466.75	358.25	631	552.5	368.75	212.75
55.6541	433.75	373.75	429.25	419.25	291.75	382.75	292	229	420	400.25	337.75	398.25	516.25	184.5	185.25	648	1109.5	331	367	373	601	557.25	413	438.5	395.75	681	522.25	380.25	202.75
55.7268	414.25	395.5	465.5	400.25	292.5	354.75	435	273	335	432.25	350.75	424.5	478.25	132.25	127.25	657.75	1050	280	226	344	551.5	503.5	393.75	411.25	379.5	608.5	516.75	379.25	201.25
55.7996	375.25	414.25	441.75	458	296.5	399	316	314	369	355.75	353.75	441.25	409.75	162.25	112.75	640.25	1109	368	331	313	618	555.5	470.75	484.25	415.25	639.75	631.25	321.25	157.25
55.8723	373.25	423	383.5	415.75	270	404.25	355	251	361	388.75	371.5	396.75	430.75	191.25	139.75	661.25	1097	349	231	303	555	597	488.75	446	356.25	662.5	563.75	423	197.75
55.9451	371.25	438.25	416.25	401.25	377.75	358.75	405	247	327	371.25	319	432	450	154.25	150.25	609.5	1047	296	387	395	644.5	549.5	418.25	454.5	361	750.25	511.5	386	167.75
56.0178	411.25	381.5	456.25	431.25	281.5	376.5	442	260	317	382.25	438.5	424.25	464.5	130	156	713	845.5	336	297	351	602.5	538.25	516.75	441	393.5	742.5	540.5	397	166.5
56.0906	387.75	398.75	446.25	391.25	309.5	418.25	468	235	352	433.25	346.75	423.25	440.25	154.5	110	728.5	1135.5	349	400	345	578	571.25	466.75	470.5	351.75	686.25	511	367.5	157.5
56.1633	409	444.75	459.75	388.25	315	345.75	367	349	290	430	350.5	404	523.25	182.75	138.5	598.25	964.5	376	377	363	566	582.25	415.75	444.75	424.75	769.5	551	326	168
56.2361	376.5	390	430	390.75	287.25	350.5	384	341	324	381.75	384.5	412.75	441.5	201	154.25	649	1004	408	265	358	531	584.25	454.25	411.75	348	674	493.75	359.25	142.5
56.3088	385.25	423.5	441.5	350.25	310.5	389	442	264	384	489	320.25	387.25	481.25	162	135	718.25	1187	329	269	315	575.5	531.5	443.75	427.75	384.75	680.25	597	346.25	169
56.3816	272.75	318.75	332.5	193.25	208.75	349.5	384	271	360	426	443.25	372.25	516	135.25	119	560.25	1012	329	342	394	590	543.75	458.5	534.75	377	671.75	653.5	312.75	164
56.4543	293.5	274	365.25	287.5	205.25	373.5	321	311	373	424.25	304	452.25	451	138.5	125	552.75	1041.5	340	234	371	574.5	566.5	425.25	527.75	370.5	739.75	603	268.5	163.25
56.5271	346.75	339.75	436.25	424.75	306.5	355.75	394	295	415	431.25	344.25	372.25	457.75	161.25	111.75	624.25	1070.5	283	305	371	628	584.75	395	470	326	730.25	573.75	291.75	163.75
56.5998	363	384	439.5	443	327.25	342.5	456	292	350	389	365.25	374.75	483	157	150.75	655	1147.5	381	349	319	586	488.75	400	500.75	431	737.5	557.75	383.75	187.75
56.6726	337.25	406.25	422.25	387.75	343.75	356.75	319	347	353	353.75	328.75	441.5	523.25	164.5	153	719.25	980.5	390	337	389	569.5	549.25	452	510.25	375.25	729.75	544.75	415.25	200.25
56.7453	346.25	386.25	425.25	391.5	307.25	455.5	277	181	475	331.75	314.25	362	447.75	153.25	144	704.5	1053	433	286	352	532	511.5	453.75	413.75	346.5	762.5	548.25	346.5	120.75
56.8181	385	430.25	427.75	392.5	332.5	382.75	407	253	441	325.5	378.75	319.25	453.75	146	145	636.75	1131	448	288	347	566	642.5	456.25	397.75	421.5	715.5	448	402	162.25
56.8908	389.5	415	416.25	384.5	254	366.75	400	297	301	366.75	310.5	400	416.75	152.25	114.25	627.75	1134	381	334	343	590.5	530.5	474	412.75	402	715	556.5	325.25	150.25
56.9636	331	462.25	495.75	400	285	386.75	392	261	407	470.25	312	396.5	447.25	168	156	678	1023	368	383	289	552	537.5	407	487.75	399.5	708.25	561.75	408.75	207
57.0363	366	385.25	466.25	424	317.5	330.5	424	287	396	397.5	368.25	346	457	169.5	154.25	680.5	1126.5	375	353	267	595.5	602	361.5	468.5	419.75	631	566	316.5	166.25
57.1091	373.25	467.75	449.5	431.75	302	387.5	359	331	301	414.25	382.25	411.5	405	170.5	134.75	639.25	1036.5	320	343	392	534	518.75	446.5	555.75	351.25	739.25	588	385.25	198
57.1818	374	451	469.5	374	326	346	274	377	333	427	353.5	415	482	142.5	117.5	610.25	1007	237	285	349	510	562.5	457	381.75	347.75	723.25	539	334.75	201.5
57.2546	421.25	453.5	438	416.25	291	428.5	381	224	297	438.75	331	407.75	443	184.75	161.25	620	970.5	273	314	397	564	576.25	426	422.25	318	641.25	558.75	358.75	186.25
57.3273	410	407.75	437.75	345.5	358	355.25	343	155	314	420.5	349	384.5	444.75	167	140	597.5	942.5	365	354	211	527	633	418	469.25	329	673	499.25	381.25	120
57.4001	399.25	453.5	422.75	375.75	283.75	346.25	414	268	422	437.5	327	441	466.25	112.75	118	622	1109	328	291	370	489.5	571.25	451.5	511.25	348.5	650.5	532.5	363.5	139
57.4728	430.5	446.75	411.75	419.75	314	304.75	389	253	413	432.75	359	409.5	409.75	147	151	619	1012	386	379	299	620	603.25	455.75	519.5	350.75	714.5	518.5	362	148.25
57.5456	396.5	361.25	461	386.5	317.25	304.25	433	309	440	423.75	331.75	403.75	465	122.25	121	700	1071	318	364	358	536	601.5	453	516.5	374	764.25	563.25	319.25	172.75
57.6183	426.5	407.25	457.25	415.75	240.75	332	369	417	519	408.25	363.75	430.75	414.5	142	131.25	626.25	1149.5	331	231	254	639	550.5	451	401.25	427.75	718.25	567	307.75	189.25
57.6911	368.5	381	443	410	301.5	396	383	336	388	396	326.75	422.25	522.25	176	120.25	582.25	958	309	411	356	512	603.5	426	483.75	397.5	726.75	544.5	346	211.5
57.7638	400.25	444.25	482.25	467.25	279.5	378.75	301	326	353	432.5	367	396.25	385.75	155.5	149.5	654.5	1059.5	347	255	291	595.5	556.5	313.75	449	346	722.25	536.5	308.75	175.5
57.8366	417.5	405.5	394.75	435.75	323	352.25	485	284	396	360.5	336	405.25	517.5	144.5	121.5	691	1057.5	337	293	373	600	590.5	445.25	401	356.25	611	501	377	187.25
57.9093	438.5	406.5	415.25	394.75	284.75	344	358	367	318	390.5	340	366	485	166	131.25	622	1041.5	413	331	328	598	573.25	407.75	429.25	401	639.5	491	397.25	194.25
57.9821	393.75	419	407.75	404.75	305.75	380.5	339	370	317	430.5	375.75	422.75	480.5	147.5	149.25	650	1147.5	292	269	308	571.5	541.5	429	466.25	316.5	667.5	505	323.25	226.5
58.0548	340.5	437	431.75	399.5	261	333.25	348	223	431	464.5	304.25	417	435	147.75	126.25	653.25	958.5	372	334	447	586.5	526.25	348.25	450.75	354.5	753.75	524.25	326.5	169.75
58.1276	395	370.5	397	410.5	279	323.75	328	271	293	502.75	359	400.5	465	156	127.5	624.75	1050.5	384	392	362	550	575.75	389.5	460.25	387.5	638	479.5	374.5	233.75
58.2003	397.75	400.5	461.25	454	270.75	371.75	464	241	442	412.75	365.75	431.25	438	148.5	147.25	582	1078.5	402	345	340	550	514	434.5	489.5	403	698	515.5	309.75	163.75
58.2731	399.25	442.5	502	383	315.5	359.5	295	302	354	409.25	355	375.5	390.25	171.5	136	674.75	1136.5	277	254	353	548	546	402.5	494.75	359.75	714.75	598.5	298	141.75
58.3458	369.5	432.25	414.75	398.5	293	372.5	419	283	414	385.25	341.75	381.75	464.25	171.25	134	638.5	1106.5	299	331	281	495	570	373.75	458.25	363.5	656.5	573	290.5	137
58.4186	420.75	418	447.75	425.5	257.75	353.25	365	373	359	389.25	362.25	418.25	469.5	133.75	108.75	644.5	1039.5	291	473	405	547	581.25	443.25	462.25	351.25	740	516	251.75	155.25
58.4913	387	420	454.5	378.5	274	417	321	260	376	452.75	332	404	449.25	138	146.25	621	987	333	403	275	538.5	542.25	439.5	445.25	360.75	709.75	521.75	366	119.5
58.5641	392	468.75	412.5	426.5	252.5	398.25	288	223	359	391.25	331.25	390	439.75	135.25	151.25	671.5	996	314	285	339	470.5	555.5	392	501.25	376.25	739.75	528.25	372.25	173.5
58.6368	359.25	435.25	443	389.25	289	305.25	382	276	360	443	344.75	382.5	454.5	114.75	119.75	605	1049.5	274	373	367	548	517	498.25	436	352.25	794.5	531	404.5	170.25
58.7096	381.75	463.75	467.75	389.25	239.75	389.25	354	335	455	380	400.75	366.5	475.75	128.25	149.25	633.5	1098.5	281	251	409	556	616.75	435.25	467	385	644.5	546	333.25	163
58.7823	353	472	433.25	359	240.25	323.75	354	287	303	361	378	377.5	432.5	157	122.5	618.5	982	333	301	375	615	564	470.5	432	308.75	668.25	469.5	353.75	164.25
58.8551	370	484	427.25	349	279.75	359.5	288	288	371	391.25	335.75	410.5	508.25	162.5	132.25	665.75	936.5	430	385	376	558.5	560.25	440.5	420.25	423	644.75	501.25	293	170.75
58.9278	393.25	357.5	419.75	409.75	309	402.75	306	265	370	381.5	396.75	416.5	422	132.5	132.5	601.75	881.5	395	244	317	501	568	456.75	413.5	290.5	690.25	557.75	310.25	133.25
59.0006	394.75	383.75	418.75	396.25	273.25	343.25	238	276	426	353.5	321.75	409	430.75	136.5	98.75	664.25	989.5	357	272	327	677.5	546	465.75	399	282	751.5	518.5	353.75	135.75
59.0733	380.25	424.25	431.25	406.25	345.5	350.5	363	186	477	368.5	333.25	415.25	427.75	152.25	112.25	607.5	1084.5	316	331	344	586	619.75	464.75	422.75	369	777	527.5	354	185
59.1461	391.5	396	431.5	380	272	353	365	368	296	328.75	325	375.75	546.25	154.25	187	606.25	1015.5	350	342	281	517.5	555.5	481.75	404	343	734.5	601	370	204.75
59.2188	381.75	409.25	439.25	419.5	309.25	394.5	373	240	388	392.75	343.25	400.25	361.5	153	131.5	640	983.5	346	351	277	543.5	527.25	400.75	425.25	355.5	802.5	511.5	402.75	155
59.2916	404	382.75	474.25	351.25	283.5	373.75	439	273	353	389.75	317	365	425.25	152.25	145.25	570	1056.5	372	428	359	568.5	499	425.75	476.5	388.75	691.5	578	350	157.75
59.3643	335.25	420.25	395.75	380.25	299.5	345.75	239	185	198	474	393.5	436.25	475	145	143.25	670.5	1068	279	359	300	529	505.75	479.5	501.25	301	767.25	538.5	389.75	132.5
59.4371	275.25	373.75	319	195.75	165.25	408.5	318	155	358	383.25	341.75	478	404.5	154.5	141.25	543.75	1050.5	271	274	307	647	542.25	391.5	432.75	357.25	668.5	468.5	358.25	179.75
59.5098	358.5	258.25	384.25	315.25	204	374	297	386	338	437.25	340.75	326.75	479.75	137	134.5	669.25	1024	397	300	304	636	648.25	408	446.25	366	746.75	513.75	375	212.75
59.5826	335.5	433.75	380.75	398.5	284.25	320	410	282	541	451.25	376.25	341.25	424	186.75	141.5	682.25	1141	341	142	300	597	526.25	472	480.75	388.5	766.5	540.75	352.25	175.25
59.6553	395	399.5	392	365	314.75	343.5	354	271	301	421	384.25	442.75	457	174.25	169.5	650.5	1137.5	380	199	257	551	556.25	444	512.25	415	741.75	441.25	372.25	171.5
59.7281	401.75	437.25	421.75	358	310.25	305	357	328	354	412.75	286.75	379.5	379.5	154.5	120	684.5	1166	297	286	370	483	565.75	417.5	407.5	430.75	695	546	388	158.5
59.8008	340.5	408.25	441.75	395.75	305.5	316.75	308	297	423	443	392.75	380.5	471.5	162.5	157.25	651.5	1066	305	326	297	554	545.5	451.75	478.5	407.75	733.5	466.25	347	164.25
59.8736	344.75	407.5	397.5	395	253	312.5	298	211	338	406.5	368.25	385.5	448.25	124.5	159.25	707.75	1097.5	323	257	359	570.5	543.25	465.75	484.5	389.5	707	483.25	378	172.25
59.9463	365.75	413.5	413	396.75	279.75	341.25	324	319	312	456.5	382.75	339.25	516	149.25	108.5	626.5	1058	333	261	415	531	600.25	355.5	494.75	400.25	688.75	520.25	367.5	200
60.0191	439.75	358.5	469	379	308.75	348.25	312	334	307	395	338.5	316	488.25	126.75	125	697.75	1124	313	312	268	469.5	648.25	425.75	429.75	357	676.5	454.5	401.75	150.75
60.0918	382.75	440.75	406	385.75	259	364.5	353	239	316	463	331.25	427.75	409.75	180	147.25	640.5	992	310	284	397	633.5	550.25	396.75	452.5	359.75	605.5	576.75	354.25	170.5
60.1646	400	386.25	401.5	376.25	260.5	346.75	312	321	361	390.75	397	432	433.75	181.5	113	613.75	1074.5	368	270	315	495.5	571	404.75	510.5	351.5	623.5	522	314.5	163
60.2373	382.5	401.25	458.25	448.75	301	351.25	306	405	358	433.5	322	414.5	418.25	126	131.75	696.5	1003.5	272	441	249	503	611.5	491.25	417.75	390.25	642.75	464.25	357.5	170.75
60.3101	430	342.75	426.5	364.5	298.75	372.25	344	317	388	390	314.5	373.75	411.5	135.75	115	595	1080	324	290	304	526.5	554.5	403	495.5	319.5	694	537.75	326.25	127
60.3828	362.75	438.5	433	378.75	289	364.75	403	317	299	387.25	380	450	434.75	129.25	124	694.25	1119	497	325	392	560.5	552.75	467.25	476.75	294	651	478.75	255	174.25
60.4556	359.5	413	472.75	337.25	305.25	387	273	302	546	398.25	360.25	377	490.75	154.25	121	616.5	1144	318	392	445	619	469	381.25	413	380.75	716.75	546	314.25	171.5
60.5283	416	438.25	413.25	413	263.75	400	358	283	317	432.25	372.25	389.5	453	121.5	120.75	594	1060	316	284	330	608	562.25	463.75	481.25	377.75	602	515.75	351.5	202.5
60.6011	367.5	382	407	418.25	268.25	314.5	270	223	387	459.25	367.5	385.75	452	152	138.75	705.75	1038.5	304	276	299	539	566.5	423.5	463.25	302.75	695	557.25	349	124.5
60.6738	416	363.75	399.5	408.25	275.75	396.25	424	225	397	488.75	416.75	367	413.5	126.5	111.75	658.25	1004.5	393	198	236	625.5	498.75	426	506.25	315.75	701.75	544.25	339.25	179.25
60.7466	380.75	373	395.75	372.25	270.75	377.5	372	226	433	399.5	338.5	389.5	440.75	176.5	112.5	632	1035.5	327	202	348	527	624.5	400.5	480.5	371	628.75	488.25	334	235.75
60.8193	390.25	430.75	435.75	405.75	274.25	334.75	304	278	347	451.5	305.5	401.5	417	160.75	141	714.25	1081.5	285	328	466	544	501.5	410.25	461.75	417.75	825.25	424.75	362	169
60.8921	337	386	430.75	428	286.5	360	294	253	398	434.25	369	429.75	415.25	146.75	171.5	628	1016.5	265	346	329	539	603.75	444.75	582.25	350	637.75	498.75	325.25	146.25
60.9648	384	421.5	442	388.25	332.5	337	272	308	327	440.75	358	351.5	393.5	148.75	144.75	622.5	1118.5	353	321	309	558.5	543.25	428.5	451	451	606.75	467.25	375	158
61.0376	358.75	440.25	458.5	409.75	286.25	376.25	303	212	391	360	371.75	375.25	462.75	147	136.5	628.5	938.5	349	215	292	469	604.5	508.5	388.5	337	686	584	382.5	173
61.1103	392.5	367.75	447.5	402.5	268.5	333.75	398	305	311	345.5	359.5	386.25	440.75	156.25	136	593.25	1019	340	240	234	527	544.5	406.75	463.5	385.75	655.5	545.5	328	196.5
61.1831	402.5	381.75	393.25	397.75	300	415.75	336	156	356	397	337.25	469.75	419	184.5	135	729.75	1095.5	359	263	256	533.5	528.75	436.5	447	399	751	469	385	196
61.2558	413.5	393.75	364.5	384.25	238.75	327.5	379	221	379	347.25	387.75	426.5	466.25	157.75	138.25	703.25	1004	390	221	406	517.5	646.5	483.75	518	382.25	680.75	509.25	358.5	163.5
61.3286	424.5	421.25	425.25	413.5	287.5	348	339	238	265	446.5	336.25	363	414.75	139.25	159.75	676.75	958	273	322	322	521.5	661.5	377	513	358	711	486.25	317	204.75
61.4013	359.75	414	462.25	366	239	344	354	233	369	384.25	355.5	411.5	445.5	133	116.5	669.75	1056.5	370	244	213	552.5	566.75	447.75	406.75	389.5	718.25	552.75	344.5	156.25
61.4741	348.5	405	426.5	390.5	283.5	322.5	347	187	414	351	382.75	394.75	366	158.25	151.75	612.75	875	364	369	295	566	556.25	506.75	452.25	316	703.75	560.25	311.75	250
61.5468	401.5	435.5	405.25	361.25	299.5	403.25	269	323	383	297.5	353.5	357.5	419.75	206	107.5	644.25	1178.5	381	275	332	541.5	526.75	501.75	469	364.75	576.75	450.75	387	142.5
61.6196	414.25	432.75	428.25	377.5	280.25	316.5	313	327	340	334	348.5	438.75	439.5	131.75	126.25	648.25	972.5	321	286	292	540	641.75	586	458.25	407	716.75	495.5	370.5	193.75
61.6923	377.75	429.25	445.5	403.5	279.75	305	309	274	375	392.75	427.75	452.75	461	141.25	105	684	963.5	349	241	340	556	534.25	437.75	509.75	430	588.75	474.75	369.25	209.25
61.7651	370.25	365	418.5	373.75	279.75	353.25	295	261	337	405.75	331.25	387.5	501	112.5	125.75	609.5	933	264	310	343	522.5	561.5	423.5	458.25	419.5	631.5	447.25	359	193.25
61.8378	381	404.5	416	402	284	328	389	290	379	364.25	348.75	369.75	414	145.5	186.75	612.5	975.5	295	320	375	577.5	554	475.75	490.25	397.25	673.75	509.75	364.25	176
61.9106	378.25	386.25	370.25	378.25	332.25	302.75	228	234	365	415.75	345.5	436.25	472.25	174.25	153.25	635.25	1005	371	304	389	514	441.75	453	483.75	367.25	706.5	554.75	345.25	129.5
61.9833	339.75	384	422.25	380	257.25	371.5	325	203	374	410.5	389.75	382.75	524.75	139.5	120.75	662.5	1120.5	298	312	314	608	515	420.25	514.25	328	649.25	578.5	387.5	140.75
62.0561	396.5	374.25	412.25	396.25	290.75	312.5	437	221	373	441.25	407.5	373	488	181.5	144.75	633.75	1058.5	291	319	244	560	589.5	421.75	488.5	388.5	749.5	502	337.25	179
62.1288	388.75	413.5	406.75	396.25	303	354.25	335	308	379	455.25	338	374.75	405.5	170.75	135.75	651	945	314	271	411	510	491	450	431.5	411	665.25	567	369	215
62.2016	367.25	461.25	452.25	400.75	296.25	332.25	380	245	334	405.25	350	419.5	448.75	138	131.75	622.25	982.5	420	333	337	535	637.75	501	524	363	726.25	568.75	339.5	178.5
62.2743	328.25	418.25	409	305.5	269.75	302.5	346	370	332	458.5	382.25	406.25	466.5	136.5	160.5	654.75	1063	286	343	489	522	597.5	399.25	497.5	346.25	641.25	586	317.5	205.75
62.3471	303.25	294.75	318.5	233.5	167.25	344.75	258	261	364	390	386.5	355.5	454.5	92	110.75	614	1029.5	340	365	333	495.5	543.5	424.25	471.25	400.5	644	529	232	130.75
62.4198	383.5	370	355	338	298.5	315.25	466	276	541	420.75	301.75	399	497.25	150.5	158.5	665.75	962	339	335	286	614	607.25	452.25	463.5	347.5	619.25	544.75	329	153.25
62.4926	354.75	437.5	455.25	400.5	303	348.5	360	277	258	452.75	343.5	412	421.5	138	150.25	695.25	963	332	252	299	499	547	369	413.25	355.75	648	509.75	378.75	185.5
62.5653	366.75	406	456.25	417.25	279.25	381.25	406	206	443	389	363.25	423.75	394.5	141.25	95.5	652	987.5	382	187	284	575.5	495	393	477.5	407.75	654.25	520.75	359	137.75
62.6381	376.25	478.5	400	380.75	292.25	347.75	289	281	385	470.5	358.25	414.25	477	104.25	131	714	1012.5	338	354	281	529	600	441.75	507.5	364.25	722.75	522.5	296.25	207.5
62.7108	361.25	353.25	404.75	339.25	286	357.5	291	273	344	410	421.25	357.75	418	146	139.75	620.25	979	305	237	324	497	619.75	406.5	507	352.5	599.75	474	397	198.5
62.7836	392.5	422	426.25	371.75	290.25	348.5	243	376	361	405.75	335.5	380.75	398.75	139.75	123.25	655.5	1050	430	241	322	517	549.75	423.75	439.5	368.25	702.5	470	387.25	192
62.8563	410.25	413.25	462.75	398	277.75	347.25	214	291	316	437.75	361	317.75	405.25	187.5	125.25	658.5	1000.5	260	205	348	577	533.75	433	482.75	441.25	589.25	523.75	398.25	149.75
62.9291	373.25	370.75	470.5	412.25	306.25	311	329	268	345	427.75	341.25	468.75	476.25	201.25	143.75	580.5	1032	422	251	309	553	550.25	401.25	518	334	644	500.25	357.5	169
63.0018	349.75	393	375	357.5	250.25	333.75	332	394	374	418.25	277.25	410	419.5	155.5	129.25	614.75	962.5	378	404	416	519.5	579.75	417	477.25	353.5	730.75	468.5	385.75	182.5
63.0746	386.5	372.75	455.5	372.25	279	375.75	311	269	437	453.75	362.25	404	518.75	163.5	143	664	1008.5	315	203	328	522	582.75	423	424.5	305.75	705	436.5	345	182.75
63.1473	342	440.5	373.75	346	271.5	396	345	307	362	413	261	511.25	399.5	144.75	142.5	589.5	1056.5	290	323	332	578	524.75	396.5	397.5	351.75	629	465.5	378	201.75
63.2201	364	402.25	444.75	406.25	247.75	347.5	334	283	327	405.75	335.5	435.75	418.25	146.25	118	670	1008.5	275	364	328	494	561.25	428.5	476.75	358.5	633	459.25	354.25	177
63.2928	397.5	373.25	441.75	404.5	269.75	326.5	264	251	338	363.75	302	434.5	395.75	131.5	115.5	603	975	338	320	400	540.5	532.75	552.5	476	363	679.25	507.25	349.75	147.75
63.3656	345	430.25	422.25	408.75	257.5	388.25	297	219	215	432	306	365	441.75	138.75	129.25	612	927	315	233	330	511.5	648.25	449.5	493.25	403	568.25	533	334.5	165.75
63.4383	373.25	410.5	410.5	405.5	313.75	380	331	188	323	387.5	366.5	376	387.5	130.75	162.75	655.5	1154.5	269	302	251	548	586.25	475.75	433	310.5	621.75	492.25	400	189
63.5111	394	386.25	438.25	403.5	267.75	298.5	385	260	316	462.75	378.25	404.25	439.75	164.75	162.25	623.25	1039	314	248	307	498	509.25	386.25	448	354.75	732.25	545.75	327.5	179.5
63.5838	390.25	361.5	415.25	399.5	283.25	399.25	478	202	373	461	447.5	402.25	515.25	151.5	141.25	621.25	833	320	252	333	519	542.5	410.25	421.75	374.25	651.5	466.25	362.5	160.25
63.6566	397.5	365	465.25	421.25	246.5	324.25	381	229	302	484	326	396.25	458.25	179.25	130	672.25	846.5	268	355	350	518	642	380	491.5	356.75	648.25	468.5	360.75	158.25
63.7294	364.25	368	380.25	356.5	274	318.5	405	268	400	419.75	323	386.75	357.75	155	148.75	626.5	931.5	304	320	248	545	570.75	472	481	365.5	650.25	484.75	334.25	171
63.8021	361.25	401.75	385.75	380.5	249	354.25	288	212	296	465.5	391.5	422.75	401.25	153.25	131.5	567.75	920	330	365	270	489.5	520.75	466.5	550.25	306.75	594.25	429	364	161
63.8749	363.5	389	423.25	381.75	261	420.75	286	261	453	379.5	325.25	387.25	396.75	175	126.25	556.5	930.5	277	322	312	434.5	524.25	492	426.5	363.25	645	461	343.5	184
63.9476	391.25	409.5	431	395.5	261.75	326	281	426	305	341.5	381.75	376	461	112.25	150.25	640.5	1073.5	403	220	343	498	560.25	416	418.75	325	798	467	306.5	220.75
64.0204	392.75	412.75	376.5	355	231.25	338.25	384	247	377	355	336	385.25	419.75	130.5	133.75	600.5	1065.5	320	197	326	549.5	643.25	515.75	421.25	342	656	569.75	336	183.5
64.0931	323.25	450	432.5	343.75	261.5	321.25	409	289	385	424	353.75	378.5	444.25	123.5	113.75	637	944	408	336	301	643.5	602	503	438.25	436.75	735.75	464.75	315.25	177
64.1659	378.5	458.75	421.25	381.25	264.25	356.5	374	236	450	403	378.5	402	421.25	118.5	100.75	591.75	929.5	468	338	328	460.5	532.25	351.25	462.75	392.25	638.75	512.75	306.5	212.75
64.2386	379.75	373.5	402	382.5	255.75	356.25	345	254	345	389.25	353.25	419	411.25	127.75	79.5	647.75	1044	297	272	308	567.5	488	446	465	423	630.75	494	234	157.5
64.3114	380.25	376.5	437.75	354.25	224.75	333.75	237	281	334	341.75	319	414.75	383.75	125.25	158.75	684.75	906.5	285	243	414	492	522	411.5	477.5	383	664.5	483	251	169.75
64.3841	367.5	404.25	436.25	361.5	282.25	350.75	361	241	305	422.75	359.75	410.25	422	175	153.25	617	997.5	301	236	272	555.5	546.75	429.25	485.5	374.25	639.5	529.25	317.75	142.75
64.4569	359.25	380	386.5	411.75	233	328.25	354	231	324	418.75	334.5	429.25	418.5	113.75	135.75	647	918	272	271	338	494.5	519.25	439.5	363	410	615	459	339	166
64.5296	378.25	387.25	419.75	391.25	242.25	352	346	297	295	399.5	368.5	449.25	457.5	179.25	151.5	597.75	948	448	327	255	547.5	615.75	427	529.5	345.5	657.25	507	288	152.5
64.6024	366	378	437.75	408.25	326	387.75	255	308	357	401	315.75	382.5	413.25	161	121	622.25	926.5	409	311	315	477	593.5	488	465.75	429.75	596	449	348.75	214
64.6751	378.75	409.25	392.75	391.25	259	351.75	359	258	272	421.25	289.5	331.5	465.75	198.5	161	589.25	1044	288	228	284	525.5	601.25	478	543.25	401	642.5	500.25	306.5	188.25
64.7479	374.5	384	397	360.25	206	324	266	225	504	438.75	356	433.25	431	151	169.75	582.5	934.5	424	290	359	540.5	673.75	469.75	488.75	378.5	627.25	527	304.25	180.75
64.8206	355.25	388.25	391.25	349	256	353.25	230	351	299	417.75	300.5	429.75	396.5	169	112.5	542	959.5	297	319	270	539	635.75	376.25	506	406.75	643.75	479.5	335.5	200.25
64.8934	362	413.25	447.25	389.75	273.75	316.25	487	259	399	373.25	318.25	402.25	409.75	167.5	130.75	567.75	966	377	230	317	465	542.75	389.75	487.75	365.5	589	495.75	366.5	178.25
64.9661	336.75	449.75	406.75	397.25	267	320	384	238	428	431.5	353.75	405	515.25	148.25	158.75	584.75	861.5	304	311	229	560	476.25	443.5	421.5	316.5	738.5	470.5	338.75	214.5
65.0389	382.75	401	418.25	391.5	265	294.5	347	208	456	394	325.25	388.75	439.75	144.5	120.75	585.5	940.5	346	258	522	618.5	620.25	433.5	423.25	351.75	540	475.25	338	222
65.1116	392.5	358	407	385	309	285.25	306	254	454	369	351.25	430.75	469.5	152	140.5	603.5	1085.5	317	334	343	490.5	577.25	412.5	488	389	549.75	449.75	301	180.75
65.1844	409	400.25	382	361.5	234.75	278.5	357	344	351	427.5	387.25	373	453.75	145.5	170.75	570.5	933.5	349	340	326	484	553.5	417.5	453	354	634.75	511.25	366.75	201.75
65.2571	384.25	422.25	405.75	367.25	274.5	327	436	333	358	440.25	438.5	449.25	485.25	167	113.5	636.5	913	446	313	317	509.5	623.25	426.75	435.75	425	625	501.5	352.75	211.75
65.3299	273.75	418	363.75	259.75	294.5	392.75	319	300	408	391.25	369.5	393	441.75	156.75	143	624	949	385	279	351	499	627.5	343.75	490.25	385.5	671.5	484.25	332	187
65.4026	262.25	303.5	332.75	268.25	195.25	361.5	416	209	385	445.75	361.25	394.5	433.5	189	106.75	551.75	1028	356	327	336	478.5	633	435.5	413.5	409.5	722.25	536	340	178.25
65.4754	344.25	373.5	381.25	353.25	262	332.25	288	243	352	490.5	309.25	406.5	419	189.5	94.5	613	919	329	327	424	492.5	544	407.25	461.5	379.25	639.75	516.5	340	194.25
65.5481	335.75	380.25	379	368.5	289.75	354.25	268	193	299	478.5	356.75	320.25	426	177.5	137.75	710	1092	351	317	328	440	633.25	424.75	497.75	410.25	558.25	522	354	237
65.6209	368	393.75	425.25	402	327	335	334	298	436	428.25	364	447	480.5	159.25	112.75	600	1024.5	283	487	269	497.5	604.25	411.5	560	380.75	666.5	460	339.75	180.75
65.6936	395	420.75	412	382.25	283.5	352.75	348	305	281	435.25	390.25	409.75	461.5	175.5	132.5	675.25	1022	327	238	356	515.5	524.25	440.75	457	393.5	604.25	439	284.75	211.5
65.7664	380	337.25	448.25	435.5	260.25	320.5	319	260	235	410.25	378.75	378.25	358	154.75	198.75	616.5	1006.5	247	248	342	570	547	390.75	446.5	368	669.75	527.25	402.75	191
65.8391	366.75	415.25	405	391.75	259.75	338.25	274	330	419	418.5	347.25	398.5	464	166	126.75	625.5	1091.5	360	227	416	488.5	590.5	500	480.5	333.25	692.75	474.25	320	179.25
65.9119	315.25	412.75	418.5	390.25	308.75	311.5	323	227	367	382.25	362.25	389	513.25	139	134.75	618	1059	401	296	263	553.5	661.5	445.25	458.25	334.25	622.5	434.75	333.5	219.75
65.9846	319.75	365.5	408	400	244.25	311.25	367	253	386	362.75	424.5	357.75	437.75	111.75	128.5	645.75	1041.5	309	368	282	529	548.75	377.5	487.5	433.5	557.75	467.5	367.25	192.25
66.0574	402.75	438.25	395.5	378.5	270.25	344.5	394	169	338	411.5	317	452.5	461	153	133.75	553.25	967.5	382	285	286	513	544	381.25	505.75	395.75	600.75	508	351.75	180.5
66.1301	379.5	466	401	401.75	240.25	342.5	310	237	299	392.5	350	425.5	380.5	129.75	134.75	614.5	1034.5	418	327	323	550	597	412.75	383.5	333.5	731.25	531.5	350.25	162.75
66.2029	340.25	367.25	414	397	287.75	365	274	264	455	367.25	320	349.25	389.5	122.25	151.25	577.5	868	322	260	276	586	567.75	538.5	460	311.75	622.25	439.25	311.5	200.5
66.2756	344	418.25	394.25	361.5	298.5	340.5	331	238	311	395.5	331.25	410.25	430	171.75	123	608.25	962.5	316	297	197	579	581.75	555.5	453	364.5	658.25	582.25	253.25	163.25
66.3484	360.75	388.75	444.75	399	248.25	297.5	364	298	353	307.5	329.75	425.5	374.25	145.25	108.75	551.5	844	336	320	360	567	493.75	483.75	452.25	344.5	682.5	510.75	303	182.75
66.4211	358.5	383.25	336	345.25	241	372	347	222	442	453.75	328.25	485.5	413.25	173.25	120.75	632.5	997.5	374	279	332	455.5	600.5	500.25	467	339	644.75	457	319.5	240.5
66.4939	332.75	342.75	390	391.75	257.5	385	402	286	316	430	363.5	319.75	396	149.25	101	576	919.5	267	278	305	620.5	616	504.75	609.25	356.5	603.75	409.25	326.25	222.5
66.5666	378	419.5	432	396.25	229.25	307.5	354	170	500	447.5	342	392	393.5	153.75	157.75	597.5	912	364	335	384	512	471	431	450.75	352	627	449.5	316	198
66.6394	362.25	366.25	385	392.75	268.75	316.25	302	254	414	410.25	342.5	346	433	127.25	130	526.75	869.5	369	421	436	493	538.5	477.25	427	330.75	585	506.25	370.5	166
66.7121	354.5	361	385.25	369	254.25	371.25	478	267	378	429	354.75	375.5	443.5	128	144.25	578.25	929.5	365	317	433	590	516.75	452.75	471.25	391	671.5	458	356.75	213.75
66.7849	443.5	409.75	425	360.5	186.75	347.5	290	295	316	337.25	378	391.25	422	94.75	123.75	592	859	305	154	305	582.5	620.25	438.25	495.25	348.25	693.25	456	416	192.25
66.8576	306.25	341.5	440.25	413	290.25	453.75	355	231	330	408.25	363.25	327	430	146	123.75	554	1056	367	280	296	560	583.5	458	496	453	692	447.75	361.5	193
66.9304	323.5	333.5	411	366.25	236.75	396	363	225	285	456.25	398	430.75	424.25	133.25	117.75	639.75	824	397	357	324	492	562	434.5	493.75	357	686.25	532.5	346	189.25
67.0031	356.5	377.5	424.75	340.25	251.25	357.25	384	279	373	401.5	384.5	414.75	456	142.25	150.25	553.25	882	342	379	289	515	598.5	427.25	559	419.75	653	451.75	354.5	208.25
67.0759	355.25	385.25	399.25	383.25	247.5	309.75	368	219	360	426	392.25	352.75	325.75	182	127.25	554.25	936.5	284	319	302	554.5	599.25	460.75	492.25	380.75	657	476.25	310.5	181.5
67.1486	354.5	381	406.75	328	241.25	369.75	329	260	306	437	386.25	465.5	414.25	113.5	123.75	590.25	1010	278	258	263	503.5	575.5	442.5	473.75	364.25	655	467.25	345.5	234.75
67.2214	415	373.5	376	377.25	288	378.25	371	233	309	473.75	312.25	362.75	478.75	149.75	168.5	599.5	787.5	287	427	286	508.5	617.5	395	495.25	392	676.5	607.75	330	175.75
67.2941	353	395.75	421.25	490	272.75	327.25	277	280	335	454	321.25	449.75	421.5	120.75	133.5	588.25	899	441	261	230	592.5	553.75	497.25	468	362.25	706.75	443.5	311	204
67.3669	313.5	409.75	407	385.5	242.75	337.75	456	309	391	429	360	452.5	442.25	193.5	177.25	633.75	933	342	309	271	472	541.25	436	438	365.25	642.25	521.75	313.75	175.25
67.4396	375	440.25	367.5	402	276.75	380	299	303	300	455.5	351.75	411	484	199.5	159	593	919.5	283	204	416	498	554.25	381	404.75	363	575.25	541.25	366.75	173
67.5124	382.25	392.25	433.5	378	243.75	374.75	319	189	391	432.25	411	362.75	432.5	144.25	143.75	535.5	930.5	350	305	226	518.5	661.75	473.5	558.25	321.75	660.25	416	313.75	196.75
67.5851	325.25	313.5	360.25	387.5	264.5	300.5	374	227	324	379.75	300.25	462.25	447.75	131	120	629.5	950.5	327	361	353	461	545.5	423.5	435.5	331.75	642.75	418.25	321.25	198
67.6579	345	416.75	395.25	384	231	318.25	317	202	215	409	328.25	400.5	453	183.5	121.5	620.25	954	366	355	254	509.5	609.25	477.75	472.5	386.75	693.75	487.75	360.75	205.5
67.7306	384.75	417.5	387	344.75	250.75	334.5	265	182	188	412.5	351.5	416.25	425.75	137.75	123	589.75	975	287	254	280	488.5	532.5	418.25	446.5	346.75	632.75	498.75	409.75	154.25
67.8034	342.75	444.75	378.5	381.5	213.75	359.25	263	264	352	374	338	418.25	499	147.75	141.25	623.75	910	289	288	374	471	660.5	443.25	441	362.5	565	454.75	295	189
67.8761	398	374.25	389	355.5	254.25	321.5	392	289	361	435.25	364.75	370.5	442	147.5	133.75	576.75	973.5	353	212	287	560	580.75	429.75	456.75	380.25	629.5	538	341.5	230.25
67.9489	364.75	372.25	401.5	387.75	281.5	376.75	347	291	419	477	368.75	431.25	482.75	122.75	117	580.5	936	340	306	380	466.5	581.25	372.75	527.25	393.25	632.25	495.25	293.5	182.75
68.0216	322.75	368.5	392	366.25	245.5	321	286	265	342	420	372.25	370.25	402.5	144.75	136	594.75	920.5	357	252	329	535	587.25	465.75	451	386.5	633	525.5	251.75	241.75
68.0944	367	401.75	431.25	366	258.75	373	368	245	364	402.5	391.25	322.5	432.25	129.5	105.25	543.5	863.5	270	270	356	513.5	579.25	445.75	443	376	652.75	496	258	171.75
68.1671	361	368.5	386.25	388.25	221.25	358.25	231	317	341	456.5	363	358.25	470.25	140	126.75	582.75	888	373	243	300	503	530.25	464.5	541	380.5	671.5	457.5	314.25	188.75
68.2399	366.5	345.5	393	331	256.75	338.5	305	281	476	363	380.5	426.5	371.25	155.75	134.5	603.5	1033	285	328	274	505	552	353.75	484.75	370.75	624.25	486.5	353.75	204.25
68.3126	346	377	382.25	394	247	340.75	318	197	289	424	388.25	344.25	459.5	167.25	132.75	547.25	948	262	332	283	520.5	564.25	457.5	456	364	588.25	428.75	311	207.75
68.3854	359.25	374	414	401	237.5	379	342	310	388	411.25	365.5	366.5	440.25	159.25	144.75	587.5	932	375	252	416	495.5	622.75	421	553	364.75	715.5	543.5	343.5	220.5
68.4581	358.75	401.25	396.75	389.5	229.5	292.75	270	253	317	435.25	325.5	449.5	434.5	112	113.75	607.25	865	334	277	322	499.5	598.75	427.75	475	349.75	607.5	569	337	207
68.5309	378	417.5	411	353	264.25	289.75	378	282	378	409.5	324.25	394.5	434	173.75	154	555.75	845.5	368	222	340	520	594.5	507.25	433.25	381.75	641.75	447	360.5	195.25
68.6036	344.75	391.25	422.75	351.75	346.25	305.75	300	358	390	327.75	355.25	365.25	396.25	163.5	173.25	593	1039.5	387	315	341	530.5	515.25	391.25	437.75	358	571	477.75	368.75	236.5
68.6764	309.5	377.75	381	231.25	219	343.75	340	314	324	338.75	304.5	409.5	402	188.5	145.5	553	1004.5	282	239	386	602	529	481	461.75	294	573.25	480.25	288.25	171.25
68.7491	268	292.25	317.5	280	240.25	328.75	307	264	382	333.75	353.5	352	406.5	144.25	104	548.75	845	457	339	333	511	644.25	406.25	466.5	337.5	535.5	463.25	335	216.25
68.8219	346	401.25	389.25	389.25	268.25	370.5	391	225	414	424.5	344	381	447.75	157.25	165	587.75	1010	257	383	356	514	491.25	453.25	559.75	384.25	615	551.75	322.5	239.5
68.8946	411.75	414.25	391	393	321	301.5	263	226	282	416	326.5	315	449.75	152.5	140.25	698.25	930	371	139	276	455.5	582.25	400.25	448	385.25	646.25	481.75	383.75	221.25
68.9674	316.75	372.75	390.25	345.5	279.75	403	425	276	362	419	351.25	395.5	441.5	139.25	171.25	604.75	876	364	238	269	502.5	516.5	363.25	472.5	375.75	641	409	296.5	232.5
69.0401	384	384.75	415	325.5	242.5	304.75	360	320	295	460	349.25	373.25	436.25	132.25	157.25	635.25	914.5	293	259	363	576.5	553	449.75	475	466.5	613.5	456	284.25	222.5
69.1129	399.75	383.75	393	354.75	288.75	345	262	288	396	413.25	344.25	438.75	397.75	106.75	111.75	613	1000	377	310	327	511.5	515	406.75	490.25	404	546	410.25	293.25	242.25
69.1856	396.75	398	381	388.75	263	320.5	390	264	337	398	314.75	378.25	461.5	125.75	97.5	566.25	955	342	403	347	524	602.5	424.25	569.75	407.75	623.5	465.25	296.25	236.75
69.2584	379.75	368	476.25	355.75	244	279	281	352	292	399.5	334	416.25	450.5	120.5	115.5	594.5	961	348	307	373	562	615.25	369.5	507.5	360.75	602	456.5	331.5	224.5
69.3311	318	389.25	445.25	323	220	351.5	333	308	320	431.25	357	438.75	441.25	169.75	124	615	916	312	335	302	511.5	614.25	460	494.25	394	534.75	460.25	385.25	269.5
69.4039	330	387.75	408.5	367.25	223	328.25	348	319	471	373.25	299.75	379.25	419.75	137	121	616.75	976	333	321	291	521.5	597.75	401	536.25	354.5	571.75	503.25	394.25	233.25
69.4766	389.25	358.25	428.75	380.25	265.75	343	385	283	325	410	377.75	412.5	429.75	127.25	134.5	545.25	1041	279	279	266	602	621	349.5	513.5	355.25	618.75	386.75	306.25	265.25
69.5494	395	404.25	408	372.75	230.75	339.75	312	172	395	465	397.75	326.5	434	163.5	129.5	594	990.5	355	270	377	562	581.75	401.25	553.75	350	608.5	527.75	307	283
69.6221	372.75	398	385	389	267.5	369.75	341	235	382	350	322.75	376.5	436	152.75	148.75	638.25	969.5	328	288	329	549	513.25	383.5	460.5	348.5	564	511.75	354.75	233.75
69.6949	365.25	353.25	430.5	374	259.25	366.5	299	269	352	436.5	340	426	534.25	173.5	123.5	534.5	854.5	361	261	311	478	580	374.5	520.25	391.75	636	435.5	301.25	264.5
69.7676	361.5	366.25	420.75	365.25	277.75	352	361	306	318	395.25	333	420.5	448.5	174.75	129.75	585.5	954	393	296	231	464	672.5	406.75	487.5	352	646.25	504.25	362.25	231
69.8404	312.25	364	416.25	409	222.5	374.75	234	314	346	427	321.5	321.5	362.5	119.5	116.25	575.5	1040	317	335	315	548.5	559.75	401	451.5	439	599.25	459.5	365.25	284
69.9131	364.5	404.75	330	346.25	237.75	352	262	321	295	424	345.5	398.5	424.25	131.25	166.25	625.5	901.5	262	287	387	509	624.5	427.25	454.75	387.5	627.75	484	210.75	259
69.9859	344	365.5	409.75	379.75	240.5	404.5	328	259	321	378	350.25	363	407.5	112.25	114	580.25	843	322	240	279	488.5	617.5	450.5	413.75	385	627	500	310.75	250.5
70.0586	358.75	421.75	386.25	373	257.25	363	420	298	289	375.75	370	423.5	464.5	111.25	124	609.75	942.5	302	325	345	495	560	434.25	471.25	403.25	624.75	535	367.75	322
70.1314	353.25	384.25	349.75	364	247.75	301	305	328	263	375	342	375	367.5	145.25	170.5	613.25	953.5	253	276	313	538	574.25	421.5	517.75	362	536.75	503	336.25	278.5
70.2041	354.25	405.5	445	367	228.75	313.25	283	273	270	456.5	375.75	394.75	423.75	138.25	107.75	597	830	414	327	269	588	585	443	454	426.25	530	389.75	331	284.25
70.2769	358.75	384.25	379.5	368.75	258.75	301.25	317	320	370	402	308.25	370.75	365.75	98.5	110	587.75	973	273	342	298	536	593	390.75	512.25	386	529.75	482.5	386.75	248.25
70.3496	405.75	381.75	405.25	345.5	246.5	341.25	378	260	296	384.5	394.5	426.5	424.5	169	133.75	549.25	1072.5	271	344	418	511	633	392.5	446.25	332.75	589.25	520.75	351.5	228
70.4224	390.25	350.5	429.75	348.75	233.5	395	250	223	443	385.75	349	388.75	437.75	142.75	111.5	599.25	1004.5	418	410	266	589.5	594.5	382	468	376.5	601.25	441.25	354.5	252
70.4951	322.75	343.75	390.75	391.25	250.25	307.5	302	281	422	410.25	374	382.5	443.5	162.25	119.25	565.75	1019	404	393	386	511	549.75	445	408.5	414.75	594.5	438.75	333	218.75
70.5679	388.25	356.25	423.75	355.5	265	325.5	305	192	332	384.75	321	388.75	446.25	117.25	151	576.75	906	323	226	306	511	561	403	509	425.75	672.5	409.75	340.75	281.5
70.6406	397.25	447.75	396	365.5	245.25	329.25	300	255	370	430.25	383	416.75	446.25	140	139	575.25	916	264	278	290	478	526.75	447.5	485.25	437.25	610.75	433	343.5	236.75
70.7134	373.5	406.25	377.75	338.5	249.5	358.5	318	268	372	439	349.25	404.25	430	154.75	149.25	533.75	937	317	401	327	463	570	489	428.25	372.75	642.75	507.25	396.25	241.25
70.7861	382.75	400.25	396	371.5	235.25	324.5	309	236	339	426	325.75	382.5	403.75	136.75	142.5	656.25	965	355	183	322	574.5	496.5	488.75	483.5	304.75	529	459.5	345	231.25
70.8589	340.25	392.5	337	354	271.75	310.5	386	313	335	482.5	343.75	363	475	127.75	124.25	610.5	913.5	373	401	427	428	570	442.5	469.5	364.25	597.5	468.5	388	254
70.9316	401.5	354.5	443.25	359	264.5	343.5	218	303	393	391.75	350.25	440.25	478.25	91.75	114.25	548.5	963.5	358	237	355	548	613	462.25	470.25	405.75	637.5	456.25	324	314
71.0044	337.75	397.75	421	382	243	337	320	249	365	278	336.5	411.5	401.5	138	142.25	547	866.5	243	243	378	519	512.75	454	359.75	249.5	698.5	427.75	339.25	241.75
71.0771	355	381.75	367.5	380	212.5	315.5	200	285	312	388.5	294.5	426	437	130.5	123.25	567	954	410	242	254	577	616	456	440.25	387.75	551.5	476.5	345	267.25
71.1499	345.5	356.5	393.25	375.25	220.75	387.25	292	183	632	350.25	319.5	374.25	421.25	123	101.25	575	822.5	348	230	275	528	544.75	399.5	456.75	436	624	479.75	378.75	311.5
71.2226	334.75	377.75	385.5	373.25	241.25	338.25	386	293	362	457.5	261.5	380.5	432	181	126.75	609.25	924.5	263	332	313	449.5	579.75	379	511.75	329.25	549.5	496	348	295.25
71.2954	337.5	414.5	358.25	381	302	343	291	301	309	389.25	328.75	413	415	120.25	167.25	610.5	987.5	457	306	368	442.5	537	392.75	521.25	373.75	546	403	333.75	282.25
71.3681	368.25	350.5	391.5	414	252.25	294.25	379	366	306	462.75	300.75	387.5	406.75	128	136.25	564.5	992	342	145	306	429.5	539.5	445.5	535.5	406.75	582.75	481.5	312	254.75
71.4409	314.5	353.25	425.75	373.25	219.25	333.25	342	294	312	423.75	298.5	457	482.25	151.25	97.5	579.75	943	366	257	346	518.5	637	461.25	494.75	346	583.5	493.25	370	347.25
71.5136	374.25	434.25	395	393.5	221.75	346.25	351	306	294	427.25	356.25	401	416.25	151.25	142	593	872.5	317	278	289	613.5	573.25	455.75	532.5	373.25	553	460.5	294.5	338.25
71.5864	376.25	363	378.5	356.5	247	365.75	325	146	489	426.75	334	348	454.5	165.5	121.5	580.25	1081	368	250	250	557	588.5	429.75	467.75	365.25	510.5	458.25	323	256.5
71.6591	364.25	360	414.5	368.75	275.25	320.5	302	322	395	411.5	334.5	377.75	423.5	146.25	175	609.75	962	445	280	329	482	498.25	370	427.5	341.75	670	507	342.75	298.25
71.7319	267.5	374.25	356	253.5	217.5	299	282	280	441	429	314	353.75	432.75	150.25	103.75	531	895	322	289	275	481.5	592.5	404	515	387.5	575.75	499	317.5	303.75
71.8046	284.5	320.5	378.5	278.5	199.5	390	278	275	267	475.75	403	354	441.75	154.25	133.25	602.25	960.5	275	306	364	487.5	511.25	461.75	477.5	296	611	530.25	362	359.75
71.8774	324.5	373.5	344.25	339.25	318.25	297	331	210	371	371.75	391.75	412.75	466.5	124.25	141.25	629	947	318	245	348	482.5	595.75	320	512	390.25	641.75	459	280.5	250.5
71.9501	402	430	415.75	407.25	237.5	337	319	257	394	331.75	379.75	417	402.75	125.25	123	552.5	910.5	287	257	317	469.5	516.25	444.75	546.25	424	561.75	523.75	266.75	319.75
72.0229	331.5	398.25	377.75	342.25	264.75	326	316	174	354	382	332.25	450	448	134.75	122.5	583.75	998.5	210	235	237	424.5	589.25	385.5	487	405.75	645.75	499	257.75	300.25
72.0956	361.75	418	432	379.5	258	335.25	310	164	290	413	306	422.25	421.25	183	160	636.25	992.5	358	242	348	548	556.75	422.25	489.25	424.75	555.75	504.75	312	301.5
72.1684	326	395.5	423.25	418	227.75	358.25	316	248	367	382.75	335.75	377	424	116	118.5	574	1062	325	292	212	555.5	587.25	450.5	346.75	327.25	629.5	442.25	333.5	333.25
72.2411	382	390.25	387.25	410.5	220.5	343.25	365	245	325	398	304.5	359.5	396.5	181.75	132	597.25	875.5	413	352	245	626	521	399	476	372.5	531	496.5	346	263.25
72.3139	395.75	395.5	386.25	373.25	276.25	348.5	373	298	457	398.75	383.25	394.75	412.5	185	114.5	560.5	941.5	279	284	258	484.5	541.25	451.25	508.75	335.75	559	422.75	280.75	402.25
72.3866	375.25	383.75	366.75	404.5	288.75	346.75	307	302	325	401.25	354.5	397.25	342	160	131	577	926.5	292	227	326	514	560.75	399.5	501	382	558.25	462.25	267	336.5
72.4594	343.25	388.75	382.25	348.25	271.25	350.5	317	284	270	449	351.75	418.5	402.75	116.5	148.5	586.75	871.5	316	242	393	489	478.75	376.25	455.75	296.5	615.5	564.25	313.5	290
72.5321	413.25	355.5	376.25	350	234.25	306.75	363	308	332	423.5	359.75	399.5	504.5	187.5	141.25	673.25	1048	360	291	434	465	708.75	478.25	503.5	366.75	651.5	511.5	347.5	310.75
72.6049	343	352.5	381.75	385.5	239.25	365.75	353	331	320	395	388.5	381	399.75	157.25	165.75	629.25	830	246	225	373	457	520.25	431	537	366.5	574	473	279.5	315.75
72.6776	356.75	413.75	400.5	363	223.25	344.25	322	264	390	360.5	352.25	463	385.5	174.5	115.5	542.75	891.5	272	292	280	480	521.75	468	494.5	392.5	550.25	427.5	354	386.5
72.7504	399	359.75	431.75	335	234.75	345.75	275	181	412	423.25	348.5	405.75	488.75	154.25	132.75	615.75	833	262	202	354	594.5	648.75	463.75	463	415.75	528.75	397.25	415.75	373
72.8232	320.5	378.5	420.75	373.75	235.5	345.25	320	242	333	427.75	369	373	408.5	131	150.75	579	952.5	351	316	357	532	520	490.75	481.25	373.75	555	484.75	360	348.75
72.8959	358.25	356.5	423	405.5	277	362.75	358	216	335	404.75	347	391.75	484	116.25	142.25	615.75	793	293	333	395	503	567.5	439.75	475.25	383.75	597.75	481	312	357.5
72.9687	381.75	372	434.25	362	232.25	335.25	347	315	256	442.75	318.25	392.5	407	140.25	122.25	518.75	1024.5	320	210	388	545.5	543	445.5	466.5	360.5	523.5	459.75	349.5	329.5
73.0414	381.25	419.25	365.75	388.5	279.75	327.5	316	397	392	401.75	340.5	433	429.75	128.75	101.5	612.25	1027	359	268	230	541.5	484.25	436.5	498.75	366.5	512.75	438.75	337.75	356
73.1142	342.25	366.75	414.75	341	247.75	359.5	267	264	330	363.75	359	408.75	375.5	173	143	529.75	898	254	239	262	439	602.5	398.5	447.5	340.75	620.5	446.75	273.5	344.25
73.1869	411.5	334	408.5	370.5	197.25	352	459	200	348	357.5	384	411.25	417.75	145.25	135.25	540.25	946	336	309	290	447.5	506.25	435.75	404.75	358.5	646.25	422.75	352.75	361.75
73.2597	334	336	387	386	283.5	319.5	394	250	338	347.5	351.75	395.75	405.5	116.5	131	632.75	732.5	226	302	304	479.5	557	504.5	367.75	351.75	581.75	432	372.5	315.5
73.3324	345	420	408.25	365.75	268	299.25	366	233	284	362.75	284.75	394	362.75	145.75	102	531	930	316	359	351	526.5	602.5	521.25	410	394.25	570.75	506	267	331.75
73.4052	359	416.25	434.5	387.75	240.25	369.25	331	303	356	366.5	288.75	473	388.5	141.25	114.25	585.75	937.5	341	217	329	479	569	394.5	528.5	366.5	566	408	341.25	349
73.4779	370.5	344.5	385	368	259.25	366.75	226	331	373	433	365	381.25	436.5	188	111.25	553.5	880	234	346	311	522	498.25	389.5	518.5	358	537.25	385	363.75	333
73.5507	399	378.75	400	383	243	294.5	349	219	315	401.25	296.5	377.25	416.75	142.25	147	550	921	289	322	342	495.5	562	451.5	530.75	414.5	570	435.5	339.25	348
73.6234	391	391.25	380	356	246	354	329	214	361	399.75	382.75	414.75	361.75	138.5	170.25	575	905	268	281	332	455.5	625	375	503.75	285	518.75	497.75	324	332.25
73.6962	360	386.25	421	360.5	279.5	341.5	234	244	351	384.5	320	383.75	375.25	157	110	553.5	831.5	263	231	300	446	550.5	365.75	467.5	417.5	565.5	459.25	315.25	390.75
73.7689	399	379.75	362	379.5	227.25	299	313	289	359	396	322.5	396.75	523	153.5	99.75	570.5	890	300	223	309	461.5	504.5	455	501.25	426.75	573.25	475.25	353.25	421.75
73.8417	342	344.5	418.5	392.75	235	286.75	377	317	329	341.5	364	366.75	456	145.25	110.75	587.25	901	314	356	382	490.5	573.75	448.25	520	421.75	548.5	486.25	331	362.75
73.9144	327.75	371	396.75	344.75	234.25	302.25	354	231	409	390.25	331.5	363.75	405.25	104	135.25	600.25	947	313	319	264	565.5	528.25	337.25	483.25	352.75	553.25	512.75	300.25	343.75
73.9872	347.5	391.25	434.25	356.25	215.75	333.5	245	243	348	405.5	323.5	340.75	378.5	127.25	128.5	558.75	912	326	383	319	479.5	593	406.75	519.5	414.5	559.75	457.75	187.75	396
74.0599	356	354.5	427.5	366.25	264	304.25	319	248	393	420.25	303	362	337.25	128.25	132	511.75	816	293	256	280	477	647.5	474	417.75	362.75	607.75	505	290.5	337.75
74.1327	356.5	378	374.25	378.25	226	285.25	265	163	271	417.75	340.5	424.25	462.25	127.25	132.25	512.25	838	299	285	381	473.5	601.25	480.5	475	393.75	576	497.25	319.25	307.75
74.2054	389.5	372.75	396.75	398.25	228.75	313.75	387	232	394	393	300.25	381	329.75	130.25	135.25	529.75	945.5	248	303	316	469.5	512.75	370.25	461.5	411.75	651.75	462.25	318	411.5
74.2782	345	369.5	356.5	360	230	304.5	378	161	261	435.75	334.5	394.75	436.25	172.75	136.75	573	872.5	265	257	291	473	549	399.75	525.75	358.75	578.25	440.75	333.5	430.75
74.3509	330.25	393.75	356.75	377	224.25	313	215	192	342	409.25	281.75	377.25	386.75	159.5	109.75	544	910	298	244	336	467.5	591.25	372.5	413	390	599.75	530	284.75	392.25
74.4237	355.25	394.25	402.75	346.5	230	297.75	296	339	353	417.5	428.75	408.25	376.5	112.75	111	509.25	1001	308	343	354	492	575.25	413.25	470.5	380.25	703	488.75	286.25	403.25
74.4964	372	376	377.25	371.75	226	343	305	255	309	372.5	325.75	393.5	419.5	143	148.75	578.75	909	275	319	209	507	529	393.5	463.5	465	601.5	380	286	367.75
74.5692	348	380.5	442.25	405	260	291	432	211	409	397	340.75	329.75	422	108.75	153	613	830	350	228	339	497.5	559	420	519.75	360.5	507.75	449.75	296.25	362.5
74.6419	321.75	366.25	365.25	398	283.75	292.25	309	257	379	430.75	343.5	440.5	403.75	130.75	120.25	574.75	986	317	243	256	532.5	613.25	373	449.5	365	518	394.25	344.25	341
74.7147	307.25	330.75	342.75	213.5	226	334.25	331	315	414	481.75	348.75	389.25	498.5	168.5	138.5	500.75	816	341	220	357	409	654.75	366	460	404.5	584.25	445.5	319	411.25
74.7874	288.5	298.75	320.5	303.25	222.75	363	362	223	382	365	323.5	343	381.75	171	107.5	584	921.5	240	321	386	486	616.75	458.25	466	359	555.5	415	369	387.25
74.8602	320.25	348.5	391.5	332	301.25	317.75	316	239	377	417.75	363.5	380.75	364.75	113.5	190.75	651.25	987	269	270	275	486	595.75	425.25	421	324.75	601	392.25	370.5	352
74.9329	282.75	374.5	409	336.5	233	287.75	232	191	347	455	315	463	364.25	157.5	127.5	638	924.5	324	329	349	534.5	535	475	412.5	404	515.25	464.5	322.5	386
75.0057	331.75	354.75	429.5	407.5	267	306.75	358	190	409	427.25	321.25	350.5	402	151.25	123.5	600.75	886	365	223	257	508	511.25	428.75	387.75	367.75	547.75	409.5	273.25	463.75
75.0784	377.25	376.25	382.75	339.25	268.5	339.5	218	208	334	407	421.25	432.25	495	113.25	138.5	588	937.5	292	283	258	441	541	378.5	448	376.25	603.25	435	302.25	473.75
75.1512	323.5	348.5	405.5	388.25	249.75	323.5	290	292	343	433.25	352.75	371.25	350.75	152.5	114.75	542.5	889	343	355	319	517	595.5	359	479.25	439.25	530.75	447.25	353.5	372.25
75.2239	384.75	400.5	394	325.25	253.5	303.25	321	288	373	382.25	346.5	380.25	432.75	147.25	138	645.5	937.5	295	215	254	479	534.25	464.25	474	424.5	629	510	313.5	403.25
75.2967	375	400.25	401.25	380	284.75	365.75	310	165	312	437	302.5	405.25	380.25	133	122	613.25	974.5	365	318	295	471.5	556.25	340.25	450.25	378	571.5	460.75	321.25	461
75.3694	409.25	350	365.5	413	243.75	325.25	295	184	362	362	385.5	377.25	398.75	162.75	151.75	552.75	935	237	378	396	548.5	534.25	469.5	427	400.5	700.75	436.75	303.25	324.5
75.4422	364.25	358.25	400.5	359.5	243.25	291.25	370	228	357	363.25	376	399.75	382	161.25	145	563.25	899	296	282	369	507.5	544	472.5	442	389.75	590	431	338.5	438.5
75.5149	325	329	415	346.5	229	290.25	303	307	411	364.5	300.25	395	344.75	141.25	148	560.75	866.5	253	266	377	503	575	490.5	408.5	365.5	465	459.25	345.75	397
75.5877	338.5	317.25	384.5	383	275.5	306.5	352	246	316	376	376.5	386	378.5	108.75	135.75	575.75	919	302	232	382	522.5	645	427.5	394	358	638	472.25	305	417.75
75.6604	299.5	376	410.75	389.5	199	266.25	326	212	316	352	339.5	398.5	442.5	135.25	139	539.25	902.5	402	299	344	486.5	586.5	459	489.5	309	558.5	468.5	335.25	411
75.7332	366.25	314.25	376.75	345.5	218.75	384	362	149	370	336.75	287	392.25	491.75	169.25	160.5	547.5	874	275	285	314	452.5	591.25	421.25	426.5	366.5	513.5	397.5	341.75	502.5
75.8059	342.75	356	418	372	243.5	344.5	273	330	303	454.75	357.25	396.5	448.5	173	129.5	572.25	962	248	235	266	495.5	462.5	327.75	420.25	389.75	595	416.25	350.75	472.75
75.8787	383.25	363	383.75	339.25	212	310.5	280	319	194	411.75	283	391	446.5	102.75	114	578	890	386	352	269	542.5	523.25	434	515.5	407	570.5	512.75	303.75	347.5
75.9514	352	387.5	423	393	222.75	334.25	298	187	297	428.25	331.25	361.25	408.5	125.25	149.25	579.5	916.5	341	218	411	538	624.25	343.75	547	333.75	572	464.5	306.5	462.25
76.0242	385.25	331.75	370.5	341.25	286.5	277.25	301	267	274	388.25	314.25	407.5	499	92.5	144	547	1014	212	255	376	456	565.5	368.25	441.25	415.25	522.5	459.75	273	384.25
76.0969	355.5	350.5	381	389.5	263.25	307.25	340	204	446	440	314.5	374	423.75	202	138.75	588	813	260	248	282	554	574.5	406.75	514.25	348.5	542.75	444	314.25	434.5
76.1697	340.75	378.5	353	385.5	255.75	328	276	246	335	415.25	344.75	343.25	408	128.5	157	565.75	831	344	309	358	487	597.25	373.75	503.5	374.5	548.5	550.5	306.5	488.5
76.2424	393.25	373.75	392.25	403.25	193.75	341	285	256	328	423.25	269	351.75	450	139	112.25	524.75	977	314	201	285	538.5	490.5	419.25	442.75	377.25	622.5	420	313	502.5
76.3152	370	332.5	434.75	400.5	261.75	317.75	266	189	278	412.25	344	432.75	494.75	166.5	158	591	853	314	294	310	394	579.75	466	406.25	413.75	611.75	512.5	386	466
76.3879	338.75	405.5	373.5	333	210.5	349.5	209	131	329	422.25	333.75	401.5	440.25	135.75	123.75	561.25	828	287	219	298	481.5	564	402.5	439.75	446.25	532	435.5	364.75	457
76.4607	307.25	419.25	403.5	360.75	249.5	335.25	339	240	365	382	356.75	341	441	144.75	98.25	524.75	841	315	269	280	476.5	565.5	377.75	489.25	413.75	599.25	478.75	329	456.25
76.5334	355.75	366.25	433.5	348.5	252	308.75	335	262	321	438	373	332	432.5	123.25	144.5	580	759.5	251	124	351	491	574.5	381.75	476	366.75	499.75	485.5	286.75	465.5
76.6062	384.5	355	420.25	348.75	229	301.75	312	246	323	394.5	332.5	348.75	397	154.5	129	537.5	889	287	305	275	420.5	518.5	399.5	469.5	308.75	575	435	351.75	486.75
76.6789	343.5	351.5	394.5	370.5	228.75	327.25	272	201	324	408	319.75	380.5	400.5	113.25	127.25	504.5	974	405	260	370	454.5	646	416	421.75	360.75	477.75	402.25	287	496.75
76.7517	332	378.25	388.25	348.5	247.25	344.5	323	246	384	411.5	311.25	324.5	360	189	132.5	580	895.5	262	239	264	502.5	495.25	383	466.5	431.25	453.25	449.5	356	485.25
76.8244	370.75	361.25	446	422	238.75	268.75	433	248	260	474.25	343.5	334.25	465	167.75	97.25	534.5	880.5	322	176	263	478	541.5	362.5	472.5	355	560	430.75	302	432
76.8972	366.75	347.5	362.25	309	254.5	300	346	283	412	375	409.5	406.75	449.25	121.75	123.5	561.25	909	305	254	314	487	563.5	417.25	464.75	332	575	377	299.25	417.75
76.9699	360	346.5	387.25	383.5	234.5	357.75	350	253	274	454.5	379.5	362.5	458.75	155.25	137	547.25	897.5	274	252	350	464	542.75	377	432	320.25	587.5	438	299.25	457.25
77.0427	345	387.5	410.5	354	232.75	328.75	353	188	366	398.5	390.5	359	438.75	150.25	120.25	565.25	943.5	318	261	296	375.5	491.25	416.25	465.75	422.25	593.75	465.25	375.75	421.25
77.1154	327.75	384	385.75	331.25	216.25	276.5	295	256	333	453.5	296.5	384.75	394	127.5	161.5	541	773	316	283	191	526.5	514.25	380.75	418.5	420	545.5	486.75	347.25	477.25
77.1882	377.5	381.75	360.5	394.25	243	324.5	296	269	256	340.25	339	381	368.5	141.5	161.75	529	778.5	311	214	332	478.5	549	453.75	503	421.75	544	414.75	333	540.25
77.2609	340.5	361.75	364.5	358.75	239.75	256.5	403	322	418	384	321.25	360	396.25	97.25	128.75	536.25	844	344	328	215	426	521.25	377.5	431.75	372	495.75	423.75	318	541
77.3337	357	386.75	404.25	329.5	200.25	317.25	228	244	283	373.5	302.5	383.25	428.5	96.5	126.5	539.75	925.5	229	307	273	475	538.75	398	420.75	419.25	508	440	322.5	499
77.4064	352.25	383.75	367.25	394.75	242.75	290.25	327	230	342	407.25	340	339	498.5	106.5	147.25	584.75	843	324	339	257	504.5	574.75	418	471.25	393	653	487	294	506.25
77.4792	376.25	362.25	397.25	340	243.5	298.75	435	294	400	422.25	396.75	361.25	380	124	147.25	530	855.5	355	261	287	531	471	385	462.75	400.75	582.25	421	338.25	579.75
77.5519	374.5	426.5	365.5	362	227.5	310.5	298	287	331	388.75	308.5	355.25	437.5	143	144.5	561.25	866	296	216	308	533.5	477.5	379	484.25	467	560.5	395.5	335.75	490.75
77.6247	322.25	303.25	378	366	255.25	325.25	352	253	415	428	411	419.75	429	122.75	116.25	579.5	916	398	175	433	392.5	543.75	366.75	489.5	395.5	489.75	397	328.25	480.5
77.6974	263.75	382	357.75	267.25	281.25	295.75	309	249	218	430.5	379.25	377.5	416	121.75	104	631.75	829	266	289	315	515	506.75	434	469.75	353.5	586.25	418	347	496.75
77.7702	268	283.25	348	236.5	180.5	334.25	325	179	416	412.25	282	366	343.5	118.25	151	532.75	973.5	325	200	386	534	512.25	421.75	420.25	403.75	522.5	420.75	271.75	551
77.8429	313.75	334	390.5	392.5	252.75	344.75	316	248	334	393.25	316.5	381.75	440	140	90	543.25	892	367	316	324	540.5	539	414.75	504.5	363	624	514.25	338.5	562
77.9157	312.75	422.5	394.25	357.5	296.5	336	322	209	305	408.5	352.25	426.25	395.75	105.25	95.5	543.5	846.5	439	424	455	427.5	593	456.75	470	349	450	465.25	261.75	547.5
77.9884	367.25	319.5	421.75	352.75	229.75	297.25	237	310	323	336.25	288	336.25	361.25	144	139.5	528.5	876	336	265	364	447.5	516.25	478.75	387.25	352.5	579.25	449.5	301	503.5
78.0612	348.5	355.25	380.25	325.75	234.25	325.5	268	276	356	349.75	282.25	407.75	321.25	106.75	141.75	593.5	935	270	313	303	410	491	427	420.5	422.25	610.75	479.5	336.5	544.5
78.1339	419	357.25	376.25	375.25	226	314	304	213	401	367.25	366	355.75	369.75	149.25	137.25	528.75	867.5	277	278	262	474	589	372.75	439.5	336.25	585.25	340.5	301.5	588.75
78.2067	313.75	372	378.25	296.75	176.5	302.75	323	195	234	410.5	317.75	378.75	419	152	142.5	472.5	784.5	315	278	226	445.5	539.5	391.75	439.25	342.75	492.25	457.75	261	611.5
78.2794	339	430.75	391.75	318.25	234.5	309.25	338	196	244	415.25	341	337.5	398.5	128.25	118.75	535.25	906.5	312	217	321	475	493	370.25	434	395.75	575.75	503.75	360.5	566
78.3522	350.25	293.5	380.5	317.25	259.75	299.25	317	214	298	439	311.5	362.25	420.25	126	169.75	544.5	736.5	360	381	226	513	557.25	333.25	453.5	332	538.25	428.5	304.75	536.75
78.4249	338	354.5	366	388	274.75	374.25	325	207	384	434	387.25	418.75	437.5	124.75	156.25	515	926.5	343	222	280	472.5	514.5	393.5	455.5	330	525.75	470.25	319.75	555
78.4977	372.75	356	406.5	336.25	227.75	294.25	276	297	354	444.5	369	387.75	422.75	187.5	78.25	501	783.5	397	292	315	439.5	473	416.25	454	365.75	546.25	461.25	357.5	543
78.5704	336	397.5	428.5	381.25	227.75	314.75	297	284	341	393.75	369.5	389.75	434.5	154.5	149.5	538.75	869	272	320	299	535	472	384.25	450.75	329.75	516.5	511	307.75	591.25
78.6432	397.5	344.25	376	381	269.25	366	347	258	373	415.25	360	444.75	360.75	151.75	104.25	523.5	903.5	266	291	417	372.5	602.75	373.25	521.5	385.25	560.75	432.25	327.25	529.5
78.7159	346.75	405.25	393.25	401.5	261.75	308.75	260	345	317	347.5	306.5	346	476.25	144	130	592	934.5	281	210	367	447.5	537	418.75	458.75	341.5	619	458	308.5	547
78.7887	351.75	368.25	365.25	384	195.75	239.5	247	297	358	337.5	373.5	379.75	403.5	170	129.75	555	755.5	283	280	255	521.5	506	342.25	507	362.75	633	422.5	342.75	623
78.8614	375.5	395.5	363	397	236	313.75	388	213	337	412.5	317	398.75	397.75	114.25	141.75	526.5	753	346	241	289	452.5	529.75	395	455.75	343.5	464	475.25	359.75	538.25
78.9342	353.75	364.5	392.75	336	206.75	330.5	271	361	242	416.5	338.5	389.75	432.5	183.5	112.25	560.75	863.5	348	292	299	485	533.75	319.25	442.75	343.25	520.5	467.5	363.25	573.75
79.0069	394.5	314.5	358	378.75	230.5	303.75	337	232	244	428.75	322.75	352.75	467.25	151.5	135.5	588.75	886.5	251	335	349	508	554.25	358	358	362.5	548.25	466.75	294.75	622.5
79.0797	280.5	338.75	364.25	339.25	210.5	361.75	377	233	342	374.25	339	416.75	406.5	158.5	175.75	547.75	875.5	365	212	251	416.5	528.5	329.5	535.25	337.75	524.75	375	298.25	577.75
79.1524	351.75	378.25	383	372.25	204.5	326.75	258	221	457	360.75	289.25	337.75	382.5	129.75	126.75	499	891	179	369	525	419.5	537.75	392.75	471.5	331.25	503.25	425.75	303.5	610.5
79.2252	369.5	344.5	381.5	360.75	207.75	336.5	232	369	468	420	340.5	412.5	408	126.5	97	522.5	791	315	405	305	473	540	388.5	509	455	554.25	408.5	307.5	588.75
79.2979	358	347.25	371.75	307.25	249.25	305	274	256	345	416.25	334.5	312.75	418.75	125.5	125	493	851	424	256	254	477	520.75	382.25	498	397.75	514.25	449	295.5	682.75
79.3707	327.5	342.75	378	388	255.25	278.5	386	294	370	397.75	377.5	413.5	392.5	139.75	148.25	542.5	795	258	195	265	470.5	553.5	373.75	450.25	366.75	551.25	396	351.75	586.75
79.4434	344.25	375	421.75	373.75	199.5	314	354	340	336	402	293.75	341.25	403.75	148	113.75	509.25	877	218	220	322	446.5	517.75	333	391.75	381.75	500.25	398.5	333.25	715
79.5162	316	359.25	328.5	361.75	215.25	306.75	243	257	246	375.75	347.25	351.5	429.75	149.5	115.75	553.5	793	232	273	303	593	607	350.75	431.5	383.75	511.25	443	329	623.5
79.5889	324.25	361.75	418.25	300.25	254.25	316.25	330	200	309	439.75	344.5	379.5	381.25	119.75	113.25	487	812	278	245	221	463.5	568	398.25	430.25	385.25	515.75	468	291	683
79.6617	332.25	331	346.75	365	201.75	334.25	271	187	324	400	325.25	307.75	426.25	182	106.75	473.5	763	304	269	345	450	511.5	387	464.5	310.25	593.25	415.5	285.25	643.75
79.7344	376.5	341.25	390.75	366.5	239.75	275.5	376	209	365	459.25	370.5	367.25	441.5	140.25	129.75	428	822.5	335	278	415	503.5	493	362	423	336.75	588	427.5	311.25	615
79.8072	352	301.75	406.5	378	224	329	284	358	269	391.75	345	374.5	394.25	121.25	131.75	552.75	727	308	461	294	443.5	564.25	352	442	349	567.5	518.25	310	654.5
79.8799	315.5	405.5	397	369	207.5	344.75	343	300	329	369.5	352	345.5	351	77	135.75	584.75	832	409	277	213	456	592.25	375.5	427	285	565.25	475.25	282.5	615.25
79.9527	339.75	324.75	407.25	392.25	250.5	334	435	169	328	341.5	334	375.75	441.25	105.75	123.25	517	843.5	255	310	313	423	531.25	405	418.5	368.5	543.75	553	249.75	615.25
80.0254	362.5	345.25	370.25	327	224.75	318.25	272	247	315	416	303	352.5	431	143.5	93.5	546.75	894	369	254	282	446.5	541.25	357	507.75	340.5	539.25	477.75	317.25	686
80.0982	319.5	296	372.75	333.25	191.75	298.75	328	178	406	364.25	310.75	373.75	371.25	132.5	122.25	557.5	816.5	356	285	319	476	503.5	462	432.25	346.5	565.75	398.5	317.5	639.5
80.1709	346.25	399.5	388.75	341.5	216.75	375.25	286	221	351	436.5	328.25	297.25	374	107.25	144.25	521.75	838.5	387	285	293	410.5	530.25	394.75	476.25	279.25	597.5	436.25	292.75	668.75
80.2437	343.75	418.5	385	382.5	204.75	348	308	264	307	379.25	371.25	371.25	447	135.25	110.25	547	913.5	267	248	272	455	481.5	424.75	390	305.5	571.5	453.75	301	707.75
80.3164	361.75	395.75	359.25	361.5	272.75	286	260	123	194	375.25	301.5	399.25	421	137	117.5	561.25	764	295	293	266	459.5	501	416.5	355.5	365	566	462	330	600
80.3892	369	374.25	401.75	351	172.75	365.75	316	241	334	354.75	339.5	377.75	435.25	152.75	120.5	541.25	790	265	231	297	497	565.5	354.5	361.5	318.75	497.75	404.25	283.25	584.5
80.4619	337.75	378.75	413.75	410.25	237	330.75	323	151	344	409.75	285.75	405.25	398.25	176.25	117	529.25	852.5	382	304	308	545	464.25	367	436	365.75	550.5	481	334.5	638.25
80.5347	325	333.75	375.5	347.5	240.5	316	258	193	393	378.75	340.25	421.5	348.75	201	127.25	529	844.5	260	250	211	466.5	566	433.5	453.5	398	500.75	447.75	298	723.25
80.6074	320	326.5	383	369.75	180.75	324	264	209	377	385.75	365.75	366	373.5	147.5	117.25	505.5	872	255	375	343	449	496.75	359.75	499	367	539.75	491.25	333	688.25
80.6802	332.5	400.75	384.5	323.75	193	321.25	256	297	267	439	318.5	346.5	443	148	116.5	568	747.5	265	237	211	484.5	562	299.25	439.25	354	481	383.5	270	741.75
80.7529	327.25	353	410.25	352.75	221.5	290	331	229	329	437.5	359.5	397.25	397.75	149	144.75	477.25	877.5	281	157	242	480.5	533.25	367.75	463	257.75	555.25	379.75	293.5	576.25
80.8257	390.5	358.25	354.5	341.25	250.5	342.5	358	205	414	322.75	308.5	381.5	442.75	173.75	171.25	517.75	927	262	226	289	453.5	542.5	391.75	515.25	382.25	617.5	518.5	344.75	653.5
80.8984	384.75	361	378.5	338	209.75	331.75	340	299	295	474.5	270.5	293.75	419.25	160	121.75	507.25	861	285	293	215	474	549.5	421	451.75	277.5	507.5	405.25	305.75	616.75
80.9712	315	385.75	368.5	346.25	220	343.5	374	248	208	355.5	348.25	360	388.25	133	140	548.75	739.5	373	379	241	511.5	580	366.25	368.75	430	503	468.5	338	679.75
81.0439	347.25	380	396.5	346.25	203.25	306	246	313	367	367.5	328.5	390	322	114.75	97	541.75	820.5	377	323	370	428	554	330.75	484.25	402.5	540.75	472	337.5	665.25
81.1167	350	347.5	341	351.25	201.25	303	317	252	301	371.25	371.25	370	471.5	160.25	111	468.25	840.5	293	306	264	440	526.5	381	495.25	320	561	405.5	331.5	685.5
81.1894	321	385.5	379.75	331.75	220.25	285.5	318	320	469	394	300	350	458.25	143.75	139.5	525.5	799.5	334	264	343	462	553.75	381.25	435.5	356	539.5	441.5	263.5	745.5
81.2622	325.25	351.75	367	248	241	303	335	259	332	370.5	357.5	349.75	394.75	148.75	149.25	514.75	795.5	256	212	343	463	494.5	396.75	473.75	377	627	481.75	295	699.75
81.3349	229.75	285.25	356.5	216.25	177.5	330.25	277	193	428	366	327.75	288.25	338.5	158	126.75	549.5	804.5	312	336	204	522.5	606.5	440.75	541	310.75	585.75	486.25	341	727.5
81.4077	335	369	373.5	397.25	257.75	324.75	302	274	250	353	335.5	334	442.5	145	114	609	873	368	333	308	434	558.5	379.75	424.75	327.75	476.5	387	309.25	718.5
81.4804	331	344.25	419	367.25	260.5	340.25	226	263	453	420	298.5	333.25	431.5	167.25	140	542.25	814.5	247	134	275	382.5	500.75	365.75	433	329.75	538.5	434.75	328.25	761.75
81.5532	366.25	393	377.25	399.5	238.5	308.25	323	189	283	392.25	321.5	371	488.75	135.75	134.25	522.5	854	220	303	323	444.5	525.25	367.25	450.5	359.5	552.25	438.25	329.25	708
81.6259	341	354.75	402.25	386.25	267.5	333.75	251	202	285	373.5	316.75	327	406.25	139.5	109.25	481	890.5	238	221	296	465.5	513.25	416.25	457.25	346.75	578.75	437.25	303.25	740.75
81.6987	295	412	391	320.75	218.75	334.75	347	237	244	416.25	297	378.5	442.75	204.25	134.25	531.5	809.5	324	196	305	430.5	488	387.5	481.25	353.75	526.25	404.25	333.25	680.75
81.7714	324.25	340	371.75	410.75	211.5	311	381	349	309	435.25	311.25	398	446.25	149	91	578.75	918.5	448	233	242	450.5	466.25	366.75	401.5	377.75	594	435.5	328.25	811
81.8442	325.75	408.25	351	349.25	221	325	202	225	330	374.25	310	334.25	391.5	102.75	113.5	508.75	866.5	234	288	291	442	589.5	361.25	483.5	373.5	528.75	444	269.25	768.5
81.917	317.25	362.5	406.25	382	180.25	320.75	173	200	344	339.25	308.5	409	457.5	132.25	113	575.25	810	190	261	208	531	546	407.25	458.25	359.25	543.5	527.25	238	756.75
81.9897	316.75	389.75	376.25	384.75	245.25	287.5	277	246	298	363.5	327.5	384.75	434.5	123.25	100	493.5	864.5	208	276	218	498	602.75	341.75	485.25	386.25	587.25	459.75	256	674.75
82.0625	350	302	383	390.75	237.25	373.5	411	258	262	442.5	334	327.75	434	141.75	134.75	505.5	892.5	283	224	316	429	494	368	478.25	365	528	434.25	314	747
82.1352	284.25	357.25	390.75	342.75	193	320.25	320	310	307	346.75	334	317.75	426.25	138.25	109.75	474.5	719.5	281	307	340	492	534.5	429.5	429.5	417	573.75	498.25	299.25	772.75
82.208	334.5	333.5	415	366.5	225.75	340	352	190	310	366.75	371.25	378	437.5	172.75	120.75	536.25	766.5	363	288	233	455	515.5	358	518	345.25	542	388.25	285.25	831.75
82.2807	332	378.5	354.25	367	215.75	300.5	454	270	406	367.25	368.75	361.25	480.25	113.75	116	501	845	328	267	268	516.5	498.5	348	502.75	396	576.5	401	348.75	849
82.3535	336	354.5	397	380	219	294	338	192	295	369.75	344.5	323.5	410.75	146.75	151.75	510.5	779.5	306	306	230	491	513	346.5	528	291	524.75	510	319.75	917.75
82.4262	351.75	358.75	371	350.5	204.75	272.25	267	263	421	399.25	338.25	399.75	393.25	148.5	111.75	533.5	818.5	282	263	263	452	571	328	440.25	341.25	579.25	463.75	331	721.75
82.499	332.5	388.75	421.75	285.75	261.25	310.5	298	210	293	447.5	365	334.5	388	131	125.5	526	775.5	384	249	266	477.5	518.5	348.5	452.75	352	436.25	504.5	308.75	746.5
82.5717	348.5	386.75	326.25	432.5	213	333.5	295	195	269	417	331	372	342.25	179	114.25	476	859.5	232	199	327	369.5	523.25	398	466.25	368.25	572.25	470	303.75	736.5
82.6445	318.25	407.5	344.25	332.75	196	342.25	226	169	250	388.25	325	355.25	365	157.75	119.75	471.75	824.5	357	355	341	456	510.25	480.25	461.5	389	504.75	407.25	312.5	670.75
82.7172	332.25	351.25	370.25	381.25	220.5	298.75	313	293	297	329.25	331	349.75	404.75	150.5	158.75	531.75	893	335	226	321	512.5	489	532	384.75	356.5	593.5	444.25	311.5	809.25
82.79	335.25	353	356.75	341.25	209.75	292.25	309	233	381	364.25	259.25	336	440.75	122	118.75	495.25	856	357	186	267	499	580.75	373.5	398.25	380.25	501.75	398.25	332.5	774.75
82.8627	345.5	353.25	397.75	324.25	242	316	368	248	331	412	389.5	383.25	407.25	163.75	113	537.25	829	340	258	350	496.5	560.25	418.5	426.75	433.75	503.5	429	308.25	755.75
82.9355	351.75	359.5	334.5	366.25	217.5	255.75	248	357	283	413.25	328.5	395.5	430.75	155.5	148.75	438	797.5	216	345	261	485	403.75	381.5	419.5	354	516.5	433.25	354.25	732.75
83.0082	349	337	358	343.25	245	268.75	362	190	368	392.5	330.25	339.25	372.5	137.25	109.25	523.75	830.5	364	326	375	456.5	572	399.75	476.25	378.5	524.25	443.5	343.75	798.5
83.081	344.75	346.75	385	347.75	231	344.25	333	214	346	407.25	426.25	397	351.75	158.75	121.25	451.75	826	291	290	247	459	565.25	367.25	463	442	533.25	444	349.5	823.25
83.1537	381.5	341.25	323.25	359.25	195.25	306	279	350	364	479	380	422.75	411	117.5	108.25	506.75	817	320	218	312	528	525	401.25	450.5	318	499	449	290	774.75
83.2265	342.25	382	366	404.75	187	322.75	336	246	504	435	330.75	416	468	148.5	107.5	542.75	794.5	332	258	200	469.5	545.25	325	445.75	318.25	538	443	259.75	821.75
83.2992	313.5	379.75	369.75	384.75	213	307.5	309	326	250	438.75	347.5	319.75	406.75	132	98.75	494.25	892	238	322	145	445.5	503	346.75	473.75	349.5	549.25	376.5	369	840.25
83.372	369.75	388	346.25	365.5	234.75	263.5	263	273	338	399	287.5	397.75	393.75	151.25	102.75	532.75	791	369	276	312	468	565.75	338.25	497	328.5	523.75	391.25	350.25	852.5
83.4447	328.75	377.5	375.5	365.5	231.25	266.5	390	219	429	357.5	328.5	329	397.75	139.25	108.25	515.25	806	392	287	237	539.5	591.25	343.75	435.5	386.25	518	463	274.25	858.5
83.5175	313.75	393.75	418.25	329.75	221.5	309	244	194	306	435.75	321.5	422.75	390.5	142.75	146.5	567	748.5	233	289	263	461.5	553	408.25	480.75	385	602.5	383.75	334.25	916.25
83.5902	299.25	392.25	338.75	364.25	229.25	308.75	279	246	313	391	330.75	327.25	386.25	139.5	142.75	539	754.5	307	170	344	427	543.25	412.25	437.5	323	418	468.25	320	813.75
83.663	350.75	350.25	378.5	368.5	215.75	281.25	266	252	309	360.5	391	356	358	153	130.25	519	776.5	335	351	274	442	559.5	294.5	465.75	370.5	504.5	465.5	353	767.75
83.7357	380	350.25	391.75	389.5	197.25	329.75	313	302	332	342.75	316.75	375.5	415.5	132.25	142	498	757.5	319	338	367	566.5	502.75	382.75	462	351.5	587.75	442	291.5	900
83.8085	335.25	328.5	362.75	445.5	203	330.25	279	313	418	362	283.5	363	444.5	141	118	550.25	785.5	338	369	295	454.5	487	330	447.5	385.25	513.5	445.5	320.5	843
83.8812	302.25	333.5	341.5	375.5	238.5	283.25	413	257	315	369	349.75	349.25	393.75	120	126.25	433.25	797	320	261	274	434	620	318	495.75	386.25	479.75	384.25	273.75	801.5
83.954	298.75	353.5	337	334.75	240.5	288	221	258	258	348.25	382	418	361	136.75	98	495.5	822	260	261	221	520	523.5	335.25	438.25	385.75	470.5	481	242.75	816.75
84.0267	327.5	399.75	373.75	372.25	201.25	295.5	297	180	397	393	353	336.75	390.75	124.5	135.5	468	839.5	195	184	284	462.5	483.25	365	405.75	328.25	553.25	545	316.5	849
84.0995	350.5	361.75	371.75	370.5	215.25	314.25	236	326	291	427	314.5	336	399.25	106.25	123.75	478	890.5	335	248	355	420.5	567	402.5	487	337.5	533.25	483	330.25	947.75
84.1722	341.5	384.75	396.25	410	260.75	364.25	354	304	266	393	352	368.75	416.25	143	144.5	578.5	839	342	292	267	481	535.25	364.5	473.75	364.75	578	470.5	269.75	843.25
84.245	268.25	401	354.5	312.25	243.75	261.75	231	335	336	329	409.25	351.75	388.25	141.75	150.25	551	783	363	229	331	493	643.25	387.5	456	361.5	609	443.25	310	775
84.3177	286.75	318.75	337	263.75	205.75	330	317	256	285	353.75	319	340	400.75	150.5	148.25	607.75	864.5	265	171	245	399.5	513.5	359.25	482.5	323.5	443.5	423.75	324.5	901.75
84.3905	312.75	364	361.25	356.25	271.25	299.25	405	207	350	365.5	305.75	318.75	375.25	119	126	576.25	761	356	243	258	358.5	497	401	493.5	347.5	501.75	477.5	316.25	942.25
84.4632	373.5	424.25	379.25	333.5	297.5	311	231	248	350	393.75	316.5	298.75	385.25	166	111	608	906	213	175	178	431.5	552.25	352.25	439.5	327	501.5	483.25	329.75	829
84.536	308.75	398.75	366.75	338.5	190.75	356.75	342	192	263	372.5	325.5	331.75	362.5	151.5	161.25	487	883	287	197	320	422	414	377.25	422.25	322.75	523	419.25	343.25	909.5
84.6087	344.25	379	383.5	353.5	226.5	347.5	269	186	338	441.5	330.25	366	293.75	132	141.5	547.5	785.5	324	325	310	476	500.25	367.5	465.75	373	531	416.5	348.5	887
84.6815	347	320.25	441	363.5	230	336	283	218	325	401.25	335.5	346.75	367.75	148.25	126.75	519	810	298	293	313	482	616.25	436.75	444.75	379.5	471.5	401	365.25	860
84.7542	360.75	334	411.25	283.75	215.25	305.25	324	243	257	382.5	358	352.5	388.75	135	126.5	475.75	896	308	399	358	443	570.5	430	449.5	377.5	537.25	413.25	319.25	800
84.827	372.5	411.25	359.5	336.25	259	343.25	319	243	413	345.25	352.75	378	387.25	130	143.5	520.5	824.5	282	244	288	419	500.5	388.75	471.5	417.75	578.25	478.5	351.25	1025.5
84.8997	354.75	374	335.75	366.25	251.5	278.25	240	271	347	322.5	327.25	364.25	410	143.75	115.75	570.25	743	341	368	286	545.5	520	428	415.75	383.25	539.25	461	311.75	852.75
84.9725	320	385.75	390.5	323.75	210.5	312	280	300	286	357.25	298.5	380.75	361.75	148.75	119.5	534.5	749	414	231	259	429.5	515.5	340	374	395.75	554.5	392.75	351	877.75
85.0452	340.5	323	390.5	396.5	206.5	360.25	236	106	282	429.5	256	435.5	379.75	160.25	178	583	776	241	338	256	554.5	542.25	369.25	492.5	383.25	507.75	407.75	328.5	948.75
85.118	367.25	360	370.75	326.25	207	276.5	203	285	340	431	358.5	342.75	449.25	119.5	138.75	537.5	811.5	283	187	255	489.5	453.25	378.25	432.75	317.25	501.25	412.5	329	955
85.1907	377	310.5	348.5	365.25	237.75	295.5	258	304	295	400.75	311	375	432	153.5	103	496.5	800.5	231	287	244	485	488.75	418	459	312.75	500.5	419.75	301	1007.25
85.2635	370.5	339.5	405	335.25	223.25	316	289	288	308	387	376.5	347	406	134.5	123	508.75	841.5	371	249	261	506.5	581	345	496	375.75	479.5	429.5	327.25	919.5
85.3362	357.75	375	381.75	387	232.75	343.75	433	254	381	459	304.25	357	393.75	130.5	86.25	483.75	806.5	302	261	307	468	456.5	371.5	426.25	378.75	583.25	440.25	333	966.5
85.409	329.75	364.25	349.75	378.75	238.5	297	220	308	340	440.5	270.5	350.75	418	152.75	125.5	602	927.5	268	341	348	509.5	468	341	446.5	337.25	382.5	460	320.25	1001.75
85.4817	316.5	367.5	378.5	345.25	189.25	355	258	188	316	393	340	306.5	441	124.25	122.25	496.25	811.5	304	245	300	542.5	502	314.75	444.75	374.75	560.25	457.25	276.75	832.5
85.5545	359.25	349	407.5	346.5	212.25	326.25	274	269	310	440.75	311.25	380.25	397	84.75	122.25	472.25	731	347	257	226	478.5	496	327.75	413.25	366.5	462.25	496.25	251.5	911.75
85.6272	322.75	365.5	396	325.75	247.25	288	240	213	304	389	388.25	366.75	332.5	126.5	110.25	447.75	757	305	318	348	423.5	488.25	339.75	427	377.25	541	483.25	286.5	849.75
85.7	337.75	390.25	337.25	369	226.25	292.25	397	180	358	449	324	360.75	351.5	141	80.75	528.75	755.5	258	146	279	391	531.25	415.5	424.25	301.5	492.25	413.5	224.5	942.75
85.7727	348.5	341.25	333.25	324.5	211.5	365.5	337	311	183	398.25	304.25	338.75	364.25	146.25	102.75	531.25	889.5	277	284	226	448	539.75	379	453.75	324.75	573.75	472.5	306.5	819
85.8455	316.5	324.75	396	345	188	288	421	219	230	418.25	345.25	314.75	342	154.5	158	492.75	739.5	259	171	324	501	563.5	369.25	390.25	401.5	543.5	475	313.25	886
85.9182	338.25	409.5	400.25	377.75	200.5	301.75	321	274	403	491.5	309	367.25	388.5	135.25	143	505.5	831	286	198	263	454.5	517	377.75	483.25	355.75	486.25	448.5	314.75	938
85.991	318	343.75	342.75	411	226.25	325.5	274	255	304	461.75	365.25	333.25	433.75	153	122.75	538.75	763.5	348	219	351	489.5	443.75	382.75	416	344	561.5	401	277	1004.75
86.0637	312	355	414.5	318.75	177.25	263.5	299	275	304	392.25	310.75	361.5	452.5	129.25	123.5	433.75	804.5	308	191	221	475.5	496.25	424	415.5	368.75	505.5	475	387	853.5
86.1365	378.75	323.5	403.75	385.25	250.75	314.5	347	277	373	379.75	275.5	352	416.5	165.5	130.75	512.5	800.5	290	190	252	445.5	519.5	395.75	439.25	371.5	552	399.5	324.25	846.75
86.2092	365.5	358.25	377.75	349.25	215.25	296.25	282	282	268	399.25	292	350	402.5	132.75	128	516	820.5	293	245	266	515	491.5	388	435.75	359.75	552.75	439.5	258.75	984.25
86.282	347.5	328.25	392.5	330	213.25	328.75	301	262	289	377	259.75	342	355	152.75	108.25	513.5	763.5	226	249	341	441.5	517	371	484	359.75	515.75	410.25	288	1041
86.3547	350.75	376.25	367.25	373.5	207.5	239.5	289	342	278	369.5	325.5	351.25	363	139.75	125.25	521.75	778.5	306	237	253	435.5	523	374	523.5	303	442.75	457.5	300.25	889
86.4275	319	376.5	396.5	355.75	199.25	297.75	214	242	305	443	301.75	421.5	455	117.5	151.5	518.25	755.5	255	211	338	496.5	412.75	384	457.75	334.75	539.75	455	326.5	929.25
86.5002	344.25	322	357	382.25	231.25	319	203	276	390	415.75	303.75	338.75	454.75	123.25	129	570.5	818.5	279	210	304	399.5	525	342	460.75	394.25	469.75	382.5	326.25	1058.75
86.573	369	357	358.25	343	175.25	296	286	218	358	440.25	346.25	321.5	375.75	129.75	137.25	472.5	825	380	300	284	473	563.25	326.5	430.5	387.75	510	418.75	272.25	842.25
86.6457	300	371	347.75	369.25	224.75	293.25	259	212	332	446.25	262.5	359.25	428	115.5	178.5	490.75	673.5	384	362	203	385	544.5	425.25	482.5	375.75	567	460.25	277	953.75
86.7185	369	362.25	371.5	328.5	179.25	319	279	245	332	387.5	327.25	393	414.25	121.25	123.75	510.25	752	230	304	282	362.5	535	390.5	433	325.75	489	379.75	315.75	940.5
86.7912	380	341.5	344.75	366.25	183.5	278.5	248	238	341	402.5	302.5	315.75	418.25	118.75	136.5	555.75	833.5	310	267	266	431.5	470	433.25	472	393	488.75	399	336	954.75
86.864	360.5	336.25	349.25	350.25	232.5	325.5	322	272	365	394	326.5	348.75	367.75	123.25	135.25	557	724	292	235	293	480.5	537	375.75	509.5	346	571	396	286.75	917
86.9367	389	295.75	390.5	374	168.25	328.75	278	238	225	342.75	353	388.5	412.25	104.5	174	461	833	309	227	329	519	591.75	419.5	441.75	314	528.5	366.75	291.75	983.75
87.0095	386.5	400.25	389	330.75	221.5	335	194	238	273	437.25	320.5	369	374.25	153	150.5	484.5	827	278	225	250	472	537.25	332.5	464	349.5	475.25	453.5	336.25	904.75
87.0822	329.75	349.75	394	346.25	204.25	236.75	320	227	301	438.5	364.75	317.75	340.25	169	126.25	465	726	313	231	298	522.5	474	366.25	489.75	344.75	512	417	331.25	982.25
87.155	367.25	341.5	331.5	380.25	179.5	298.75	371	262	332	408.5	292.5	368.5	382.75	164.25	150.5	520	822	313	244	294	456	475.75	412.25	492.5	329	491.5	421.25	282	953.5
87.2277	343.75	353.5	364.5	430.75	180	302.25	274	336	377	428.75	370.25	359.75	348.25	165.25	119.25	532.25	721.5	309	206	236	391	595.25	361.75	443	359	557.5	437.5	287.75	1005.5
87.3005	331.25	310.5	378	396.75	209.25	327	320	274	336	424.75	252.5	357	411.25	125.5	102.5	507.75	773.5	304	195	299	438	506.75	458.25	402.25	327	431.75	392.5	340.75	1034
87.3732	339.5	327.75	389.25	355.5	190.5	373.25	268	152	365	366.5	318	331.75	381.25	200.25	107.75	466	769	386	279	236	510.5	586	415.5	333.5	379.75	469.25	408.25	305.25	924.25
87.446	318.75	342.25	363.5	322.75	241	280	314	267	319	357.75	334.5	364.5	370.75	148.25	156.5	480.75	748	267	251	238	444.5	524.5	424	477.5	374.25	472	442	309	958.5
87.5187	304	323.5	360	350	233.75	277.5	393	280	293	449.25	336.25	344.75	457.75	146	151.75	515.25	698	273	270	393	544.5	464	396	473.25	355.5	575	423.25	318.25	914.25
87.5915	310.25	328.25	332.25	336	191.25	288.5	317	239	372	384.75	334.75	340.25	423.25	135.25	104	483.5	975	283	217	290	526	531.75	370	473.5	382.25	520.25	412	267	941.75
87.6642	339.75	371.5	389.75	361.75	209	291.5	231	237	374	443	323.25	335.5	403.5	115.5	121.75	479	713	293	294	305	437	511	394.5	510.25	398.25	507	481.75	254.5	971
87.737	292	362.5	363.5	310.75	203.5	276.5	261	160	263	363.25	312.25	340.75	454.25	106.5	83.75	496.25	879.5	311	327	219	471.5	535	378	453.75	331.5	509.25	422.25	272	883.25
87.8097	315.75	378	335.75	352.25	223	295	321	168	295	413.5	325.25	354.25	374.75	120.5	120.25	449.25	779	332	318	261	438.5	559.5	403.5	416	359	493.25	412.75	297	985.75
87.8825	320	381	357.25	330.75	228.5	350	290	259	307	409.5	297.75	362.75	370	156.5	113	477.5	786.5	232	264	377	517.5	481.5	391.75	484.25	328	479.25	469.25	289.75	1055
87.9552	341.25	334.75	396	335	197.75	307.75	294	306	262	395.75	341.5	368.75	445	150.5	134.25	581.5	789.5	227	336	288	470.5	545.75	421	458.75	344	527.25	375.25	303.75	944
88.028	349.5	324.75	336.75	336.25	192.75	326.5	287	314	359	406.75	383	325	348.25	170.75	147.75	447.5	759.5	245	246	194	465	568.25	425	430.5	413	471	508.25	300.25	1001.25
88.1007	314.75	348.5	372.25	338.25	199.25	328.75	391	246	337	476.5	283.75	321.75	384	122.25	159.5	503.25	842.5	214	287	387	511	450	425	515	285.5	475	357.75	319.75	983
88.1735	339.5	354.5	355	342.75	229.25	263.5	360	276	332	509.5	372	353.25	395.75	147	142	501	800.5	225	282	323	469.5	490.5	336.75	495	379.75	440.5	486.25	245.5	1076
88.2462	343.25	389.5	387	318.5	225.5	310.5	335	228	272	376.75	368.25	373.25	392.75	147	114	550.75	809	352	206	330	452.5	531.75	381.75	549	371	519.5	435	389.5	840.25
88.319	246	302.75	315.5	259	225.5	316.25	284	220	355	412.75	337.75	402.75	365.75	127.75	105.25	531	834.5	330	249	308	476.5	488.5	353.25	514.5	352.75	479	478.75	255	951.25
88.3917	264.5	318.25	374.5	290.25	239	297.5	248	221	266	360.75	367.25	337.5	379.25	124.25	140.75	578.5	763.5	231	239	206	415	553	361.25	471.75	357.25	524.25	443	295.75	1019.25
88.4645	314.25	368.25	395	359.25	258.75	319.5	305	250	347	386	360.75	384.75	389.75	142.75	130.75	544.75	893	287	343	354	431	542.25	351.25	495	418	474.25	356	260	942.25
88.5372	359.25	396	388	361	254.5	321.25	273	253	329	399.75	322.75	412	426.75	118	143.5	536	816.5	251	335	332	489	557	374.75	416.25	296.5	539.25	417.25	307.25	960.75
88.61	336	408.25	376	358	212.5	305.25	243	181	232	424	369	396.75	384.75	124	70	556	758	206	278	316	490	561	410.5	480.25	334	549.75	398.75	317.5	985.75
88.6827	375.25	359	377.75	397	188.5	282	353	315	246	488.5	325.5	376	383.75	125.5	127.75	535.25	900	145	200	234	489	549.75	340.25	451.75	329.5	491.5	483.5	267.5	1063.75
88.7555	336	363.5	362.5	391	212.75	329.25	407	223	411	424.25	331.75	403	425.5	121.5	108.5	459	879	320	175	331	468	509	365.75	455	367.75	502.75	441.25	346.5	988.75
88.8282	340.25	375.75	369.75	326	181.25	295	307	158	288	385.75	333.25	403.5	398.5	143.25	174	559	734	294	243	245	406.5	475.25	390.5	475	314.75	596.25	372.5	256.25	1040.25
88.901	320.75	340.25	355.75	338.25	205.25	295.5	297	211	259	414	306.25	338.25	439.25	134.5	130.5	572.75	734.5	253	219	281	411.5	544.25	411.75	436	349	501.5	486.5	323.5	1016.75
88.9737	357.25	366.75	382.25	363.25	210.75	300.5	472	253	454	379.75	318	380.75	407.75	148.75	146.25	518.25	833	261	200	271	490	542.5	386.5	498.25	411.5	513.5	436.75	325.25	1040.5
89.0465	339.25	400.75	389	375	207	337.75	261	246	278	351	324.75	347.75	366	112.5	95.25	513.25	752	303	221	303	389	452.75	384.5	491	367	479.25	392	294.25	965.25
89.1192	337.5	412.5	396.5	389.75	199	340.25	307	197	314	392.25	283	367	394.25	149	183.25	552.75	768.5	296	327	294	535.5	496	342.25	457.5	346.25	524.75	451.5	320.5	979.25
89.192	318.5	333.75	374.5	349.75	194.75	319.75	302	193	313	290.25	337.25	402.5	411.25	112.75	147	490.5	785.5	237	313	318	458.5	526.5	400.5	497	400.75	379.75	427.75	282.75	1079.5
89.2647	324.5	329.25	337.5	327	175.25	291.25	316	237	308	358	362.25	324	459.25	125.25	128.5	461.5	798	274	265	246	453.5	531	364	476.25	436	434.5	394.5	318.25	940
89.3375	335.75	401	337.25	365.25	168.75	299.75	252	180	329	347.5	345.75	316.25	354.75	129.25	145.75	500.25	798.5	227	293	344	484	550	340	479	380.5	478	395	326.25	967.5
89.4102	297.25	356.5	344	388.75	218	293	249	254	315	417.5	346.25	291	393	123.5	132.25	535.75	854.5	311	304	274	402.5	501	319	516.25	283.5	507.25	386.5	302.75	1165.5
89.483	379.5	377.5	342	345.5	190	282.5	354	276	358	364.75	378.75	352.25	390.75	95	125	474.5	867.5	249	269	269	398.5	537.75	404.75	398	448.25	534.25	451.25	286	1127.25
89.5557	355.75	337	388	294.5	157.5	330	303	175	339	356	337.75	372	357.5	95	121.5	466	787.5	289	369	220	483	539.5	434.25	419	331.75	456.25	410.75	249.5	944.5
89.6285	332	353.5	342	351.5	223.25	296	216	203	363	366	362.75	309.25	368	107.75	114.25	526.25	731	228	214	297	465	459	362.75	443.75	374	431.25	417.25	193.25	1011.25
89.7012	345.5	371.25	371	376.25	181.75	287.25	318	199	331	370	321.75	363	338.75	99.75	111.25	544.75	834	273	367	294	453.5	543.25	375.75	441.5	395.5	542.75	510.75	275.25	980
89.774	362.5	362	346.5	360	182.25	288.25	330	204	349	400.75	311	328.5	372	113.5	123.75	525.25	791.5	326	313	254	427.5	486.5	361	463.25	374.75	543	404	337	1084
89.8467	321.5	346.25	372	370.5	182.25	304	162	182	342	454.25	341.5	325.5	342	135	124	517.25	793	332	410	258	450.5	632.5	305.75	531.25	380.25	483	424.75	353	1049.75
89.9195	351.75	319	406	337.75	212.5	300.75	365	264	289	396.75	377.75	391	387.25	155	130.75	519.25	817.5	328	164	331	465.5	504.25	390.75	509.5	327.5	496.5	444	329.5	886
89.9922	336.5	349.25	268.25	377	195	340.75	265	236	327	464.25	310.5	364.75	391.75	104.75	130.25	513.75	847	226	288	320	564.5	547.25	270.75	447.75	379.25	532.5	442.25	314	957.75
90.065	308.5	329.75	397	337	184.25	313.5	270	223	336	379.75	287.5	341.5	381.75	129.25	90.75	457.75	782.5	347	207	384	459.5	496.75	378	496.25	332.5	497.75	410.25	311	1063.5
90.1377	282.5	355.5	341.75	352.5	176	274.75	238	215	326	343.25	312.75	369.5	391.5	110.75	134.5	478.75	778.5	303	254	270	460.5	557.25	278	438.25	327	511	367	317.75	987.5
90.2105	293.25	339	341	362.75	200.25	307.75	336	264	383	331.25	353.5	366.75	401	116.25	87	463	809.5	290	253	245	449.5	527.25	339.75	497	349.75	499	407.75	332.75	975.5
90.2832	283.5	335	337.25	345.5	162.75	337.25	265	242	270	369.25	359.5	340.5	371	110.75	155.75	476.25	593.5	368	277	170	423	515.5	340.25	494	325	479.75	475.25	305.5	1004
90.356	325.75	352.75	407.75	324.25	187.5	239	348	137	326	418.25	330	353.75	390.75	93	103.5	520.25	822.5	309	363	269	444	524.75	422	443.75	339.25	445.25	441.25	276.25	983
90.4287	364.5	407.5	358.5	339.5	188	267	259	272	372	389.75	318	372.5	363	71.75	119.5	475.75	741.5	314	254	218	369	591	384	493.25	371.75	526.5	457.5	251.25	1052.25
90.5015	290.75	367.25	369.25	373.75	191.25	297.25	236	209	380	371.5	324.75	325	362.75	127.75	173	444.25	741	260	314	223	488.5	523.25	347.75	543.5	358.75	465.5	442.5	382	1070.75
90.5742	315.25	391.75	351.75	323.5	200.75	282	240	205	276	411	324.25	378.25	361.5	146.25	125	463.75	884.5	254	265	316	373.5	517.5	352.5	458	338	502	385	290.5	992
90.647	331.25	329.25	311.75	393	195.25	297.75	328	264	339	416.25	333.75	306.25	405	135.25	106.75	490.25	823	325	182	299	518	529	391	442.5	416	440.5	376.25	270.75	1035.75
90.7197	351.25	333	353.5	348.75	198	288.25	303	226	245	383	331.25	343.5	459	124	112	506.5	756	392	326	299	420	478.75	345.75	462	371.25	515	388.75	276.25	1127.5
90.7925	337.25	348.5	384.75	413.5	167.25	290	303	207	296	386.75	308.75	325.75	370	154.25	153	498.25	796.5	288	268	217	409.5	507.25	395.75	444.5	443.25	432.5	422.5	276.75	924.25
90.8652	333.5	360.5	342.75	395.25	175	308	304	222	258	461.25	324.5	431.5	330.5	141	128	432	756.5	265	268	255	482	549	320.25	474.75	392.25	534.5	361.75	317.75	1052.25
90.938	301.25	359.5	382	325.5	169	347.5	252	204	300	348	330.5	326	429.75	124.25	102.75	518.5	856	331	222	304	475.5	585.75	415.75	432.5	366.25	474.25	405.25	349.5	1059.75
91.0108	338.25	360	335.75	418	192.25	294.25	255	217	306	420	325.5	360.5	400.5	129.75	129.5	444.75	849	208	250	219	402.5	552.75	400.75	493.25	378.5	413	418.25	272.25	1077.75
91.0835	318.25	398.5	360.25	382	182.25	332.5	227	297	366	364	303.75	397.25	281.5	146.75	128	488.5	828	314	283	255	454.5	484.25	399.75	471.25	348.5	454.5	380	319	1092.25
91.1563	386.75	335	372.5	359.5	175.75	318.75	349	238	301	338	313	366.25	394.25	133.25	129.5	480	835.5	400	288	316	565.5	532.5	309.75	512.75	344.25	442.25	419	282	1030.25
91.229	349.25	313.25	311.75	352.5	186.25	307.5	419	190	234	370.5	337.75	317.75	404.5	159.75	146.25	464	810.5	394	356	267	456.5	457	376	506.75	408.5	468.25	446.75	363.25	1078
91.3018	352	341.75	336.25	364.5	192.75	325	225	256	310	377.75	357.25	349.75	348.5	130.5	137	464.25	710.5	313	282	162	439	490.75	335	512.25	359.75	506.5	357.5	321.5	1077.5
91.3745	363.75	352.5	358.5	329.5	186.75	315.25	251	151	364	403.5	326.5	381.5	412.25	143.5	123.5	491.25	682	291	223	299	539.5	516	382.5	476.25	358.75	527.5	379	338.25	1035.25
91.4473	348	395.75	397	340.5	199.25	309	440	218	235	375.75	358	343	445	128.5	106.75	526.5	812.5	279	275	254	437.5	503.75	337.75	483	357	482.5	401.25	306.5	1096.25
91.52	315.75	347.75	375.5	249.5	245.25	297	236	325	198	351.25	266	340.5	353.75	128.25	132.5	602	915.5	199	221	146	490	470.5	296.5	447.25	307.75	488.5	481.25	266	961.25
91.5928	237	295.75	331.75	256.75	217.25	333.25	350	176	268	396.75	268.25	344.75	388.5	141.25	166.75	594.5	924.5	228	314	251	427.5	548.75	313.5	523	400.5	424.75	381	285	1003.5
91.6655	311	314.5	349.5	323.75	264.75	302.75	245	277	381	375.75	374.75	387.5	411.75	109	182.5	526	801.5	261	270	315	404.5	575	301.5	471	338	452.75	396.5	294.75	977
91.7383	353	335	369	336.75	215	326.75	279	212	362	411.75	330.5	361.25	356.25	117	104.25	546.75	810.5	291	338	299	512.5	529.25	384.75	529.25	382.75	525.5	478.75	294	1040
91.811	326.5	344.25	393.25	318.75	225.25	304.25	264	205	236	392.25	271.5	380.75	412.25	154.5	143.25	488.75	831	252	231	257	438.5	561.75	273.25	447.75	348	409.75	384	260.75	1118.5
91.8838	334.5	346	352.75	326.75	223	310.25	301	226	422	406.75	350	310	393	151.75	119	506.25	830	175	191	286	487	521	371.75	522	364.75	471	445.25	267	1088.5
91.9565	373.25	339.5	326	283.5	195.75	287.5	325	291	316	331.5	289	293.75	344.75	131.5	147.5	530.75	782.5	401	225	231	493	410.25	479	510.75	333	525.25	414.25	329	1090.75
92.0293	350.25	339.25	330.75	374.25	168	278	258	208	248	321.25	338	435.25	409.25	135	147.5	508.75	692.5	300	264	236	490	557	439.75	366.25	358.25	516.25	413.75	324.5	1118.25
92.102	307.75	339.5	332.5	325.25	185.5	313.25	387	246	353	375	323.5	366.25	366	134	142.75	464.5	740	358	303	214	466.5	501.75	358.5	536	380.75	461.25	423.75	343	1006.75
92.1748	347	325.5	300.25	347.75	162.75	256	179	259	335	396	272.25	339	355.25	91.5	100.5	455.25	747.5	194	223	255	457	559	396.5	526	353.75	503.75	521.25	316	1089.75
92.2475	322.75	352	316	357.5	172.5	272.25	288	253	351	382	322.5	329.25	356.5	173.25	149.25	518.5	861	213	290	264	423.5	546.5	351.75	499	425.75	486.25	344.75	280.25	1084.5
92.3203	364.25	370.25	386.75	332.25	202	306	344	223	286	340.5	281.75	344.75	358.75	136.5	135.25	451.25	828	255	173	279	356.5	620.25	319.5	485.25	348.25	478.75	362	312.75	1040.5
92.393	349.25	279.5	287.75	350.75	171.25	327	262	219	435	368.25	345.25	403.25	391.5	167.75	130.75	503	726.5	289	226	202	406	509.25	367.5	475.5	373.25	469.5	392.75	338	1127.75
92.4658	311	372.25	393.5	316.75	175.25	318.5	287	201	402	367.5	331	271.75	398.75	142	126	418.5	822	187	186	237	388	528	335	456	380.5	513.75	328.75	352	1093.75
92.5385	367.75	339	347.25	329	210.75	274.25	247	276	319	416.5	308.25	388.5	376.25	124.5	129.25	452.25	775.5	369	247	294	439	457.5	324.25	479.25	338.75	484	361.5	291.5	1133.25
92.6113	301.75	336.25	393	348.75	172.5	304.5	292	207	250	357.25	306	350.75	421	113.25	127.5	475	758	180	197	255	483	467.75	406.75	471.25	381.5	556.25	388.75	329	1013.75
92.684	298.5	326.25	416.5	356.75	191.5	299.25	297	215	341	355.25	327	357.75	426	138	187.75	501.25	708.5	270	219	253	471.5	514.25	320.75	483	349	540.5	448.75	313.25	1015.75
92.7568	379.25	321.75	335.25	329.75	188.75	318.75	289	309	322	409.5	327.75	362.75	395.5	121.5	159.75	501.5	735.5	325	280	316	422	517.75	378.75	446.75	297.5	503.25	367.25	237.5	1117.75
92.8295	330.25	361	315.25	304.5	168.75	271	271	257	341	376.75	328.75	311.5	449.75	147.75	152.25	458.25	704	283	257	335	444.5	429.75	362.5	532	365.75	481.25	351	242.75	1095
92.9023	363	355.5	306.25	350	173	248.5	357	270	249	400.75	308.75	368.25	395.5	137.25	156.75	423.75	779.5	305	252	306	406	460.5	335.25	455	401.5	542	448	304.75	1191
92.975	310.25	341.25	310.5	360.75	149.5	334.25	295	117	274	360	321.5	370	392.5	120.75	127.5	449.5	798	270	323	225	415	498.5	392.5	487	381.75	460	382	330.75	1164
93.0478	319.5	330	333	356.25	212.5	322.5	260	155	235	388.25	307.25	361	326.75	107.75	166.25	456.5	726.5	186	226	247	425	448.25	349.25	452.5	389.25	451.5	347	261	1167
93.1205	304.75	370.5	324.25	337.75	191.75	303.5	217	189	270	383.5	343.75	371	396.5	141	155	446	719	261	260	262	520	472.5	406	494.75	328	432.25	404.5	308.75	993
93.1933	329	330	281.75	352.75	164.25	319	240	225	263	410.75	336.75	390.75	408.5	123.25	121	435.25	671.5	352	164	250	434.5	474.5	373.25	530.5	352.75	515.25	422.75	315.25	1178
93.266	340	300.25	363.25	311.75	189	345.5	434	238	276	395.5	369.5	374.75	358.75	127.25	124.75	528.5	698	244	348	340	443.5	515	383.25	494.5	348.5	513.5	413.5	273	990.75
93.3388	341.5	357	344	361.5	180.5	330	320	274	317	388.75	332.25	341	437.75	125.25	123.75	500.25	794.5	261	216	259	424	415	331.75	457.75	323.5	451.75	399.25	319	1151
93.4115	343.5	305.5	375.5	344.75	154.5	313.75	303	210	351	344.5	334	331	423.5	162.25	112.25	467.25	804	200	380	321	484	537.25	391	484.25	361.75	467.25	337.75	284.25	999.25
93.4843	326.5	309	302	349.5	177	301.75	251	267	284	354.5	390	310.5	379	129.75	100	404.75	775.5	279	267	351	413	514	327.5	447	344	497.75	307	362.5	1188.25
93.557	335.25	352.75	348.25	366.25	179.75	288.75	319	188	248	378	307	322.5	403.75	105.75	182.25	470.75	692	318	345	307	487	521.75	396.5	509.75	319.25	487	478.5	305.75	1053.5
93.6298	337.5	301.25	374.25	322.75	177.5	324.25	225	265	279	337.5	360	357.25	418.5	105	137.5	393	836	192	327	274	440	500.5	364.25	527	336.5	452	486	219.75	1053
93.7025	302.75	330	337.25	354.5	206.5	256.75	290	136	296	384.5	313.5	328.25	304.25	115.25	135.75	446.75	733	383	298	331	473.5	526	369.75	480.25	336.25	473	444	238.5	975.75
93.7753	304.75	327.25	365	346	164.75	338.5	241	340	277	365	291	333.25	381	127.75	145.75	473.25	654	247	394	369	518.5	530.75	315.5	550.25	362.75	561.75	460.5	305	987.5
93.848	263	326.25	413.25	339.25	168	255.5	280	268	370	363.25	322.25	386	376.25	138.25	129.75	524	728.5	291	235	272	463	458.5	367.75	463.75	385.75	495.5	378.25	337.75	1021.5
93.9208	302	323.75	340.5	374.5	175.5	300.5	328	204	334	378.5	275.75	352.25	411.25	130.5	156.25	468.75	804	264	179	257	434	496	321	482.5	329.75	429.5	346.5	327.5	1141
93.9935	320.25	335.5	304	364.5	174.75	327.75	381	213	285	431	301.25	323.5	340.75	150.75	197.75	437	753	269	204	262	457.5	497.75	342.5	459.75	369	470.25	414	262.25	1114.5
94.0663	351	307	323	334	167.75	278	323	229	315	363.75	346.75	394.75	388.5	136.75	125	442.25	787	324	281	350	456	480.25	377.25	578.5	344.5	508	442.75	278.25	1016.75
94.139	289.25	327.25	310.75	307	188.5	304.25	349	218	407	429.25	338	337.5	384	146.5	161.5	471.5	728	299	341	191	424.5	503	422.5	472.75	385.25	480.75	334.25	291.75	1041.25
94.2118	321	315.75	374.5	327.5	187.75	310.75	280	163	322	342.75	323	364	399.25	160.5	83	359.5	639	429	274	161	384.5	521.25	399.25	461	298.75	464	366	344.75	1104.75
94.2845	289	328.75	357.25	391.25	201.5	257.25	238	344	226	317	324	356.75	401.5	138.5	128.25	427.25	778.5	244	204	167	410.5	478.5	505.5	397.5	386.5	433.5	437.75	290.75	987.75
94.3573	315.75	343.5	357.75	358.75	191.5	326.5	318	234	335	329.25	309.75	393.5	306.5	125.75	150.75	480.25	738	265	248	247	447.5	545.75	407.75	434.25	380.75	480.5	386	343.75	1085.75
94.43	292	312.75	335	355.5	164.75	294	328	246	276	336	326.5	337.25	348.75	102.5	152.5	435	874.5	285	281	246	490	443.5	335.5	489	349.25	487.5	374	295.5	1078.25
94.5028	304.75	351.25	371	376.5	211.5	331	293	222	310	342.75	299.75	300.5	430.75	157.75	109	423	889	273	241	319	488	504	396.75	503.75	379.25	547.5	478.5	276.5	1152.5
94.5755	324.25	309.25	357.5	334.5	176	315	311	192	339	327.25	302.75	321	425	146.75	123	439.25	784	347	288	280	501.5	457.25	379.5	537	307.25	503.25	407.5	333	1091
94.6483	356.25	395.25	334.75	376.25	185.75	330.25	310	217	300	386.5	307.75	328	359.5	87.75	142.5	475	768.5	194	286	270	419.5	562.25	360.75	497.75	387.5	497.5	362.5	333.25	1157.5
94.721	305.25	337.25	354.5	300.25	251.5	300.75	267	269	265	366.75	331.25	312.25	426.25	109	109.75	640.75	785.5	253	251	318	441.5	466.5	382	443.5	343.25	498.75	400.75	303	1065.5
94.7938	262.5	362	300.25	257.5	247.75	287.75	284	276	401	356	282.25	345.5	363	159.25	124	556.25	905	242	220	325	435.5	468.5	307.25	514.75	320.25	449.25	424.75	300	1019.5
94.8665	301.75	325.75	322.75	296	275	316.75	331	205	322	392.5	284.75	332.75	360.75	156.5	126.75	561.75	997.5	271	263	381	463.5	500.5	332	483.5	376.5	503.5	422	332.75	1084
94.9393	306.5	323.25	349.75	353.75	239.75	345.5	308	278	314	340.5	287.25	354.25	391.25	136	133.75	559.5	761.5	267	212	153	431	549.25	324.25	555	332.25	462.5	448.75	300.75	1051
95.012	313	333.75	318.25	316.5	251.25	260.25	301	135	256	391.75	387.75	316.25	378.75	136	140.25	538.75	785	302	326	238	452.5	507.25	369.75	433.75	340	554	372.75	315.25	1144.5
95.0848	352.25	327.25	381.75	392.5	199.25	250.75	327	230	238	386.5	325.5	371.75	418	121.25	152.75	529.75	709	267	165	256	388	524.25	357	510	400	417	331	374.5	1114
95.1575	296.75	369.75	391.5	326	181.5	309	255	209	274	353.5	344.5	356.5	406.5	186.75	139	479	735	303	212	191	424.5	531	326.5	539.25	372.25	522	495.25	271.75	1077
95.2303	345	343	316	360.25	193.5	306.5	302	237	286	393	318.75	394	368.75	160.75	129.75	460.75	835	276	258	264	534	440.75	329.25	429.75	301.5	522.25	445.5	293.5	1076.5
95.303	358.5	315.75	377.75	350	141	325.25	236	346	266	384.75	386	305.25	409.75	172.25	140.5	532.75	839.5	246	249	366	440	461.25	314	502.5	371.25	538.5	410	273.5	1036
95.3758	341.5	372.5	332.75	308.75	209.5	304.25	268	258	403	368	332.5	304.25	485	116	126	511.5	760	359	310	275	424	469.25	305.25	501.5	329.25	514.25	374	290	984.75
95.4485	288.5	339	361.25	333	157	288.25	287	285	348	382.75	306.5	409.25	327.25	127.25	173.5	496.75	709	292	158	265	465	561.25	367.5	470.25	301.5	603.75	467.25	292.25	1048.5
95.5213	317.5	311	351.25	349.75	179.25	296.75	275	232	369	400.5	330.75	336	339.5	165.75	118.25	514.25	772.5	323	256	348	495	583	291.5	499.25	308.25	438	385.25	306.25	1034.25
95.594	336	335	354	371	222.5	284.75	314	162	255	355	283	336.25	304.25	131	117.75	424.5	801	309	255	386	440	488.75	288.5	545.75	353.25	547	368.5	303.5	1053.75
95.6668	309.5	353.5	348.25	372.25	218.25	297	311	219	288	431	267.25	352.5	394.5	146.25	155.5	540.25	830	296	194	335	379	476.5	337.75	420	301	421	461.75	290	1043.5
95.7395	343.75	355.25	329.75	350	169.25	300	412	284	305	392.75	309.75	377	399.75	162	105.75	520.25	837.5	263	241	178	432	470.75	350.25	490	316.5	411.5	445.25	239	1067.5
95.8123	286.5	372.75	369.75	339.25	178.25	272.25	294	186	352	421.75	328	446	347.75	116.5	171.75	452.25	743	270	186	241	376.5	482.5	329.25	454.75	395.25	474.75	409.5	236.25	1076.75
95.885	305.75	354.75	374	372.75	239	256	243	203	270	342.5	351	369	341	130.5	112	478.25	601	304	298	328	579.5	455.25	380.25	430.5	332.75	487	449	303	1012.5
95.9578	364.25	346.5	364.5	362.25	239.25	291.75	339	257	427	347	298.25	318.75	361	137	160.5	506.25	736.5	211	226	370	478.5	455.25	312	425.25	357	473	451.25	251.75	998.25
96.0305	347.25	343.75	324.75	346	178.75	285.75	281	135	192	360	292.25	380	340	144	100.25	525	712.5	348	244	315	432	450.25	373.5	442.25	348.25	454.75	456.25	310.25	1065
96.1033	319	314.75	348.75	324	166	290	289	234	416	329.5	312.75	314.5	405.25	129.25	125	518.25	873	239	245	202	440.5	463.25	360	477	394.75	490.25	402.5	288.5	962.25
96.176	330.75	360.5	362.5	322	189.5	274.25	298	244	297	355	322	351	331.25	127.5	135.75	477.5	714	324	175	233	553.5	527	282.5	454.75	310.5	496	443	268	1013
96.2488	356	359.25	385.25	344.75	195	275.5	406	229	299	385	330.75	371	386.75	111.5	146	520.5	665.5	333	396	214	355	518.5	370	561.25	331.5	520.5	403.25	298.75	1157.25
96.3215	323.75	325	366.75	346	174.25	322.75	261	161	243	326.5	297.5	321.25	366.25	144.75	124.25	411	721.5	335	162	217	345.5	528.25	339.5	505	319.5	486	425.75	309	1005.75
96.3943	286.75	311.75	340.75	332.75	203.25	350.5	329	278	317	361.75	324.5	359	412	110.25	167.25	438	781.5	303	174	257	443	486.75	428.75	460.75	326.75	518.75	449.5	269.75	1183.5
96.467	332.25	346.75	382.75	356	168.5	307.25	296	283	284	377.75	355	351.25	359.25	133.75	134.25	507.5	805.5	319	220	262	402	445.5	382.5	508.25	365	475.75	420	257.75	1174.75
96.5398	283.75	309.5	341.25	365	227.75	242	243	256	275	338.75	330.5	403.25	439.75	164	124.5	440.25	646.5	207	344	272	405	471	397.75	338	338	480.5	432	343	1133.25
96.6125	345.5	319.25	377.5	347.5	211.75	254	309	288	356	333	328	372.75	383	173.5	139	503.5	674	306	286	213	487	476.75	458	436.5	376.75	482.75	410.5	349.25	1092.25
96.6853	279.5	318	352	322.75	197.25	282	269	273	422	345.25	341.25	344	377.5	135	157.25	494	773	208	297	166	427.5	569	371.75	464.75	369	478.5	416.25	292.75	1006.5
96.758	342.25	331.25	381.5	344	171.25	272.25	268	215	291	311.5	295.5	309.75	411.5	142.25	189	484.75	847.5	242	233	270	454	477.75	382	489.75	354.5	540.5	376.5	311.5	1146
96.8308	316.75	340.25	334	309.5	187.25	312	229	237	297	347.75	349.25	367.75	382.5	141.75	127	501.25	805	224	270	282	419.5	522.25	298.25	594	386.25	497	351.5	301	985.25
96.9035	388	316.75	326.75	297	170.5	292.5	377	228	284	406.75	363	402.25	384.25	140	146.25	464.75	738	303	156	165	416.5	505.75	319.75	490.5	331.5	408	392.25	283	1001.75
96.9763	353	334.5	327.25	308.25	181.25	302.25	364	219	369	305.25	275.75	324.25	358.25	166	109	510	720	344	303	211	460	406.5	356.25	482.75	313	457.25	343.75	303.25	1037.25
97.049	312.75	318.75	331.25	356.5	175.5	307.75	414	323	279	371.25	333.75	300.5	357	99.75	136	473.75	752	268	221	376	455	441	413.5	413	349.75	450.5	379.25	287	1124
97.1218	305	303.5	368.75	344	179	265	378	289	346	331	347.5	357.25	314.25	104.5	117.75	513	727	212	200	361	445	446	365.25	503.25	385	508.5	424.75	277.25	1077
97.1945	307	336.75	334.75	359.5	208.25	243.75	286	225	424	327	336	345	346	108.75	141.5	439.75	815.5	290	220	315	504.5	483	339.5	515.5	375.75	456.75	365.5	319.25	1059.25
97.2673	295.25	285.5	351.75	376.75	198.5	270	142	106	326	395	321.5	336.5	418.5	109.75	113.75	421	757	354	212	334	408	463.25	376.5	417	366.5	441.5	451.75	307.25	1045.75
97.34	320.25	275.5	334.25	314.75	208	303.5	307	168	256	302.75	286.75	302	405.25	114.5	135.25	468	764.5	224	163	261	455.5	446	392.75	448.5	346.5	459	425	303.75	1108
97.4128	330	381.75	333.75	329.75	142.5	275.25	331	211	327	387.25	291.25	327.5	328.5	132	132.75	447	796	214	249	253	438	475	385	462.5	336.5	452.5	365.5	318.25	1053.75
97.4855	341.25	301	334.5	338.75	209	292.75	274	184	304	333.75	294	296	377	145.25	149.5	416.5	785.5	311	238	247	442.5	520.25	303.5	465.75	388.25	442.25	369	273.75	1009.5
97.5583	323.5	349	342	385.25	182.5	269.5	304	232	327	317.75	270.5	313.5	342	136.75	108.25	480.5	791.5	313	196	229	436.5	531.25	389.75	429.25	377.25	472	427.5	284.5	1064.75
97.631	322.25	345.25	348.25	318.75	171.25	301.25	263	228	257	330	310	338.5	451.75	120	139.25	431	831	204	268	299	387	468.75	338.75	450.25	366.75	485.25	379.5	280.5	1074.5
97.7038	327.5	302	379.5	348.5	191.75	242.75	208	268	216	389	305.25	322.75	366.25	148.25	142.5	537.25	782.5	415	297	225	534	474.75	359.5	447.5	349.25	427.5	376.25	302.75	910
97.7765	326	324.75	295	291.75	325.25	290.5	234	202	329	349.5	323	353	397.25	117.25	135.5	560.75	874	304	313	268	448.5	410.75	309.75	513.5	305.25	576	378.25	248	1101.25
97.8493	253	282.75	317.75	274.5	229	274.75	239	204	314	331.75	340.25	344.25	336.25	105.5	167	566.75	810.5	189	232	289	482.5	502.75	322.25	394.25	325.25	511.75	435.25	224.5	968.75
97.922	323.25	350.75	404.75	324	276.5	299.25	348	245	343	354.25	297	337.75	294.5	172	148	569.75	791.5	282	264	283	460.5	524.25	390.25	446.5	285.75	487.5	432.25	264	1016.25
97.9948	314.75	352.5	344	346.75	217.5	280.25	193	232	382	323	310.5	326.25	346.5	156.25	177.5	555.75	733	330	217	316	486	491	296.75	420.25	346	526	441	304	991.5
98.0675	363.5	340	386	342	209.25	300.5	336	241	267	360.25	331.25	341.75	375.5	142.25	136.5	601	834	349	189	340	391	453.25	320.5	381.75	386	499.75	395.5	277.75	1004.5
98.1403	381.75	334.25	337	315.25	192.25	324	276	207	327	336	322.5	332.25	343.75	135.75	119.75	477.5	769	222	275	248	402	457.5	404.75	473.75	343.25	506.5	390	267	970.25
98.213	316.75	341.25	321.25	365.25	208.25	274.5	275	238	365	314.75	308	308.5	367	174	129	482	775.5	283	162	300	474	423.5	335	456.25	335.75	457.75	411.75	339	1014
98.2858	349	318.25	375.25	354.5	180.25	331	349	191	285	337.5	262	292.25	358.5	144.75	144	549.75	686	320	356	273	445.5	500	410.5	475.25	351	535.75	499.75	260.5	966.25
98.3585	364.5	298	295	333.75	227	280.75	325	185	278	413.25	372	371.75	341	154.5	99	514.25	777	346	161	202	406.5	438.5	348	443.25	375.25	461.25	433.75	294.5	1018.5
98.4313	327.5	324.75	338	341	155.75	327	283	259	348	406	297.5	343.5	406.25	129.5	97.5	443.25	654	187	246	199	508	526.75	319	518	350.25	493.5	491.25	296	1018
98.504	324.25	310	355.25	324.5	162.75	295	348	294	384	418.5	306.75	389.75	336.25	155.5	129.25	501	677	265	334	342	418	471.25	356	417	370.75	494.25	330	338.75	1086
98.5768	303.75	322	337.75	317.75	202.25	280	299	185	374	350.5	337.5	345.5	336.75	116.25	114.75	488.75	708	219	241	169	432	451.75	328.25	493.25	279	472.25	396.5	255	1000.5
98.6495	288.75	334	369.25	352	166.25	305.25	259	230	301	346	348	320	372.25	178	137.25	509.25	687.5	232	236	317	358	448.5	376	464.5	364.5	484.25	364.5	330.25	1113.75
98.7223	305	335.5	328.5	334.5	184.75	308	284	244	339	349.75	339.5	332.75	361.5	129.5	174	469.75	831.5	327	182	225	431	419.25	411.5	398.75	407	488.5	344.75	280.5	1027.25
98.795	325	321.75	364.5	335.25	170.5	267.5	339	274	317	329.5	313.75	377.5	359.75	100.5	145.25	445.75	740	212	206	223	431	458	399.75	386.25	311.75	521.25	385.5	303.5	1007.5
98.8678	320	341.5	348	375.75	191.25	318.5	258	254	357	325.5	251.75	298.25	330.75	124.25	118.25	489.5	810	272	415	270	461	530.25	390.5	354.75	399.25	445.25	405.5	295.5	995
98.9405	285.25	333	292.25	291	189.25	360.25	352	258	216	360.75	337	369.75	382.75	139.75	138.5	454	818.5	282	297	224	409	491.5	356.75	477	308.5	469.5	392.5	277	1003.75
99.0133	320	327.25	348.75	334.5	160.5	283	418	240	314	345	281	372.75	391.25	129.75	133.25	458	679	315	355	230	396	420	445.25	453.25	376.75	451.25	385	284.75	1097.25
99.086	297.75	324	306	362.75	156	302.5	232	271	313	346.75	279.75	312.75	445.75	118.75	131.75	411.25	776.5	226	264	192	443.5	447	334	490.75	371.5	474	388	225.25	1116.75
99.1588	335	299.25	350.5	335.25	188.5	281.75	300	268	378	344.75	333.25	300.5	337.75	141.75	158.25	471.75	743.5	309	227	170	379	362.5	367.5	453.75	282.25	441.5	399	260.25	932
99.2315	320	348.5	349.75	344.5	189	287.5	336	193	247	353.75	333.75	334.75	417	157.5	111	494	750	319	241	184	457	455.5	337.75	497.25	340.75	522.25	394.75	285.5	1108.75
99.3043	350.25	285.25	297.5	355.75	219.75	268.5	233	244	330	379.5	333.25	408.25	418.75	156.75	116.75	436.25	741.5	254	266	297	429	511.25	337	434.75	312	546.5	401.75	328.25	1029
99.377	311.5	354.75	335.25	300.5	169	299.75	313	383	291	340.25	347.5	325.5	341.75	130	115.25	449.75	714	250	210	205	432	492.75	306.75	499.25	342.25	535.5	412	294.75	1009
99.4498	313.25	340.25	334.75	346.75	168.75	286	250	238	373	392	349.75	334	381.5	128.75	101.75	434.5	729	293	151	300	376	467.75	330.5	406.5	345.25	408	441.5	287.25	1049.25
99.5225	285	290.5	327	334	256.25	269.25	241	128	344	352.5	314.75	393.75	366	118.75	135.25	455	825.5	237	208	243	362.5	468	318.25	420.25	360.5	520	419	303	1080.25
99.5953	282	280.5	333.25	296.25	171.75	292	214	239	236	347	266.5	346.75	401.25	119.75	141.75	385.25	666	243	273	243	411	487.5	352.75	485	353.5	520	361	316.75	1064.5
99.668	329.5	308.75	309.75	293.25	165.5	269	319	205	230	397	361.25	322.75	423.25	151.75	136.75	517.25	760.5	208	286	144	468	483.25	335.25	416.75	331	491.75	462	238.5	1033.25
99.7408	295.5	360.75	349.75	349.75	193.25	311.25	268	200	276	337.25	337.75	309.5	377	110.75	104.75	463.5	767	304	262	234	433.5	529.75	331.75	500	334.25	502.5	396.5	250	1003.5
99.8135	324	331.75	350.75	360.75	226.75	235	219	273	328	323.25	310.75	325	402.25	86.5	108.25	471.25	704	289	224	237	483.5	444.75	337.25	468.75	285	498.75	424.75	291.5	997.25
99.8863	369.75	304.25	307.75	315	194.25	309.75	242	319	273	318.75	304	379	355.75	162	151.25	445.75	697.5	299	249	309	395	466	355	515.25	380.75	580	417.25	255	1024.5
99.959	321	331.5	366.25	325.75	194.75	305	266	275	302	373.5	306.5	302.25	384	161.25	123.5	396.75	687	376	147	187	498	423	377	466.5	362.75	502.75	373.5	249.5	1038.75
100.032	323.75	351	323.5	326.25	202	329.5	378	236	306	352.25	324.25	351	399.75	105.75	123.25	483	739	255	227	317	453	515.5	334.25	427.5	368.5	467.5	344	331.25	957
100.105	302.75	334	345.75	317.5	190.5	265.25	170	184	196	376	372.5	330.5	372.25	117.75	140	473	685.5	212	150	162	421.5	482	347.5	447.75	342.25	600.75	423.25	299	958.75
100.177	295.5	297.75	338.75	337.75	235.75	288	419	219	254	325.75	324.5	355.75	362	120.5	105	427.25	851.5	209	326	243	486.5	485.5	378.25	433	364.5	483.25	393.25	292.25	1007.25
100.25	293.75	310.5	342	287	175.25	267.25	265	301	272	355.5	323.75	313	416	124	111.75	480.25	746	281	217	224	468	454.25	399.75	432.25	322.25	490	364.75	290	1071.75
100.323	334.75	342.25	377.25	337.5	175.75	320.5	316	182	298	371.25	354	327.75	382.25	109	106.75	473.5	766.5	338	223	327	443	428.25	357.25	465.25	384	437.5	408.25	333.5	1047.5
100.396	296	319.5	306.5	314.75	166.75	348.5	253	259	291	388	303	281.25	323	148.25	123.75	468.25	803	324	227	339	454	469.25	365	469	341.5	418.5	392.25	281	998.5
100.468	346	272.75	319.5	327.75	158.75	316	287	291	348	347.5	303	330	381.5	126.25	140.25	439.25	754.5	303	228	316	406	400.75	293.5	386.25	295.5	465.25	444	336.5	943.25
100.541	297.75	282	346.25	357	181.25	230.25	342	226	355	380.75	299.25	322.5	396.75	125	118.25	440.5	848	260	270	208	427	483.5	368.5	474	357.5	473.25	400.75	288	1046.5
100.614	324.75	291.75	309.5	342.25	147.25	305.25	282	209	399	382.5	275.25	338	316.5	134.5	123.5	430.5	740.5	166	278	370	431	499.75	303	463.75	373.75	470.25	427.75	289.25	974
100.687	340.5	327	334.5	333.5	201.75	277.5	324	195	332	365.5	312	337	432.5	139.25	125	443	761.5	323	286	261	530	487	352	470.75	389	487.5	404.5	266.25	1084.75
100.759	312.75	315.5	345.75	302.5	204.75	334	276	255	316	333	400	319.5	410.25	131.25	161.75	433	768.5	298	248	302	451.5	471.25	365.5	462.75	387.5	430.25	470.25	347	1144
100.832	307.75	305.25	357.5	300.25	187.75	335.25	318	186	268	391.5	291.75	341.75	410.25	137	139.75	432.25	695	275	261	353	464.5	453.5	292	407.5	278.5	502.5	408.75	291	1024.75
100.905	267.25	298.5	338.5	325.25	183.25	304	322	239	291	370.75	308	340.5	317.25	127	135.75	447.75	725.5	229	278	326	412	512.75	322.75	427.75	342	476.5	396	263.5	1026.75
100.978	325.25	360.75	322.25	287.25	179	284	325	285	261	369	391.75	391	467.25	117	90.5	435	670.5	261	232	272	440.5	484.5	348.25	416.75	277	477.25	444.5	303	997.25
101.05	335.25	288.5	299.25	331	167.5	352.5	242	232	360	353.75	326.25	313.75	334.5	132.75	118.25	435.75	761	239	236	277	383	521.5	345	429.5	260.75	440.5	417.25	269.75	982
101.123	275.5	305.75	391.5	319.5	159.75	314	220	190	300	312.75	232	452.75	340	116.25	128.75	445.5	779	301	269	314	430	471	419.5	402	378.5	391.75	361.5	293	998.5
101.196	273.5	387.75	320.5	286	286	304.25	334	242	365	345.5	312.25	363	383.25	124.75	122	602	901.5	279	237	219	462	403.25	376	420.5	370.5	496	410	330.75	1029
101.269	235	258.25	324	234.75	223.75	334.25	230	190	349	368	393.75	322.25	361	111.5	96.5	564.75	871	206	168	231	432.5	451.5	319.75	585.75	301	549.25	432.25	255.25	993
101.341	320.25	343	358	364.75	231.25	300.25	349	229	392	317.5	312.75	337.5	453.75	152.5	115.25	542	822.5	304	159	235	492.5	440	367.75	454.5	340.75	451.25	390	217.25	1000
101.414	339.75	345	382.5	304.25	224	301.25	276	155	283	337	315	326.5	401	149.75	111.5	510.5	843	190	158	281	418	432	381.25	457.25	337.5	447	377	360.75	1011.75
101.487	336.5	336	356.25	356.5	204.75	290.75	226	251	300	333.5	352	345.75	407.75	149	120.25	514	908	247	221	321	359.5	521.5	292.75	454.5	341	519.75	398.25	216.75	1006.5
101.56	331.25	322.75	407.25	322	189.5	265.75	230	214	305	385.25	331.75	366.25	410.5	146	121	538.5	770	280	281	194	416.5	488.25	324	465.5	293.5	434	427.5	326.25	978.75
101.632	359.75	324	371	377.75	171.75	268.5	317	237	252	349	326.25	390.25	402.25	133	136.75	491.25	721.5	198	266	215	374.5	416	329	446	327	487.75	364.5	292.75	1138.75
101.705	319.25	271.5	319	316.75	205	310.25	374	227	325	344.75	331.25	356.25	425.75	114.25	99	469.5	773.5	299	271	223	434.5	467	354	414.75	372	476.5	408.75	284.75	1005.75
101.778	330.5	354	334.25	318.5	195.75	274.25	307	207	280	323.5	348	311.25	362.75	92	105.5	451.5	821.5	207	224	249	422	465	343.25	456.75	298.25	528.25	445	234	977.75
101.851	297.25	339	340.5	325.25	203.25	263.25	305	216	276	358	307.5	340.25	349.75	142.25	84	531.25	812	249	255	292	426	447.5	347	494	324	561.25	400.25	289	1049.75
101.923	392	321.75	351.75	315.25	212.25	267	312	273	418	316.75	374.5	337.5	403.25	132	105	412	827	259	308	211	474.5	401.25	386	433.75	353.5	442.25	400	243.5	1094.75
101.996	301.25	304	324.5	390.5	189.75	229.5	251	235	256	344.75	277.75	343.5	326.75	114.5	101.25	489.25	722	371	214	306	458.5	429.25	351	438	307.75	529	480.75	337	950.25
102.069	328	303	326.5	331.75	210.5	319.5	239	222	218	376.75	291.5	341	347	84.25	114.75	451.75	814.5	323	274	292	429.5	515.75	352.5	455.75	353.75	451.5	401	278.5	1033
102.142	318.5	326.5	330.25	342	217.5	260.25	172	160	483	381.75	302.25	293.25	409.75	154	143.75	517	807.5	204	189	335	440.5	444.25	396.5	416	321.5	487.5	387.75	290.5	976
102.214	276.25	364.75	297.75	368.5	183.75	268.25	257	208	226	399.25	311.5	321.25	356	142.75	162	413.5	739	358	274	306	404	473.25	385.75	446	313.75	399.75	390.75	326.25	902
102.287	292.25	335.5	335.5	295.75	183.25	287.25	220	192	254	426.5	311.75	285.25	359.25	139.5	133.75	523.5	763	234	325	276	451.5	467.5	317.5	465.75	323.75	442.75	405.75	297.25	1061.75
102.36	314	324.25	322.5	352	164.75	293.25	317	204	273	344.5	364.25	309.5	417.5	134.25	155.5	454.5	795.5	271	163	314	358	476.5	363.5	436.5	307.5	465.75	395.25	319	1088.5
102.433	325.25	328	378.25	322.5	191.75	274	292	227	266	304.5	299.5	302.75	363.25	122.75	99	513.25	662.5	251	134	239	482.5	452.5	372	439.25	339.5	459.5	416.25	272.25	1001.25
102.505	320.5	300.5	368.75	307.25	171.5	283.25	211	213	239	299.5	329.75	334.25	373.5	105.5	149.25	507	768.5	363	242	201	428.5	492.25	382.5	519.25	315.5	448.75	394.75	296.5	1080.5
102.578	307	377.25	319.75	318.75	168	258.5	325	231	323	301	325.75	334.25	418	105.25	118.25	501.5	762.5	218	300	255	451	448.25	292	405.5	300.5	513.75	419.5	319.75	952.75
102.651	306.25	303.25	397	344.75	206.25	253.75	280	248	255	378.5	310.25	316.5	406.5	126.5	147.5	450.25	753	180	249	246	451	464.5	360	486	339.75	519.25	423	306	1068.5
102.724	294	292.25	333.25	320	199	283.25	159	253	309	363.25	372.25	316	374.75	142.25	168	531.75	757	213	243	308	418.5	445.5	328.75	396	317.25	482.25	399	266.75	1011.75
102.796	313	337.75	357.25	314.75	190.75	275.75	302	210	321	344.75	333.75	309.75	370.25	119	131.25	430.75	712	334	240	245	429.5	482	345	380.25	359.25	488	389.25	298	1010.75
102.869	320.75	347.75	289.75	313.75	183.5	311	264	313	343	380	290.25	345.5	439.25	131.75	126.5	419.75	689.5	275	215	267	410	473.75	352.75	483.5	323	461	405.5	343.75	974
102.942	315.5	324.75	365	303	254	344.75	250	100	294	341.75	330	319.25	411.75	149.25	134.5	465.25	911	237	266	218	445.5	448	386.75	422.75	349.75	508.25	425.5	282.75	1108.5
103.015	276.75	323.5	321.5	325.25	163.5	280.25	213	273	283	364.75	250	362	356.75	115.5	123.25	502.75	678.5	354	163	270	475	458	344.75	455	298.5	481.75	463.75	318.5	1088
103.087	319.75	315.75	329.75	374.5	158.75	273.5	387	189	321	311.25	315.75	347	364.75	152.75	156	452.5	688	315	256	332	404.5	448	306.25	444.5	313.25	499	442	276.75	975.5
103.16	325.5	358.5	344.75	314.75	182.75	289	341	211	283	331	295.75	305.5	396.75	152.75	135.75	452.25	770	211	332	264	438	453	352.25	441.5	363	458.75	354	255.5	1013.25
103.233	350	298.5	344	328.25	181	273.5	256	325	277	359.75	305.5	272.5	367.25	138.5	106.25	453.25	702.5	248	298	367	397	449.25	317	484.25	308.5	452.5	344	256.25	980.75
103.306	323	313	330	307.25	202	279	298	188	302	387.5	280.5	368.5	399.25	136	125.75	462	700	231	257	301	424	470.5	285.75	465.25	331	469.5	381.25	232	977.75
103.378	320.25	341.5	343.5	306.25	190	273	307	232	346	288.25	265.75	310.5	403.5	123.75	133.5	467	771	240	243	291	435	430	367.25	442.5	418.25	419.75	478.25	307.75	1067.75
103.451	311	335.25	333.75	309.75	172	245.75	257	231	288	324.25	320.75	404.75	301.25	120.25	172.25	503	733	254	231	233	362.5	505	429.5	412	337.25	458.25	433.25	312	1073.75
103.524	324.25	356.5	335	330	178.5	316.5	261	228	377	292.75	260.5	384.25	371	139.25	128.5	480.75	720	270	272	321	486.5	494	386.75	286.5	314.75	460.75	350.5	299.25	943
103.597	301	299.75	275.75	325.5	192.5	280.5	285	246	250	310.25	323.25	330.5	380	119.5	98	439.75	721.5	258	260	269	480	457.5	351	355.5	328	399.25	373.25	239.5	1002.25
103.669	335.75	275.75	341.75	299.25	184.25	300.75	263	238	400	331.75	290.25	377.5	372	86.75	107.5	432.25	741.5	237	240	259	462.5	460	389	492.5	289.5	456.25	413.25	216	913.5
103.742	320.25	258.5	305.5	328.25	181	305.25	264	166	183	355.5	349.75	327.25	355.25	131	104.5	390	700.5	370	187	257	359	508.5	388.5	509	303.25	496.5	386.5	239.75	1021.75
103.815	294.5	302.5	282.5	289.5	206	304.75	296	196	261	336.5	297.75	326.75	315	125.25	124.75	464.75	708	310	218	269	430	459.25	332.25	459.5	282	469.25	364	241.75	922.25
103.888	259.5	318.5	333	319.75	179.75	286.75	338	284	315	362.75	347	271.25	350.5	146	125.75	452	674	312	184	225	376.5	441.75	366	473.25	342	436.25	371.5	283.5	1054
103.96	295.5	298.25	331.5	278.5	185.5	270.75	296	204	214	317.25	271.25	366.25	362.25	129	104.25	407	813.5	321	285	203	393	487.5	335	447.5	327.75	501.25	338.5	281.5	1086.25
104.033	299	278.75	344.75	324	192.75	277.75	307	242	329	360.25	312.5	326	297.5	109.25	136	435.75	852	226	177	373	440.5	460.75	367	458	339.25	468.25	378.75	271.75	992.25
104.106	330.75	305.25	315.25	319	234	255	243	243	219	325.25	328.5	365.75	416.25	117.75	105.25	422	795	298	278	274	435.5	385.75	296.25	458.75	318	451.5	443.5	270	1048.75
104.179	276.25	343.75	308.75	327.25	181.25	235.25	316	283	356	331.25	285	341.5	368.75	128.5	125.25	474.25	702.5	257	319	289	408.5	488.25	352	428.5	301.5	445.25	415.25	277	975.75
104.251	313.25	294	337.25	306.75	189.5	303.5	258	180	266	339.75	290.75	307	344.75	149.75	136.75	451.75	673	289	200	342	423.5	394.75	301.25	472.25	280.5	471.75	393.5	260	867.5
104.324	317.25	318	314	274.5	195.75	267.5	301	179	275	368.5	321.25	322	368.75	144.75	133	412.5	702	320	167	210	454	449.5	314.25	470	318.5	539.25	386.75	283.5	927.25
104.397	281.75	349.5	330.75	325.75	188.5	303	227	217	318	330.75	330	327.25	457	150.75	100.5	410.25	695	351	337	269	467.5	521.5	301.75	447.75	320	418	310	292.25	974.5
104.47	324.5	335	361	275.5	250.75	324	236	214	308	315.25	313.5	321.75	440.25	135.25	159.25	577	787	229	254	294	441.5	415.25	372.25	406	343.25	478.5	349.25	284.25	987
104.542	248.75	369.5	340.5	227	212.25	276	222	160	325	360.75	307.5	321.75	361	139.75	196	547.75	755.5	255	159	238	396.5	460	328.5	498.25	328.25	475.5	364.75	311.5	938.25
104.615	301.25	325.25	320	341.5	230.25	251.75	296	253	234	335.5	304.75	344.75	385	162.5	101.75	582.25	776	303	187	325	390.5	479.5	440.75	416	324.75	446	365	283	942.5
104.688	319.25	368	384.25	326.5	222.5	285.5	258	213	255	392.25	227.75	281.25	392.25	132.25	145.75	510.75	850.5	297	242	234	409.5	500.75	338.75	430.75	323	512.5	375.25	269.5	1038.5
104.761	289.25	381.5	369	363	205.75	315.5	267	243	278	375.25	323.5	305	345.5	136.75	153.25	502.5	762	385	271	289	409.5	472.25	316.5	420	385.75	469.25	410.25	271.5	1014.25
104.833	335	322.5	362.25	317.75	183	265.25	299	232	337	315.5	346.75	277.75	412.5	155.75	154.25	471.25	687	267	175	239	341	508	324	522.75	290.25	531.5	345.5	304.25	1000.5
104.906	323.75	294.25	319.25	253.5	231	251.5	372	261	240	291.25	307.5	363.5	343.5	134.25	140.25	549	755.5	310	200	299	442	452.5	335.75	474.25	293.25	420	390.5	308.25	919.25
104.979	324.25	277.25	340	326	178.75	345	391	245	281	330.5	319.25	320.5	419	127.75	91.75	508.5	724	234	290	256	507	457.25	266.25	445.25	294.75	424.75	378.5	276.5	903.5
105.052	284	354.25	316.5	299	205.75	336.5	273	297	229	333.75	286	353.25	340.5	133	156.5	486.5	774	207	195	252	443.5	425.5	275	475.75	295	465	384.75	238.25	934.75
105.124	298	299	331.5	320.75	159.75	295.5	307	224	293	295.25	296.75	307.25	349	140.75	108.5	443	672	248	247	325	404.5	485	323.75	557	296.25	381.25	389	287.25	991.5
105.197	260	318.75	309.75	315.75	166	240.5	219	155	326	333.25	305.5	324.5	375.75	122.75	95.25	506.25	712.5	238	341	283	477.5	445	289	415.75	278.75	381.75	374.5	299.5	1027.5
105.27	290.25	353	304.25	331.75	189	289	249	268	304	313.5	289.75	372	429.5	91.5	123.25	404.25	795	264	262	291	421	394.25	327	420.5	328	502.25	492.25	237.75	992
105.343	322.75	278	339.5	302.5	184.75	300.75	246	199	325	311.25	372.25	343	333.25	129.5	175	473.75	780	344	210	275	431	385	304.5	486.25	289.25	412.5	342.75	280.5	1047.5
105.415	271.75	312	337.75	290	183.5	352.25	294	216	331	336	269	351	368.75	110	115.75	490	725.5	362	194	219	469.5	486.5	309	425	308.75	446.5	380.25	294.5	993.5
105.488	279.75	265.75	300.5	329.25	166.75	267.5	250	235	176	323.5	301	300.5	359	123.75	119.75	364	660	263	290	279	405.5	516.75	312	404.5	354	519.75	394.5	246	958.5
105.561	266	312.75	293.75	312.75	195.75	290.75	252	246	436	356.5	302.75	329	304.75	148.5	128.75	414.75	642.5	289	249	349	435	464	395.75	448.75	397	424.25	386.75	194.75	883.75
105.634	356.25	297.75	321.5	329.75	169.25	278.75	391	189	392	280.5	253.25	279.75	349.25	108.75	124	483.25	843.5	251	241	199	366	426.75	452.25	390.75	285.5	505.5	420.5	241.5	919.5
105.706	331	290.5	341.75	278.5	180.75	220.25	213	228	303	290.25	313.5	343	311.75	145.5	140	483.25	718.5	254	209	262	495.5	420	303.25	363.75	296	507.5	386	256.5	1037.75
105.779	311.5	305.5	342.75	337.25	174.75	216.75	330	174	208	326.75	333.75	311	367.25	123.75	142	458.75	679.5	274	317	272	349	368.5	388	466.75	308.5	456.75	368	246.75	1019.5
105.852	310	287.5	334	309.5	173.25	294	294	190	386	357.25	303.75	328.75	302.25	142.75	144.75	495.25	752	218	186	237	349	447	309	450.75	314.75	412.5	413.25	303	1062.5
105.925	317	317.75	330.25	312	188	256	311	232	249	313.75	317.25	332	365	138.5	151.75	421.25	799	181	209	384	447	382.75	360.25	448.75	346.5	394.75	413	246	969.5
105.997	323	316.5	351.5	317.5	203	263.75	261	279	387	302.75	332.5	305.25	342.75	89.75	119.5	464	713	271	327	290	385	457.25	343.5	481.25	346	441.75	405.5	310.75	960.5
106.07	289	307.25	328	357.75	156.75	302.75	331	182	208	328.5	357.25	376.25	393	138.75	127.75	487	859	163	259	278	403	408.75	304.25	429	319.75	493.5	365.25	267.5	1017.75
106.143	295.75	308.5	362.75	349.25	186.5	271.5	324	219	283	336.25	373	333.25	384.75	129.5	139.75	397	675.5	291	284	247	451	433.75	299	479.5	301.75	472	394.75	268.75	997.5
106.216	342.25	316.5	318.75	273.5	157.5	281.5	191	167	307	331.5	326	310.25	373.25	113	117	449	731	296	200	202	388.5	426.5	349.75	443	302.25	414	417.5	319.75	1132.5
106.288	302.75	331.5	320.25	340.5	203.25	241.25	287	240	372	295.75	284.25	335.75	381.75	149	125	501.5	608	257	210	248	425.5	458.75	292.75	504.5	406.25	496.25	326.75	280	1068.5
106.361	315.5	297	289.25	334.75	195.5	240.5	232	301	305	341	337.5	334.5	363.25	138.25	125.25	455.75	639	318	342	243	451.5	470.5	364.75	478.75	324.25	451	404.5	285.5	984.75
106.434	312.25	314.25	354	320.75	160.75	284.25	231	140	257	368.75	288.25	271.75	386.5	115	115.25	545	722.5	229	317	176	443	455.5	377.25	377.5	361	463	317.5	314.5	946.5
106.507	298	277.25	331.75	317.5	203	247.5	253	201	443	313.75	306	315.75	414.75	101.25	160.75	471.5	684.5	219	333	318	404	450	361.75	470.5	286.25	497.5	392	278.25	930
106.579	273	320.75	324.75	285.25	177.75	283	297	207	279	267	359.5	350.25	373.5	100.25	155	465.75	735.5	290	251	257	417	486.75	340.75	481.25	364.5	493.25	430.75	264.75	1060.5
106.652	324	300.5	339.5	314	171.5	358.75	283	247	365	336.75	315.75	266.75	394.25	134.5	121.25	420.25	652	331	279	220	447	381.5	326.75	408	306	430.25	428	250	977.25
106.725	307.75	306.25	333.75	365.75	175.5	280.25	302	248	309	318.25	286.5	345.25	361.25	134.25	106.5	418.5	672	277	240	209	449.5	489.5	339.25	458.25	310	372.75	328	250.75	908
106.798	275.5	293.25	330.5	339.5	158.5	253.25	218	164	255	327.5	287.5	234.75	311.25	123	141	443.75	649	259	262	309	428.5	454	258.75	462.25	311.5	458	400	245.25	925.25
106.87	296.75	269	313.25	346.75	174.75	286	249	221	242	358.25	294.5	311.75	307.25	114.5	139.25	465.5	649.5	283	218	279	370.5	421	344.75	422	359	479.5	427.5	228.25	1026.75
106.943	273.75	307.25	317.25	311.75	164.25	304.75	324	223	321	348	338.75	301.5	380	127.5	129.75	378.75	632.5	383	235	352	469.5	429.75	300.5	394.25	320.25	438.75	360.25	339.75	953
107.016	326.5	338.75	311.25	301	144.5	273.25	363	214	303	332.25	262	322.75	316.5	112.25	142.5	440	810	198	207	219	393.5	405.5	311.25	445.5	301	497.5	356.25	278.25	985
107.089	274.25	292.25	289.75	325.5	205.5	271.75	235	243	238	335.75	310.25	378.5	382.5	100	107.75	427.75	625	214	209	247	488	379	322	417.5	346.75	450.25	394	263.25	942
107.161	336.5	298.5	331.5	326	178.25	318	255	253	291	350	360	273	418	112	118.25	400.5	584.5	221	232	150	385	388.5	304.25	427	321.75	389.75	366.25	269.75	1018.5
107.234	273.5	283.75	360.75	330	175.5	316.25	277	320	324	313	320	319.25	405.25	115.75	76	397	746	314	224	229	366	469.5	345	399	285	469.5	333	269.25	899.5
107.307	309.5	305	335.75	315.5	201	263	205	180	314	367.5	297.5	326	355.25	136.5	130.25	427.5	747.5	230	202	300	409.5	419	362.5	418.5	390	493.25	429.5	299.25	950
107.38	327.5	306.75	308.25	340.75	198.75	276	316	186	259	319	305.25	297.25	376	146.25	82	454	689.5	281	243	218	417.5	416.5	302.25	421.25	279	495.25	376	260.75	966
107.452	290.25	298	305.5	303.5	161.75	268.5	226	352	335	370	353.5	291.5	379.5	94.25	106	379.5	675.5	309	176	263	407.5	457	332.75	411.5	268.75	503	355.5	279	1038
107.525	277.5	327.75	302	310.25	194.75	289.75	243	217	416	321.5	296.75	353.75	349.5	141.25	141.25	435.25	724	225	285	314	461	401.5	366.25	429.75	321	500.5	380	260.75	878.75
107.598	354.75	324.5	371.5	312.5	157.5	291.75	278	167	290	335.5	292.5	319.75	367.5	128.5	170.25	427.5	756	227	275	216	428.5	487	307	427.5	268.75	480.5	401	305	1014.75
107.671	297.75	309.5	298.5	345.25	173	237.25	381	302	394	340.25	280.5	317.5	340	108.25	140.25	379	727	248	240	257	387	494	414.25	461	301	462	403.25	275	980.5
107.743	288.5	258	352.75	322.5	237	317.25	265	217	265	349.5	349.75	362.75	358.25	115.25	96.5	432	714	171	234	345	440.5	439.25	324.25	444	375.75	456.75	484.75	241.25	863
107.816	269	342.5	339.25	304.5	242.75	282.5	237	204	236	308.5	295.25	375.75	353.25	129.75	143.5	504.5	775.5	291	290	283	441	502.5	348.25	379.25	327.5	453.5	367.75	212.5	968
107.889	223.25	353.25	356	255.5	210	248	176	158	299	262.25	335.5	331.5	386.25	125.25	94.5	610.75	843.5	244	226	302	429	401.25	376.75	420.25	325.5	456.25	471	277	811.5
107.962	313.25	338.25	399.25	300.75	257.75	296.75	329	261	300	322	296.5	317.5	373.5	136.25	131.75	545.25	785.5	223	236	241	419.5	511.75	405.25	359.75	359	497.5	333.5	258.25	1001.25
108.034	298.75	407.25	351.25	316.25	239.25	248.25	252	226	387	289.75	321.5	303	356.5	133.75	133.25	561.5	799.5	202	355	290	446	460	423.5	437.5	313.25	526.25	479.25	265	977.25
108.107	306	350.25	358	341	201	279.25	246	228	331	334.75	310	357.75	387.25	118.5	156.5	505.75	752	219	126	223	381	429.25	282.5	430	279.5	409	427	262	862.25
108.18	280	323.75	321	366	212.75	312.75	356	314	235	258.75	306.25	313	324.75	122.25	99.75	431.25	750	272	255	216	409.5	466	344.5	437.75	309.75	433.75	366	258.25	1002.25
108.253	296.25	347.5	314.25	333.75	196.25	256.25	268	278	368	344.75	300.5	279.5	356.75	149.5	130.25	451.25	689.5	324	282	239	456	427.5	339	429	325.5	405.5	389.25	258.75	1066.25
108.325	270	312.75	323	386	206.75	257.5	291	170	212	313.25	304.5	305.5	332.25	136.25	121.25	488	779.5	354	210	221	397.5	378.5	350.75	473.25	373.25	389.25	349.75	267.25	936.75
108.398	291	296	316.75	327.75	182.5	268.25	306	253	310	335.5	353.25	279.75	357.5	103.25	126.5	463.25	776.5	213	185	264	374.5	384.75	355.5	434	297.25	442.25	436	285.5	1025
108.471	302.5	317.25	323	344	175.5	252.75	213	199	294	292	305.25	364	356.25	123	123.75	433	838.5	266	267	242	419	406.25	344.25	379.75	316.75	522	417.5	260.5	869.5
108.544	307.25	306	348.5	338.75	175.75	307.5	180	204	259	336.75	335.25	304	355.75	117.5	89.75	449.75	717	275	218	241	476.5	462.25	319.5	464.75	341.75	517.5	379	260.75	981.75
108.616	346.5	331.25	377	330.25	186.75	289.25	254	297	341	329.25	342.5	306.75	387.25	123.25	91	445	810.5	258	241	266	446.5	416.25	329.75	438.75	350.25	460	400	249	995.5
108.689	300.25	312.25	338.5	333.75	200	271	306	296	252	356.25	348	309	358.25	149.5	125.75	455	581	179	220	327	451	467.75	356	474	315.25	431	369.5	320	966.5
108.762	310.75	305.25	268.75	267.75	147.75	259.75	328	208	234	381	303.75	329.25	370.75	88.5	150.25	465.5	743.5	280	169	325	420	455	318.75	466.25	290.25	412	408.75	275.25	931.5
108.835	317.5	295.25	302.25	313.75	203	267.25	204	230	288	336	374.75	313.75	322.5	125	98.75	427.5	808.5	204	161	267	454	419.5	315.25	457	304.5	382.25	366.25	284.75	1000
108.907	348.25	296.5	307.75	309.75	208	306.5	259	227	366	329.5	267	298	373.75	144.5	122.5	488	772	265	304	356	477.5	462.25	340.75	442	365.25	519	344.25	278.25	919.25
108.98	312.5	322.75	286.75	325.75	175.75	306	331	179	394	292.5	343.5	316.25	285.25	121.75	143	459.75	688.5	232	225	246	420	466.5	316.25	409.5	318	409.75	349.25	281.25	889.75
109.053	310.75	353.25	326.25	318.75	167.5	275.25	259	280	229	374.5	368	332.75	375.75	118.5	127.75	413.75	718.5	241	148	234	408.5	417.5	312.5	429	406.25	484.25	317.25	327.75	992.75
109.126	333.25	349	296.25	338.5	175.25	294	253	233	301	339	333.75	295.25	320.25	160	152.25	449.5	711	241	177	291	371	414	371.5	514	359.5	388.25	366	335	960.75
109.198	316	339.5	296.25	350	179.25	302.25	273	147	324	316	311.5	282.25	429.75	151.25	113	440.5	682.5	260	390	306	428.5	433	381.5	403.75	256.25	492.5	361.75	252.25	891.75
109.271	287	285.5	309.25	327.75	189	267	351	228	296	271	335	373.5	360.5	118.5	128	527.25	781	266	199	262	341	467.5	311	424.25	329.25	433.75	373.75	285	978
109.344	315.25	334.75	343	313	156.75	272.75	258	322	313	349.5	294	349.5	370.25	141.75	121.25	407.75	873.5	233	300	227	376	457	340	504	296	446.25	396	233.25	963.5
109.417	302.25	286.75	356.5	341.5	187.75	282.75	395	188	303	343.25	343.25	344.25	370.75	142.5	133	433	703.5	204	136	204	427.5	507.5	337.5	395.5	299.25	447	357.25	246.5	963.75
109.489	277.5	287.5	327.75	322.75	163.75	251.75	327	227	276	311	328.75	280.75	410.5	98.75	139.25	453.25	592	259	281	256	443	473	287.25	466.5	292.5	468.75	336	238.75	924.5
109.562	321	294.75	272	284	172.75	297	311	301	303	320.25	282.25	361.5	338.75	132.25	133	381.75	729	201	192	287	341.5	450	350	483.5	312.5	473	382	275.75	997
109.635	320.25	315	330.25	254.75	191.25	265.25	307	256	369	333.75	250.75	333.5	290.25	94.25	115	421.5	686	232	222	225	491	442.75	333.25	390	319.25	436.5	409	313.25	867.5
109.708	265.25	292.5	312.5	288.25	181	310	333	213	259	330.5	268	259.5	363.5	110.25	136	479.5	654	259	344	278	365	416.25	341.5	454.25	297.5	525.5	441	282	892.5
109.78	258.75	284	272.5	299.75	193.75	240.75	281	193	210	349	279.75	307	413.25	134.75	133	394.75	818.5	411	232	231	392.5	427.5	359.5	413	272.25	527	397	313	974.75
109.853	342.25	323.25	340.25	324.25	169.25	297	283	154	227	282.25	265.75	296	399.5	116.5	108	411.75	681.5	292	212	258	429.5	464	320.5	450	327	436.5	388.75	278.75	928
109.926	305.75	324.75	298.25	345.25	184.25	239.25	352	117	250	361.5	259.75	350.75	401	133.5	131.5	405.75	577	277	336	292	435.5	430	330.5	508.25	306.75	433.75	384.5	266.25	1120.25
109.999	303.75	266.5	318	327	181.5	248	258	278	214	312.25	313.25	269	362	104.25	127.5	434	725.5	204	326	290	401	407.5	394.5	445.25	388.25	432.5	346.5	291.25	940
110.071	303.5	314.75	320.75	291.25	160.5	288.5	279	222	300	268.25	345	311	343.75	104.25	131	417.5	726.5	255	204	250	401	429	454.25	403	305	455.25	366	299.5	1069.25
110.144	308	358.25	302	301.25	172.5	325	287	280	330	304.75	300.25	291.75	386.25	130	152.5	427	796	300	173	211	441	451	393.25	324.25	313.5	418.5	349	252.25	899.75
110.217	328.75	329.5	311.25	299.5	164.5	244.75	244	145	329	272.75	307	351.75	320.75	108	146.25	456.75	669	421	140	256	414.5	441.25	309	413.25	286.75	562	357.5	231.25	963.75
110.29	285.75	309	314	332.75	161.5	240.75	275	263	367	322	305.25	327.25	380	169	113	440.5	761	327	278	267	464	398	300	382.75	314.75	521.5	358.75	256	984.5
110.362	327.5	285.5	314.25	330.75	183.5	235.25	320	258	307	311.75	309.5	354.5	367.75	170.5	161.25	431.5	775	244	298	134	424.5	460.25	331.25	450.75	383	470.75	388.5	315	1016
110.435	261.5	325	314.25	326.25	148.25	256.5	293	189	335	332.75	317.5	367.25	352	134.75	81.5	474.5	699	322	248	327	441.5	421.5	320	524.25	255	456.5	438.25	256.75	994.75
110.508	326.75	328.75	288	376.5	156.5	261	280	234	340	352.25	316	273.25	341	161.75	113.75	446	676	247	226	271	411	441.25	350.25	467	319.25	483	417	241.75	924
110.581	347.25	314.25	317.75	364.75	226.5	258.75	414	253	208	332.75	267.5	259.5	327.25	81.5	96	435	795.5	157	420	261	384	422.75	306.25	407.75	328	459.5	455.25	182.25	949
110.653	341.5	329.5	297.75	311.5	181.25	284	270	221	357	315	315.25	353.25	386	144	105.5	378	658.5	215	399	301	323.5	454	332	372.5	251.5	473.5	504.75	288.5	991.75
110.726	320.5	313.5	318.75	256.75	183.75	242.25	181	228	261	336.5	270.5	251.25	372.5	140.75	117.75	437.5	683	277	322	355	518	437.75	342.5	436.75	282.75	461.5	430.5	253.75	973.5
110.799	332	312	318.75	284.75	199.25	293.5	216	197	268	309.25	309.25	274.25	347.75	118.5	147	418	753	255	138	229	336.5	409.75	262.25	445	334.25	401.75	419.75	334	959.5
110.872	325.5	284.25	332.5	293.75	175.25	324.25	192	243	233	359.5	300.25	334.5	350.25	123.75	164.5	408.25	673.5	244	309	275	431	500.5	324	474.5	301.5	465.25	416.25	310.25	950.75
110.944	259.5	330.5	291.25	309.5	177	298.5	335	226	359	287.75	307.75	334.25	334.5	119.75	134.75	436.25	756	340	176	285	412.5	510.75	296.75	365.25	250.25	481.5	389.75	298.75	947.5
111.017	303	277.25	358	334.75	153.75	269.5	230	264	308	302.25	272.25	318.5	320	107.25	126	448	772	322	256	231	405	428.25	324.75	502.75	341.75	451.5	382.25	326.5	930.75
111.09	277.75	293	322.5	319.25	157	198.25	229	135	268	330.75	274	276.5	266.5	117.25	122	428.75	742.5	222	266	263	401.5	424.5	354	491.25	280.5	464	381.25	310	1046
111.163	306.25	351.5	312	325.5	189.75	265	323	262	223	327	293.5	321.75	363.5	128.5	149.5	508.75	671.5	300	208	241	355.5	477.75	364.25	441.5	311.25	561.5	348.75	287.5	883.25
111.235	288.5	304.25	293.5	260.25	253.75	304.75	301	181	295	314.25	295.25	318.5	312.25	129.5	108.5	562.75	777	245	284	249	368	389.25	328	488	299.5	507.25	354.75	280.25	1062.5
111.308	263.5	233.25	326.75	310.75	265.25	274.25	359	257	200	372.5	341.5	279.5	326.25	155.25	119	526	829	264	283	214	429	446.75	327	389	266	403.25	402.75	300	978.5
111.381	314.5	324.25	365.75	341	195.5	283.25	275	153	281	320.75	312	288.75	320.5	128.25	118	552.25	869	207	230	292	409.5	393	344.75	387	332.75	459.25	407.5	322.75	961
111.454	307.75	364	387.25	333.5	205	301	367	168	275	310.75	238	296	380.25	115	113.75	527.75	764	278	403	244	424	425.5	287.25	424.25	324.75	439.5	379	308	928
111.526	308.5	322.25	331.75	282	202	289	187	311	310	333.75	357.5	352	385.25	176.75	112.75	482	731.5	216	249	183	382	490.25	349.5	430.75	332.75	394	419.75	282.75	1041.75
111.599	323.75	312.25	326.5	328	187.5	260.25	240	211	287	295.25	248.25	344.5	320.75	114.5	108	413.5	822.5	242	217	274	448	505.25	364	440.75	318.5	441	431.75	292.25	935
111.672	309.5	315.25	309.5	332.25	162	271.5	420	159	284	351.75	285.25	329.25	337.5	111.5	149.75	436	749.5	328	193	323	410	428.5	315.5	499.5	317	554.25	399.25	283.5	922.75
111.745	301.5	304.25	352.25	335.25	153.5	296.25	348	249	457	298	278.25	295.25	437.5	134	114.75	501.75	795.5	314	300	155	425	460	287.25	381.75	330.5	501.75	429.75	268	953.25
111.817	297.25	303.75	337	316.75	190	272.5	269	216	304	339.25	277.5	318.75	318.25	106.25	121.25	457	716.5	301	241	290	463.5	462.5	334.25	439	253	430.75	389.25	332.75	841.25
111.89	213	306	334.75	317.75	170.5	265.5	175	230	311	311.5	257.75	318	316.25	140.25	132	462.5	760	247	289	161	423.5	485.75	352.25	417	308	512.75	326.25	302.5	921.5
111.963	314	309	317	299.25	161.5	263	284	198	295	325.5	293.25	322.5	347	93.5	112	494.75	700	325	235	258	434	398.5	369.5	502.25	316.25	491.25	444	274.5	893.5
112.036	341.5	316.75	295.5	280.5	189.75	268.75	305	184	226	254	287.75	311.75	322.25	121.75	91.25	425.25	725.5	186	199	377	400	470	348.75	415.5	351.75	416.5	416.25	264.75	949.75
112.108	297.5	296.5	331.5	320	163.5	258.5	209	163	262	294.25	319.5	314.75	380.25	145.25	129.5	403	711.5	271	210	223	359	448.75	432.5	367.75	319	445.75	355	293.5	955
112.181	283	327	313.75	318.25	155.5	299	245	221	332	294.25	256.25	271.25	357.25	141.5	131.5	418.5	666.5	289	233	265	398	449.5	363.5	361.75	329.25	459.75	425.5	349	965.5
112.254	255	335	281.75	370.75	174.25	321.5	281	215	241	256.25	345.75	340.75	304	115.25	149.5	415.25	788	248	224	266	476.5	476.75	444	382.5	329	437.75	398.5	291.25	834
112.327	315.25	309.75	285.75	298.75	190.75	319	292	131	301	310.75	313.75	306	373.5	117.75	120	443.25	785.5	289	274	260	404	421.25	322.5	475	277.5	420	328	308.75	966
112.399	326.5	279.75	302.5	294.25	204.75	345.25	237	257	304	335.25	317.25	272.5	309.75	109	117.75	360.25	761.5	278	275	221	436	420	340.75	389.5	298.5	418.75	350.5	292	984
112.472	317.75	304	351.25	286.25	157.5	311.5	222	220	217	310	315.75	308.25	359.5	161.25	139.25	417.75	768.5	167	312	204	486	398.5	354.75	399	310.75	472.5	389.75	252	963.5
112.545	299	292.75	335.25	350.25	149.75	225	279	136	344	364.25	254.75	314.5	296.75	101.25	165.5	420.25	719	312	282	203	428.5	459	309.25	504.5	321.25	431.5	379.5	256.75	889.25
112.618	298	296.25	309.5	296.75	168.25	236.25	230	199	368	294.5	298.5	355.75	360	141.25	119.5	426	697.5	226	342	313	386	412	300.25	505.5	354.5	477.5	308.25	272.25	1021.5
112.69	312.5	305.25	314.25	313.25	138	267	232	188	380	282	309.5	301.5	338.25	118.5	101.5	418	694.5	271	238	252	395.5	378	321.25	354.25	327	443.25	412.25	217	1005.25
112.763	250.25	299.25	267.75	344.75	179.75	276.75	266	223	286	349	263	271.75	318.75	98	138.5	438.5	721	285	302	316	428.5	443.25	274.75	432	262.5	487.25	427	276.75	916
112.836	271	331.25	320.5	321.25	172	263	265	228	373	314	317.75	259.75	360.75	134.75	158.25	458	760.5	276	286	298	452.5	387	338.5	451.25	281.5	430.75	394.5	240.75	880.5
112.909	286.5	269.25	313.75	302.75	167.5	304.75	247	216	338	323	269.5	323.5	338.75	158.25	84.25	436.5	796.5	283	243	240	417	424.5	256.25	422.25	268.25	403	380.25	278	981.5
112.981	292	297.5	300	325.5	204.75	296.75	367	172	329	312	317.75	281.5	394.25	149.25	89.5	401	716	376	222	330	376.5	432.75	291.25	480	362	506	407.75	310.5	1018.25
113.054	268.5	282	302.5	329.25	197.5	273.5	297	205	376	297.75	350.5	364.5	332	110.25	158.25	404.25	636.5	264	209	290	372	487.75	314.5	462	288.75	452.75	391	277.75	975.25
113.127	266.25	313.75	321	287.25	179.25	313.25	320	197	249	311.5	331	285.75	339.25	114	161	420.75	757.5	206	195	296	398.5	459.75	275.75	499.5	337.75	467	414.25	308.25	899
113.2	301.75	267.75	291.25	277.75	135.75	302.5	252	114	405	304.75	319.25	341.5	366	121.5	142.75	364.25	612	207	273	267	421	490.25	307.75	401.5	322	487.25	340.5	239	911
113.272	299.75	239	307.25	312.25	173.75	276.75	194	180	283	353.25	280.25	290.75	318.75	62.75	119.25	390.75	824.5	320	229	198	411	457.75	270.25	437.25	297	416	376	312.5	1009
113.345	354	333.25	270	305	174.5	282.5	286	182	312	302	289.25	320.5	346	139.5	151	374.25	674.5	198	312	270	417	525.25	330.25	466.25	275.5	467.75	359.25	337.5	933.25
113.418	292.25	344.5	266.5	327.5	142.25	282.25	249	185	256	280.75	358.25	331.25	334.5	114	105.75	422.75	738	360	281	380	453	474.25	333.75	386.75	307	423.5	406.5	257.5	971.75
113.491	314	297.25	308	289.5	172.5	254.75	235	180	279	354.5	311.25	344.5	349.5	139.25	118.5	415.25	706	232	197	214	434	450.5	306	422.5	319.25	429	386	312.5	891.25
113.563	309.25	296.25	331	332.5	150.25	261.25	250	243	337	349	305	314	413.25	140.25	136.5	445.75	704.5	191	335	214	487	463.25	285.5	448.5	308.5	374.5	299.25	332.25	939.75
113.636	298.25	296.25	332.25	326.5	189.5	214.25	322	294	268	310.75	329.5	315.5	355.5	97.5	132	404.5	718.5	275	242	262	425.5	459.25	332.25	535.25	334.25	456.25	353.5	329.5	1058.75
113.709	271.75	308.5	305.25	303.25	182	277.75	215	293	316	328.75	312	290.75	367.25	96.5	115.25	418.25	745	273	177	198	353	424.25	315.25	425.75	316	517.5	330.75	320	893.75
113.782	321.25	325.75	318.25	285.75	156.75	268.5	289	91	348	323	277	281.75	312.25	132.5	150.5	386.25	663.5	233	163	314	495	432.5	333.5	458.25	348.25	464.75	418.75	275	890
113.854	260	255	310.75	318.75	190	300.25	219	154	194	299.5	313.5	310	388	115.75	137.75	412.25	696	307	377	269	397.5	446.5	242.5	427.25	314.75	483.75	430.25	278.75	1001.5
113.927	289.75	314.75	366	289.25	180.5	286.75	275	216	240	308.25	320.75	315.25	364.25	150.75	142	396	665.5	185	116	377	404.5	538.25	273.75	448.75	305.5	487.25	360	310	1008
114	300.25	271.5	357.5	324.5	173	264	242	240	296	341.5	303.75	308.5	361.25	132.75	101.25	405	701	233	273	318	418	476	254.5	407.25	315.5	466.75	335.5	331.25	894.5
114.073	292.75	321.5	322.75	288.25	141.25	252.75	271	267	285	320.25	327	317.25	339.5	122.25	132.75	446	722	313	176	343	428.5	473.25	306.5	437.75	311	458.25	327.5	304.75	1036
114.145	293.75	306.75	305.75	284.75	172.75	238.25	316	240	281	413.5	263.75	335	356	111.5	145	400	699	341	335	237	389.5	439.25	339.25	385.25	306.75	475	378.5	318.5	908
114.218	318.25	269.25	299.5	325.25	164.75	244.5	350	298	339	339.5	292.5	350.25	388	116.75	149.5	359.25	668.5	201	230	288	427	434	290.75	404.25	297.75	431.25	410.25	305	981
114.291	292.5	278	294.5	283.5	153.5	255	299	135	311	324.25	283.75	303.75	307	113.5	128.5	414	706.5	259	230	290	419.5	416	358	424.75	295.5	470	310.5	299.5	825.5
114.364	298.25	324.25	311.5	302.5	168.75	262	222	167	312	317.75	254.5	327.75	330.75	118.75	106.75	419.5	720	320	227	257	397.5	436	346	365.75	306.75	391.25	404.75	277.5	1073.5
114.436	256.5	323	269	271.25	167.75	273.75	221	135	255	319.5	317	365	377.75	123.5	110.25	374.25	715	156	196	233	412.5	459.5	331.5	439	386.25	488.5	363.5	214.25	904
114.509	268	235.25	283.25	306.25	149.75	330.5	251	170	290	367.25	270	364.5	388.5	97.5	127.5	387.25	692	345	214	270	420	451.75	358.75	413.75	318.75	470	345.25	252	907
114.582	302.5	274	340.5	301.75	194.25	258.75	343	185	367	296.5	270.5	243.75	327.75	87.75	121.25	433.5	673	239	250	258	460	454.5	364	461.25	315.75	446.75	443.5	239.5	891.25
114.655	298.25	312.25	322	292.5	221	318.25	270	230	340	327.75	322.25	279.75	369.5	127.25	97.5	551.5	727.5	301	130	331	386	511	269.5	491	341.75	470.5	394	263	1002
114.727	258.75	296.25	327.25	269	230.5	310	279	181	336	296.75	396.75	350.25	321.5	139.5	115.75	532.5	874	212	331	197	397.5	506.5	296.75	412	313.75	417.5	377.25	298.25	866.75
114.8	322.75	344.75	367	338.25	195	255.75	261	156	287	308.75	283.25	338.25	371.75	132	142.75	602	768	203	312	251	420	494	301.75	450	294.75	450.75	442	303.75	945.5
114.873	329.25	358.75	285	318	246	244.25	296	189	324	327	314.25	268.25	315.25	107	80.75	489.25	722	198	302	296	430.5	461.25	291.25	435.75	276	477	362	316.75	891.25
114.946	275	334	309	306.75	194	220.5	275	234	265	325.75	271.75	273.5	399.5	87.25	108.75	482	763	357	201	301	357	461.5	330.25	370.5	283.75	471	414.25	272	847.75
115.018	329.75	313.25	289.5	362.75	203.25	315	304	279	270	297.75	271	296.5	323.75	142	94.75	409	721.5	307	181	295	448	450	335	436.25	252.5	530.25	367.25	244.75	946.25
115.091	316	309.5	324.25	321.25	173	271.75	310	180	345	378.75	258.5	336	346.25	114.5	106	417.75	725	214	295	258	439	457.75	360.75	448.75	345	472.25	337.75	260.75	972.5
115.164	282.25	275	325.75	342.25	196.5	276.5	266	188	243	308.5	282.5	278	316.75	142.25	125.25	438	707	300	240	251	412.5	452	282.75	517	309.25	438.5	321	317.25	840.25
115.237	349.25	287.5	298	344	160.25	250.25	283	215	319	331.75	302.5	259	314.25	138.75	114.75	477	674	226	260	266	383	505.75	245.75	452.75	251.5	538	402	239	951.25
115.309	303.25	264.75	317.5	314.75	164.75	258	373	186	299	342.75	289.25	343.25	330	133	99.5	390.75	695	344	293	276	373.5	423.5	352.75	431.25	265	394.5	430.75	308	872
115.382	287	262.25	307	332.25	193.5	281.25	237	173	307	381.5	251	294	290.5	101	93.5	446	653.5	312	205	248	451	502.75	316.5	422.5	345.25	457.25	459	298.25	945
115.455	298.5	227.75	327.25	343.5	165.25	268.75	252	168	223	338.75	285	328.25	408.25	110.25	109.75	397.25	661.5	233	141	236	407	485	253	428.25	316.5	449.25	464.25	288.25	885.5
115.528	293	298.25	268.75	302.5	194	269.5	253	192	303	333.25	244	287.5	322.5	143.75	138.5	440	680	195	267	281	423	437	335.75	461.25	305.5	448.25	392.5	256.5	944.5
115.6	237.75	311.5	292.75	279.5	183.75	237	324	149	259	355	299.75	283.5	314.25	154.75	147.5	427.5	747	228	213	240	475	458.5	259	410.5	255.25	450	322.25	304	895.75
115.673	284	281.75	300.25	329.75	151	287	298	303	324	336.25	237.5	322.5	285	113.5	131	419.25	609	223	235	230	434	470.5	326.25	472	283.5	430.75	378	253.75	900.5
115.746	292	297.75	270.5	259.5	200.25	268.25	242	137	221	340.25	250.75	335	326.5	130.5	135.75	356.25	749.5	252	265	173	399	436	332.5	461	291.5	489.25	389	279.5	899
115.819	266	283.5	292	290.75	172.25	260.25	357	192	304	359	317	330.75	352	137.25	123.75	355.25	608	268	204	193	410.5	436	378	363	293.25	521.75	320	235.5	1032.25
115.891	288.75	300.5	271.75	309	145.75	247	198	151	311	355.25	274.5	298.5	353	112	161	388	683	298	284	337	435.5	488	309	444.25	281.75	440	314	322.75	888.75
115.964	285.25	307	298.75	320	157	280.75	230	169	251	354	332.5	262	379.5	111.5	105.75	416.5	672.5	308	225	324	376.5	439.5	313	357.25	263.75	428.5	425.5	273.5	823.25
116.037	287.75	333.75	297.75	304.25	147.5	234.5	269	220	262	297	266.25	314	322.5	130	112.25	357.25	713.5	235	249	264	430	438	263	390.25	293	476.5	403	268.75	920.25
116.11	282.5	284.25	324.25	302.25	156.25	279.5	269	230	186	325.25	300.75	285.5	373.5	120.5	109.75	427	608	291	189	276	458.5	479.25	323.75	430	273.75	382.75	384	279.5	927.25
116.182	290.75	349.25	290.75	313.5	164.75	288.5	324	174	258	291.75	313.75	290.75	338	82	120.75	383.5	694	263	291	334	437	424.5	327.75	398.5	309.75	446.75	352.25	324	879.25
116.255	270.5	271	286	332.75	171.25	202.5	276	174	367	292.5	258.75	280.25	342.75	139.75	113	391.75	637	231	161	173	399.5	420.5	344.75	389.5	339.75	500.5	427.5	231	1023
116.328	269.5	266.5	308	293	167.25	262.25	229	236	299	283	245.75	324.5	367.75	122.75	100.5	401.25	703.5	286	161	279	513	453.75	409.5	372	306.25	447.75	342.5	284.25	860.5
116.401	246.25	243	299.25	339	181	243	304	240	338	279.75	265	372.25	327.75	101	127	406	660.5	181	312	198	393	427.5	338.25	326.5	290.75	543.25	420.25	280	926.75
116.473	254.25	284	283.25	291.5	161.5	291.25	327	227	214	296.75	307.75	324.75	380.5	94.75	112.75	382.25	610	216	246	248	431.5	429.75	321	440	304.75	466.5	433	251.25	840.25
116.546	251.5	292.5	286.25	299.5	166	275.75	291	262	270	318	324.75	289	361	141.5	125	374	747.5	372	155	243	475	411.5	361.25	459	265.75	431.5	406	251.75	784
116.619	298.5	269	290.25	296	143	268	302	129	250	360	314.5	313.25	351.75	140.5	139.5	383.5	664	278	275	305	428.5	466.25	259.5	474.5	288	425.5	325.5	272.25	778
116.692	263.75	299.5	299.5	306.5	175.5	269.75	244	141	289	314.25	295	343.5	324	163.75	112.75	390.25	687.5	232	227	187	505	448.25	244	366.5	308.5	386	363.25	254	996
116.764	221.75	295.25	317	322.25	183.5	256.25	309	178	271	296	341.75	279.75	334.25	134.25	98	349.25	655.5	167	270	267	344.5	413	324.5	420.5	240.75	503.75	452.25	327	880.5
116.837	268.75	297.25	300.25	323.75	174.5	272.5	254	215	218	294.25	286.75	348.75	320.75	122.25	147	452	677.5	281	184	152	390	418.75	327.75	479.75	342.5	457.25	360.75	274	905.25
116.91	233.25	265	268.75	319.75	160.75	248.75	313	191	251	335.25	325.75	337.75	354.5	114	130	377.75	721.5	308	192	209	389.5	432.5	306.25	434.5	280.25	449.75	446.25	258.25	950.25
116.983	261.75	347.25	323	265.75	158	257	313	225	394	384.5	258.25	309.25	339	124.25	122.25	408.5	721.5	272	284	249	445.5	459	288	441	240.75	489	385.75	257.25	959.75
117.055	257.5	240	246.5	256.25	172	258	251	157	367	307.5	327.5	310.5	347	119.25	90.5	356	688	241	237	307	360.5	455.5	279.25	414	304.5	405	335.75	265.5	999
117.128	259.75	241	308.75	268.75	170	254.5	255	331	293	331	305.25	343.5	291.25	165.75	138	385.5	765.5	198	107	247	419	404	304.5	445.75	306.5	441.25	371.25	292.5	882
117.201	273	346.25	294.5	330.25	135.25	273	290	194	263	331.75	276.5	258.25	289.75	105.25	127.25	352	696	218	217	220	351	387	309.5	461.75	294	542	383.5	270	996.5
117.274	286.5	274.75	323.5	291.75	163.25	267.25	222	250	257	351.5	338.75	331.75	305.75	139.25	94	398	751.5	254	252	210	494	399.5	322.5	409.75	241.75	429.5	344.75	251.25	948.75
117.346	247.25	270.25	292	332.25	153.25	225	208	180	252	338.75	334.25	353	373.75	129.75	116.25	381	651.5	235	224	269	392.5	435.75	309.25	440.75	293	471.75	307.5	270.75	941.75
117.419	297.5	273.5	279.5	302	165.75	263.5	307	296	337	312.5	318.75	301	300	116.25	127.75	380.75	608	281	232	217	365.5	433	285.75	425.75	255	490.75	343.25	266.5	934.75
117.492	260.5	243.25	265	311.5	174.5	220.75	346	213	289	264	235.5	302.5	365.5	145	110	385.25	692	247	179	314	446	397.25	299.5	477.25	280.75	429.75	402.25	236.25	983
117.565	248.5	259.75	283	325.75	171.75	266.25	254	200	288	329.5	266.5	310.75	322.5	123.5	125.25	358.75	636	334	188	277	438	434.25	295.25	424.75	259.75	482.5	381.5	264	913.75
117.637	247	291.5	293.5	279.5	164.5	291.25	311	222	269	298.5	326	300	399.75	117.5	136.25	341	628.5	259	302	216	355.5	423.5	306.75	418.25	272.25	454.25	370.75	283.5	902.75
117.71	323.75	262.25	304.25	337	158	224.75	369	209	241	342.5	291	387.25	312.75	144.75	153.25	399	758.5	200	231	235	459	405.5	292.5	458.75	306.75	406.5	344	300	829.5
117.783	298	327.25	319.25	307.75	123	261	207	217	332	273.5	297.75	340.25	331.25	128	110	409.75	717	211	138	218	354	453.25	288.5	464	287.5	451	371.5	248.75	829.75
117.856	308.75	310.75	341.25	316.25	177.75	249.5	282	193	256	304.5	335	317.5	345	123	128.5	499.5	753	235	257	253	413.5	503.5	344.5	400.75	274	407.75	345.25	268.75	1017.5
117.928	254.75	295.5	289	274	271.5	278	349	202	272	283.25	330	293	330	127.5	132.25	562.25	776.5	203	154	231	430.5	491.25	277.25	444.5	278.75	393.5	417.5	295.5	896.75
118.001	276.25	321.75	358.75	326.5	225	258.25	270	206	308	344.75	317	324.75	360.75	91.5	114.5	567.5	773	166	180	231	406.5	463.75	318	497	315.5	363.25	343.25	308.75	917.25
118.074	297.75	288.5	294.75	308.25	206.75	256.5	281	142	161	325.5	329.75	321.75	381	118.5	106	501.75	758.5	259	232	257	356	420.5	329	428	320.75	417.5	400	255.75	888
118.147	296.5	280.5	332.5	306.25	197	256.75	285	184	300	260.75	267.75	318.25	325.25	110.5	124.5	460	766.5	185	225	310	344	420	322.25	416	316.25	512.25	359.25	283	939.75
118.219	276	263	345	328.25	171.5	284.25	336	198	305	295	326.25	333	326.25	114	124.5	452.25	676.5	261	185	309	421.5	436.25	322.25	399.5	317.5	477	412.25	308	920
118.292	294.75	336.5	282.25	305.75	153.5	260	286	264	345	389.5	287.75	327	348	117	106.5	448.5	645	183	229	349	485	473.25	317.75	440.75	298.5	530	339.5	264.5	998.75
118.365	289.75	336.25	293.25	320.25	165.5	241.75	238	199	296	268	294.75	373.5	326.25	115	102	399.25	724.5	282	201	221	381.5	465.5	377.5	344.75	311.5	433.5	382.25	231.25	853.25
118.438	299.25	337.25	320	355.25	197.25	281.5	281	153	278	297.75	319.25	319.5	316.25	119	132.75	370.5	739	211	304	242	389.5	457.75	344	366	268.25	526.25	405	254.25	945.25
118.51	272.75	316.25	341.5	304.25	198.5	304.75	208	127	296	298.5	268.5	300.25	375.5	121.75	104.75	451	746.5	245	202	237	461	524.5	359.5	412.5	266.75	409.25	407.75	280	977.25
118.583	302.75	258.25	297.25	334.75	170.25	264.5	243	189	355	293.25	285.75	280.5	313.75	145.75	98.5	482	614	154	344	243	392	411.5	347.25	465.5	261.25	482	393.5	305.25	908.5
118.656	288.75	277.5	290	299.5	162	274.25	193	201	234	344.75	302.75	284.25	315.25	162.25	138	415.75	625	244	177	280	446	382	303.25	430.5	395.5	453.25	391.5	289	946.75
118.729	293.75	315.25	317.5	317.75	184.5	234.75	184	139	272	302.25	293.25	316	383.25	105.75	136.75	443.25	651.5	205	221	341	396	423.25	314.25	426	306	429	398.75	281.75	921.75
118.801	278	239	290.25	333	151.5	316.25	313	170	277	343.25	289.75	289.25	376.75	86.75	117.25	411.5	650.5	246	226	370	366	429.25	402	415	263.75	440.75	295.5	238.25	959.25
118.874	305.25	261.5	299.75	293	164.5	250.75	271	310	302	276.75	297.5	366.25	368.25	104.25	108	423	747	297	233	279	414.5	432	306.5	425	300.5	476.25	366.25	250.75	945
118.947	318.75	334.75	277	288.25	203.5	310.5	346	189	220	313	296	276	370.5	117	88.75	415.75	661	234	183	223	398.5	433.75	356.75	424.25	245.25	502	391.75	273.75	937.75
119.02	273.75	252	333	289	194.75	260.25	256	207	379	358.5	270.5	311.75	352.5	122.25	141.75	406	776	257	328	206	348	463	306	435	315.25	414.25	383.5	232.25	843.5
119.092	273.25	280.5	290.75	304.75	189.5	211.75	234	189	257	337	318.5	335.75	378	131	136.75	399	601	324	191	271	423	475.25	318.25	410.5	262.75	471	324.25	324.5	921
119.165	319.25	298.25	299	331.75	162.5	237.25	253	140	166	329	223	343.75	306.75	120.5	149.25	398.75	798	319	202	314	307.5	431.75	293.5	430	280	493.75	355.25	294.75	892.25
119.238	281.25	278	283.5	327	178.25	239	223	279	289	318.25	293.75	307.25	346.25	115.5	116.25	434.25	764	177	355	251	388.5	450.5	281.75	476.75	289.5	371	330.25	290.25	866.25
119.311	309.5	277	290.5	274.75	160.75	245.25	251	176	248	295.25	313.75	300	290.75	130.5	122.25	401.75	612	317	262	353	449	423.5	276.25	380	419	432.5	377	296.75	929.5
119.383	291.75	333.75	281.75	294	136.25	250.5	370	226	254	305.25	262.5	316.25	378.75	147	134.5	434.75	552	273	281	257	477.5	423.5	296.25	464.25	203	505	397.75	270.75	984
119.456	273.75	292.75	330.75	310.25	185.5	249.25	269	173	265	320.75	241.25	368.25	294.25	111.25	138.25	408	638	207	277	310	416	466.25	315.75	412	233.75	457.75	360.75	308.75	840
119.529	311.5	291	303.25	281.5	138.25	300.75	293	171	297	341.5	338	323.25	296.25	130.5	129.5	380.5	669.5	224	243	246	415	456.75	309.5	408.5	282.5	444.75	396	301.25	883.75
119.602	257.5	274	301.75	314.75	165.75	237.5	283	178	247	283.25	272.75	326.5	325.25	126.75	113.75	365	691.5	267	224	251	401.5	471.25	302.5	416	272	468.25	354	300	886.5
119.674	321.75	235.75	311	309.75	171.25	275.5	224	224	320	357	292.75	330	294.25	149.75	104.75	403.75	650.5	175	149	283	454	461.75	251.25	460.25	286.75	487.25	375.75	269	960.5
119.747	294.25	277.25	304.5	319.75	175.75	252.75	298	300	301	290.5	295	377.25	340.25	118.5	160.25	382.25	635	185	276	194	482	465.5	335.25	405.25	265.25	405	475.75	226.25	869.25
119.82	269.5	301.75	327.5	295.75	168	223.25	252	252	210	304.25	281.25	331.5	348.5	134	128.25	379.25	689	322	207	239	395	479.5	280	441.25	254	513.75	415.5	331.75	926.5
119.893	333.75	253.5	286	320	171.25	268.25	259	228	272	290	282.25	330.5	398	140.5	112.75	393.25	593.5	216	306	228	408.5	389.25	281.75	550.25	249.25	439.5	386.75	260	978.25
119.965	309	278	281.5	316.25	152.75	296	312	257	242	298.75	259.5	286	352.25	112.75	140	342.25	756.5	209	184	280	467.5	415	260	403.25	243.5	440.25	407	289	807.25
120.038	318.5	301.5	324.25	282	217.5	285.25	242	183	325	261.75	293.25	339	366	125	118	420	812.5	247	386	276	429.5	452.25	265.5	453	319.75	471	412.25	233	880
120.111	302.25	289	291.75	289	165.75	260	282	178	280	358.25	297.5	272.75	361	125	127	362.25	717	274	192	353	408	476.75	373.25	414.25	258.25	393.5	385.75	258.25	906.25
120.184	236.75	258.25	306.5	276.75	163.75	235.25	347	251	243	343.5	248.75	339.75	286	106.25	130	385.5	642.5	248	300	251	417	451.5	337	406	298.5	479.5	406.25	279.25	931.25
120.256	276.75	293.25	300.75	302.25	136.75	263.25	246	194	248	324.25	261.5	353.25	367.75	126.5	124.75	376.25	738.5	193	316	294	370.5	500.75	345.75	340	279.75	424.25	350.75	298.75	924.25
120.329	297.5	272.5	309.75	331	156.75	300.25	242	189	203	277.5	332	278.75	374.5	157.25	123.5	417	703.5	229	304	262	422.5	425	386	421.75	312.25	437.5	387.75	280.75	883.5
120.402	327.5	281.5	267.75	333	156.75	292.75	271	151	327	249.25	283.25	293	314.25	95.75	137	424.5	687	234	221	226	361	417.25	382	343.75	322.25	403.25	353.5	251.25	954
120.475	266.25	240.75	319	374	147.75	282.25	249	295	324	243.75	250.25	367	314	130	113.5	427.75	620	195	235	185	433	410	362.5	337.25	296.25	447.75	366	265.75	915.75
120.547	271.5	275.5	281.75	321.75	159	247.25	260	237	254	329.5	277.5	353.25	342.5	116.5	91.75	447	634.5	176	257	350	344.5	440.5	276	428.25	314.25	403	309	283.75	916.25
120.62	271.25	288.5	278.5	309.25	176.5	285.5	270	175	281	333	331.5	319.5	392.75	136	178.25	414.5	764.5	219	260	293	464	501.25	332.5	433.75	283.75	432.5	366.25	278.25	943
120.693	275.25	258.75	274	300.5	165.25	213.75	337	186	229	351	290	303.75	329	131.75	125.5	388.25	675.5	173	266	268	386.5	448.75	317.25	431.5	276.75	422.25	389.25	330.5	1034
120.766	265.25	343.25	285.25	323.5	173.75	215.25	272	280	230	326	254.5	348	343.25	116	154.25	387.5	777.5	193	171	196	411	494.75	323	386.5	320.5	492.25	422	340	912
120.838	292.5	311	301	306	155.25	296	221	152	234	375.75	268.25	358.75	360.5	116.5	145.5	371.5	647	300	268	193	348.5	443.25	351	434.5	227.5	516.25	338.75	312.5	887.25
120.911	327.25	280.75	317.5	296.5	156.75	284.5	271	184	425	319	291.25	361	338.75	123.75	119.75	442.75	728.5	246	205	221	393.5	469	341.5	447.5	294	437.5	395.75	262.25	1032
120.984	316.75	298.25	295.25	313.75	207.75	262.75	316	189	345	365.5	283.25	277.75	317	113.5	131.75	507.5	691	215	247	233	330	389.75	306	428.25	298	452	429.75	290	915.25
121.057	262.25	288.5	308	246.25	266	288.25	182	220	177	374	286.5	330.5	408.75	133.75	130.5	592.5	738	287	257	261	338	397.5	334.5	424.5	328.5	533	348.25	296.25	898
121.129	283.75	277.25	319.75	333.5	226.5	259.25	238	198	328	285.25	292.75	354.75	340	136.5	139	557.25	758.5	182	199	207	428	402.75	286.25	389.75	304	439	493.25	291.25	981.25
121.202	260.5	368.25	323.25	308	252.75	266	333	181	360	357.5	351.5	364.5	330.25	131.5	129.5	498.5	747.5	191	120	237	397.5	406.5	274.5	426.25	233.75	470.75	386.5	294.25	787.25
121.275	291.75	295.5	297.5	308.5	151.75	230	358	198	287	293	256.25	348.25	350	130.75	114.25	397	817.5	226	190	235	386	460	310.5	365	295	492	324.75	296.75	901.5
121.348	285.25	313.5	337.5	325	141.5	237.75	269	188	231	313	302	337	296.25	121.75	120	421.5	796	200	250	268	449	501.25	335.5	342.75	267.5	446	330.75	297.75	958
121.42	272	268.5	293	309.25	178.5	262.5	211	178	308	285.75	237.75	327	350	106.75	95.25	449	714	229	204	266	464	345	394.75	460.5	273.75	496	358	308.75	825.25
121.493	313	267.5	297.5	296	165.5	230	263	194	247	296.5	277.75	362.5	382.5	123.5	118.75	343.5	766	193	264	260	419	420	291.25	437.25	230.5	399	335.25	298	884.75
121.566	294.5	280.75	286	335.25	155.75	251.5	442	216	282	349.25	313.5	266.75	312.75	152.75	102.5	354	627	259	189	288	445	415	301.75	392.25	254.25	399	369	272.25	894.25
121.639	278	289.75	312	326	199.25	274.5	241	284	287	361.25	302.75	293	380	108	121.25	370	668	272	264	203	368	395	259.75	406.75	327.75	422.25	418	289.75	908
121.711	274.75	262.25	302.75	297.75	172.5	290.5	207	216	270	327.25	321.5	349	353.25	90	121.25	374.75	667.5	262	228	381	495.5	400.75	262.25	472	309.75	429.75	350	289.25	936.25
121.784	304.75	296.5	272.25	287	165.75	312.75	242	125	324	291.25	337.75	298.75	376.5	114.5	111.25	409	669	263	245	201	423	418.25	267	338.75	253	446.25	371.5	265	949.75
121.857	307.5	281.25	303.75	278.75	164.25	254.75	283	155	308	312.5	308.5	298.25	345	80.25	139	418.25	636	293	282	212	445.5	395.75	268	432.5	328	436.75	467.5	288	904
121.93	298.5	327.25	275.75	321	175.75	229.75	211	124	159	297	300	293	337.75	106.5	147.5	421.5	760.5	217	185	193	399	417.25	256.75	462	260	476	409	269.5	1009
122.002	255.25	252	302.5	288.5	181.25	287	269	242	260	299	330.25	345	302	101.25	73	409.5	678.5	212	264	267	436.5	466.25	281	388.75	254.5	468.75	398.5	263.75	786
122.075	262.75	271	285.25	318.75	153.75	279.25	238	152	267	294	214.25	286	303.25	131	137.75	344.5	614	194	173	265	461.5	477	346.75	378	339.25	437.25	400.5	304	917.25
122.148	291.5	303.5	309.25	311.75	148.75	259	198	190	282	341.75	306.5	311	363.5	97.25	151	337.5	653	214	211	222	402	395.5	302	354.5	253.5	453.5	413.5	234.5	886.5
122.221	269	269.25	313.75	268.25	173	262.75	265	167	352	344.5	258	402.75	301	107.5	159.75	375.75	590	249	173	262	419	482	388.75	378.75	298.25	357.25	314.25	294.5	1003
122.293	262.5	276.75	270.5	284.75	150	242	301	165	192	260.5	276.5	373.75	329.75	121.25	97	401.5	715.5	265	232	232	384.5	463.75	379.75	341	263	471.25	432.25	302.5	933
122.366	314.5	254	295	307.25	147	259.25	269	321	222	304	231.5	331	303.75	132.75	148	406	702	279	223	325	344.5	453	330	358.5	278.25	462.75	410.5	317.75	829.5
122.439	266.75	277.5	254.75	305.25	148.5	259	241	313	305	313.75	264.75	318.75	400	173.75	99.25	396.75	682.5	361	170	198	365.5	426.25	298	411.75	301.5	428.25	356.25	304	850.75
122.512	283.25	251.5	313.5	288.5	138.75	283.5	235	252	232	336.5	261.25	288.5	379.75	87.75	119.25	405.5	671	254	242	228	380	389.5	321.5	474	275	508	392	327.25	860.5
122.584	280	283.25	275.25	278	157.25	273	304	263	319	321.25	279.5	314.75	365	113.25	137.5	395.75	697.5	227	231	192	429.5	413.75	335.5	474.25	277	482	388.25	246.25	814.5
122.657	277.5	246.5	282.5	285.75	182.75	278	178	287	275	303	296.5	309.75	361.75	111.5	121	313.5	663	215	136	347	372.5	415.25	325.5	371.5	306	461.75	412.25	224.5	939
122.73	269.25	299.25	294.75	319.25	159.5	240.25	189	190	217	329	315	344.25	309	127.5	89.25	407.25	603	285	252	258	346.5	425.75	250.25	418.75	253.5	468.75	368.75	324.5	974
122.803	277.5	266.25	288	294.75	167.25	302	250	216	326	362.5	308.5	346.25	309.5	140.75	121	435.25	623.5	330	156	327	343	416.75	269.5	453.25	322.75	518.75	403.25	292	958.75
122.875	267.25	267	271.5	309	134.75	252.5	320	237	285	308.75	308.75	310.75	354	167.5	161	298.5	697.5	229	204	114	422	414.75	321	323	386.25	497	366.5	300.75	866
122.948	283.5	230.5	256.25	292.25	138.75	283.5	230	293	285	330	283.25	345.25	348.75	113.5	146.5	450	565.5	222	305	289	360	413	289	404.25	276.75	457.75	393.5	267.75	895
123.021	271	245.75	265.25	301.5	159	259.5	301	123	263	320.25	289.5	355	307	98.75	121	414.5	608	223	192	235	412.5	437	296.5	462.25	308.25	508	445.25	298.5	858
123.094	256	276	296.5	272.25	128	302.75	207	123	273	289.75	320	273.75	344.75	155.75	115.75	365.5	549	240	263	220	402	467.5	251	434.25	301.75	427.75	365.75	274.25	908.5
123.166	264.5	287	236	269.5	158.75	282.5	334	240	304	276.25	258	303.5	292	167.25	96	398.75	607	195	299	159	380	514.5	314	377.25	292.75	466.25	426.25	245	831.25
123.239	269.5	266.5	290.25	290	157	242.25	261	194	208	332.5	295.75	302.5	319.75	126.5	93.75	354.25	653	263	151	228	368.5	424.75	305.25	364.25	307.5	479	348.25	310	859
123.312	268.75	273	276.5	271.5	146.25	244.75	298	182	231	337.75	253.5	226	340.75	109.5	163.25	361.5	665.5	252	192	215	350	436.75	274.75	382	246.75	442.5	337	296.25	957
123.385	284.75	259.75	285	293.5	161.25	302	283	149	241	339.75	263	308.5	354.5	136	150.25	371.25	585.5	325	271	197	402.5	442.25	285.75	359.25	262.75	491	327	313.5	888
123.457	257.25	295.25	260.75	342.5	138.5	242.5	240	249	251	317.25	273	320.25	352.5	142.75	140	356.25	639	242	228	217	395	375	249.25	364	303	463.25	382	272.25	925.5
123.53	296.5	253	267.75	293.5	165.5	268.75	286	231	271	288	275.25	289.75	343	106	108.25	369.75	599	201	242	419	393.5	464.75	292.5	363	273.75	486.25	438.5	318.75	885.5
123.603	261	257.25	292.25	290.5	157.75	240.25	221	269	283	317	238.75	365	392	163	103.5	341	643.5	212	274	214	452	525	328.5	400.25	284	514.25	357.75	263	881.25
123.676	265	295.25	343.75	282.75	144.75	272.5	193	191	243	337.75	270	342.5	304.5	108.5	125	417.75	635	286	193	240	368	451.5	282	416	291.25	439.25	364.5	282.75	912.75
123.748	306	384.25	306.5	253	296.5	254.5	238	174	310	346	249	329.5	322.75	102.25	136.25	513.5	834	273	205	293	344.5	439.5	280.5	390.5	279.75	481.5	452.75	318.75	910.25
123.821	244.25	299	327.5	288.25	251	224	258	190	182	332.75	311.5	351	414	158.75	118.25	586.75	734.5	205	274	137	402	464.75	250.5	329.75	306.5	560.5	319.5	329	849.5
123.894	336.5	375	329.25	307.25	199.75	245.5	272	272	354	318.5	302.25	327.5	345.5	136.5	108.5	439.75	735	259	261	241	364	394	290	391.75	308	441.25	434.25	306	875.75
123.967	280.5	323.5	343.75	312.25	179.25	252.5	298	264	285	333.25	350.5	290.75	326.25	112.5	141.75	469.25	799.5	226	237	261	404.5	498.75	320.25	398.5	285.5	445	352.25	284.5	965.75
124.039	272.25	328	285	295.5	164	246.5	233	189	309	347.75	323	292.25	319.75	110.5	105.5	378.25	655	219	186	191	477	443.5	307.75	434	325.25	467.5	370	275.75	888
124.112	299.5	291.25	289.75	270.5	160.5	245.5	194	172	259	289.75	281	328.75	309	102	104.25	396.5	753	209	363	194	404	438.5	251.5	336.5	282.75	426.5	458.5	249	752.75
124.185	262.5	300.25	297.25	300.25	150.25	247.5	355	240	202	353.5	310	380.5	256.75	110.25	113.25	419.75	659.5	244	183	219	448	464.75	360	371	306.75	493.5	330	207.5	896.25
124.258	269.25	261	286.5	293	161.5	214.25	219	210	261	286.75	286.25	310.5	413.75	116.25	108.75	372.25	690	208	206	225	299.5	393	364.25	344.75	232	436.75	390.5	218	854.75
124.33	280	242	262.5	307.25	135.25	282.5	217	194	265	304.75	204.75	368	288	95	118	357	561.5	223	204	240	437.5	423	366.5	286.5	330	454.5	352	277.5	815.25
124.403	263	279.5	243.75	298.75	145.75	283.25	220	219	250	330.75	316.25	291.25	322	89.5	102.75	372.75	692	296	232	190	405	388.5	315.5	393	319.75	451.5	415	313.75	869.5
124.476	285	332.25	326.25	282.5	162	242	241	292	311	312.5	286.5	328.25	329.5	144.25	129.75	411.5	673	221	202	218	398.5	418.75	316.5	429.5	288	424.75	377	225.5	925.5
124.549	279.25	236.75	302.75	281.25	191.25	245	223	272	308	364.25	248.5	302.25	288.75	119.25	136.75	362.25	541	240	226	174	365	488.25	301	426	294.75	396.75	402.75	304	822.75
124.621	238.75	250.5	303.25	273	154.25	220.75	188	207	299	284.25	358.25	302.75	355.75	143.75	133.75	409	683.5	247	342	199	339.5	413.25	302.75	391.75	315	448.75	399.75	287	917.25
124.694	259.75	246.25	325	334	187.25	237.25	346	217	256	267	288	285.5	319.5	139.25	100	370.5	633.5	195	243	215	414.5	408.75	275.75	390.75	271.25	432.5	386	236.25	936.5
124.767	286.75	286.25	309.25	275.75	136	277.5	270	239	263	391.25	270.75	324.5	333.75	129.75	93	413.75	622.5	222	307	242	397	426.5	298	405.5	233.75	401.5	324.5	247.75	906.25
124.84	296	278.75	272.25	291.25	181	241.75	341	169	242	269.25	292.75	295.25	375.5	103.75	100.5	432.5	685	259	207	323	463.5	352	299.5	393.5	328	399.25	348.5	281.25	894.5
124.912	257.5	252.25	237	278.25	165.25	266.25	259	197	268	306.25	311.25	350.25	333	102.5	75.75	357.75	775.5	248	209	288	368	422.5	280.25	384.75	258	471	351.75	338.75	855.75
124.985	257.75	213	307.75	258	157	235	202	246	251	344.25	307.25	275.25	350.75	84.75	126.25	388.25	776	264	203	272	352	418.5	267.75	404.5	340.75	494.75	384.5	230.75	971
125.058	287.25	261	260.5	313.5	162.25	234.25	250	196	312	286.75	275.75	310	365	83.5	124.5	429.5	690	233	183	322	362	456.25	258.75	369.5	357.75	483.5	340.5	330.75	918.5
125.131	313	275.75	256.5	272.5	169.5	261	221	204	211	299.75	251.25	333.25	334.5	96.25	97.25	341.25	677	178	214	294	405.5	384	307	413.25	283.5	491.25	322.75	299.25	928.5
125.203	276.25	279.75	276.75	326.5	175.25	263	200	85	216	287.25	293.5	292.5	378.5	127.75	89.5	346.25	635	126	181	267	364	443.75	307	355	349	465	405.25	279	913
125.276	295	276	306.5	337.75	190.25	253.25	244	212	379	251.25	304.75	311.25	340.75	98.25	129.5	355.75	688	215	242	230	421.5	449.75	274.75	384.75	250.75	480.5	376.75	305.25	973
125.349	278.5	291.25	265.5	261.5	151.25	269.5	241	206	207	325.5	249.75	319.75	345.5	93.75	146.5	384	598	199	177	206	374.5	425.5	256.25	401.5	259.25	444	363	273.5	1009.75
125.422	254	232.5	294	305.25	152.25	253.75	184	203	272	297.5	261.75	317.5	326.25	169.5	93.5	378.25	713	156	156	243	438	450.25	354.25	343	253.75	507.5	363.5	274	879
125.494	281	274.25	340	300.75	159.5	266.75	234	199	359	344.25	246.5	258.5	349.75	132	123	369.5	581	290	296	204	425.5	411.5	313.75	423.75	269.5	451.5	395.5	240.75	1017.25
125.567	243.25	289.5	290	270.25	157.25	233	284	264	305	285	306.75	264.5	357.75	126.5	115	382.5	656	221	230	266	334	421	300.75	321	317.5	446.25	340	294.75	981
125.64	274.5	216.5	259	304.25	149.75	227.75	234	187	231	264.75	255.25	299	311.75	88.75	141.25	307.75	627	190	292	300	357	374.5	301	345.5	283.25	455.75	361.75	249.25	845
125.713	268	277.5	262.25	278.5	158.75	244	299	237	350	327.5	316.75	351	351.75	130	76	312.75	615.5	248	275	236	395	398.5	252.5	377.5	283.75	418.75	352.75	254.75	858
125.785	240.5	286	260	296.25	140.5	237.25	314	156	268	325.25	252	287	343	126.25	127.25	345.25	734.5	195	144	273	395.5	432.25	286.75	419	282.5	442	364.5	277	972.25
125.858	261.5	232.75	329	300.5	138.25	201.75	293	311	167	319.5	279.5	320.75	357.5	103	113	386.25	634	174	222	194	407.5	413.25	260.25	397.5	292.75	480	410	257.5	832
125.931	250	276.25	261.75	306.75	147.5	217.25	228	256	250	307.5	314.75	323	359.5	119	83.75	353	544	327	199	274	419.5	382	306.5	355.5	264	408.5	367.5	281.25	1020.5
126.004	251.75	288.25	238.5	294.75	157.5	271.5	276	188	318	307	291	309	364.75	99.75	63.5	356.5	586.5	223	259	212	425.5	376	293.5	372	269.5	423	350.75	279.25	952.75
126.076	252	245.25	295.75	290.25	165.5	237.75	251	196	179	351.25	281.25	319	296.25	140	96	355.25	682	258	127	305	490	378.25	313.75	444.75	256.25	465	419.5	272.75	813.75
126.149	275.5	271.5	280.75	288.75	177.75	233.25	208	235	291	344.25	328.5	334.75	305.5	98.5	121.25	370.5	649.5	279	232	272	337.5	369.75	266.5	390.5	255.5	479.75	405.25	277.25	945.25
126.222	279.75	307	251.75	284.5	165	240	379	271	277	331.5	230.75	314.75	303	101	99	366.5	614	410	165	344	366	447	343.25	327.25	334	455	341.25	287.75	988.5
126.295	297.25	218.75	310	287	131	287.5	258	239	372	274.25	253.25	287	322.75	118.75	125.5	344.25	634	245	262	240	407.5	351.75	354	364.75	348.5	465	422.75	244.75	841.75
126.367	256.25	257	282.5	319.5	144.75	249.5	275	167	308	271.25	315.75	316.75	297.25	127.75	146	333.25	624.5	324	232	185	343	421.75	336.25	301.25	265	460.5	342.5	317.25	957.25
126.44	259.25	224.75	264.5	266.25	150.75	253.75	285	167	259	323	297	318.25	291.25	114.25	99	376.25	541	330	217	198	406.5	364.25	296.75	400	333.75	433.5	431	268	862
126.513	249.25	257.5	268.75	296.25	156.5	255.25	229	205	356	301.75	220.25	271.75	366.25	95.25	103	382.25	621.5	236	195	264	347	365.25	269.25	464.5	308.25	384.5	376.5	287.75	901
126.586	292.75	284.25	319.5	286.5	158.25	258.75	242	231	284	334.5	292.25	325.25	286.5	121.75	110.75	402.25	659.5	216	224	224	427	398.75	275.25	408.25	266.25	415.75	369	289.75	999.25
126.658	222.5	294.75	255.75	307	134.75	214.25	249	244	194	370.75	263.25	294.75	370.5	117.5	121.25	396	558.5	286	172	221	371	380.25	284.75	343.25	252.25	506	420	288.5	943.75
126.731	264	294.5	255.5	296.25	183.5	273.75	290	246	173	332	241.5	368	329.25	117	135.25	341	550.5	239	120	232	344.5	353.25	253.25	392.25	263.25	440.75	341.5	276.75	885.75
126.804	266.75	255.75	274.5	282.5	169.25	246.5	211	196	194	360.5	273.5	300.25	352.25	134.75	114.25	353.25	614.5	251	306	257	403.5	320.75	284.5	370.25	316	455.5	350	307	848
126.877	278.5	271.25	287.25	275.75	192.25	318	206	191	327	396.5	323.25	300.5	332.25	137.25	111.25	406.25	671	240	307	187	329.5	365.75	301.25	413.75	298.25	391.75	307.75	298.5	940.25
126.949	269	266.5	349	270	182.75	242.5	294	183	316	272	292.75	316.5	325.5	103.75	114.25	457.5	730	251	200	208	389.5	321	240.5	373.5	249.75	402.75	367.25	343.75	858.25
127.022	223.75	261.5	305.25	253.25	200	224.5	177	155	184	333	278.25	326.25	324.75	123.5	113.25	510.25	800	182	227	244	337.5	389.5	362.5	349.75	269	501.5	418.75	307.75	952
127.095	301.75	308.25	358	301.75	271.75	260.75	217	158	261	349.5	237	312.25	347.75	109.25	158	510.5	633	198	238	174	388.5	384	287.25	347.75	263.5	455	354	259.25	993.5
127.168	308.25	335.75	348.25	316	188.5	248.25	274	210	339	384.75	271.75	298.25	304.5	135	118.5	457.75	846	187	214	284	393.5	343	311.5	387.5	287.75	421	373.75	295.25	931.25
127.24	269.75	311.75	298.75	329.75	144.75	267.5	301	216	268	310.5	296	321.5	331.25	137	113.25	379.25	693	240	272	274	323	445.75	307.75	419.75	318.75	533.5	370.5	285	923
127.313	253.5	251.25	299.75	289.5	155.75	211.5	267	224	285	300.25	282.5	275	351.5	114.25	114	343.25	700	259	316	237	432	394	257.25	354	287	414.5	365.5	285.5	879
127.386	293.25	253.25	264	302.5	182.75	284.25	279	231	220	351.75	308.75	323	301.25	87	98	357.75	708	197	204	271	351	468.75	279	323.75	341	394.5	411	272.5	943
127.459	270.75	271.75	286.75	329.5	173	240.75	212	177	340	364.75	286.5	341.75	315.25	102	128.75	379.25	717.5	292	160	246	333	453	313	379.25	265.25	470.25	415.5	319.75	1029.75
127.531	247.25	293.75	270.25	282	155.5	296.25	183	245	171	309.75	267.75	323	303.75	142.75	107	371.5	672	241	200	243	357.5	426	300	368.5	283	431	355.75	261.75	906.5
127.604	289.75	218.5	203	301.25	154.5	248.5	345	231	336	294.25	260.75	319.75	399.75	82.75	113	346.75	695	260	173	249	308.5	367	293.25	372.5	295.75	460.5	375	279.25	904.5
127.677	219	264.5	295.75	275.75	162.25	245	265	231	249	314.75	285	307	313.25	127.25	88.25	361	638.5	229	237	323	428.5	394.75	293.75	381	251	406.25	399.75	294.75	912.75
127.75	299.5	282	285.75	281.25	169.25	229	343	230	363	289.5	269.75	304.75	328.5	83.75	94	404.25	687	230	325	199	375	480	269.25	400.5	275.25	454.75	391.75	241.75	872.25
127.822	310.5	218	239.25	312.5	147.25	241.25	331	170	302	257.75	301.5	352	326.5	109.25	119.5	382.25	720.5	314	228	258	407	433.25	236.25	378.5	320.5	508.75	403.5	243	949.5
127.895	269.5	245.75	269	297.75	154.5	224.25	189	168	255	299	279	290.75	330.5	110.5	136	327	694.5	241	276	179	415.5	436.75	325.75	373.5	305.5	411.5	393.5	262.75	911.5
127.968	241.5	243	330.25	305.25	147	262	158	222	328	321	275.25	262.25	334	168.25	125.25	447	535	222	142	181	454.5	443.25	292	368.75	303.5	448.75	330.5	253.75	966.75
[truncated: 716 more rows]

## Sheet: Fig. 3, S5, Table S2, S3
Mouse ID	Follow-Up	Surgery	FOV	Area	Segment	Type (S1, S2, D)	Total Nuclei	GFP+ nuc Day 0	GFP+ nuclei Day 1	GFP+ nuclei Day 2	GFP+ nuclei Day 3	GFP+ nuclei Day 4	GFP+ nuclei Day 7	GFP+ Nuclei Day 14	GFP+ Nuclei Day 21
[truncated: 1,278 more rows]

[truncated: 7 more sheets: Fig. 4, Table S4, Fig. 5, Fig. 6D, Fig. 6E, Fig. 6F, Fig. 7, CycB1 Full Imaging Dataset]
